# Supplementary material for: Single-cell spatial metabolomics with cell-type specific protein profiling for tissue systems biology
Source: Nat Commun. 2023 Dec 13;14:8260. doi: 10.1038/s41467-023-43917-5 (PMC10716522; doi:10.1038/s41467-023-43917-5)
Supplement: Supplementary file 4 — Supplementary Data 1 [file 41467_2023_43917_MOESM4_ESM.xlsx]

## Sheet: Supplementary Data 1
Marker	Isotope Metal Tag	Clone	Vendor	Antibody Stock Concentration (mg/ml)	Experimental Dilution
CD38	141Pr	EPR4106	Standards Biotools	0.5	0.111111
Vimentin	143Nd	D21H3	Standards Biotools	0.5	0.111111
BCL6	147Sm	K112-91	Standards Biotools	0.5	01:50:00
ICOS1	148Nd	D1K2T	Standards Biotools	0.5	01:50:00
CD11B	149Sm	EPR1344	Standards Biotools	0.5	0.111111
CD11C	154Sm	Polyclonal	Standards Biotools	0.5	01:50:00
FOXP3	155Gd	236A/E7	Standards Biotools	0.5	01:50:00
CD4	156Gd	ERP6855	Standards Biotools	0.5	0.180556
CD20	161Dy	H1	Standards Biotools	0.5	0.319444
CD8a	162Dy	C8/144B	Standards Biotools	0.5	0.111111
C-Myc	164Dy	90000000000	Standards Biotools	0.5	0.111111
PD1	165Ho	ERP4877(2)	Standards Biotools	0.5	01:50:00
Ki67	168Er	B56	Standards Biotools	0.5	01:50:00
Collagen type I	169Tm	Poly	Standards Biotools	0.5	0.25
CD3	170Er	Poly	Standards Biotools	0.5	0.111111
CD27	171Yb	EPR8569	Standards Biotools	0.5	0.111111
CD138	158Gd	EPR6454	*Abcam	0.62	1.43056
CXCR5	159Tb	EPR23463-30	*Abcam	0.47	0.388889
EZH2	173Yb	EPR9307(2)	*Abcam	0.49	0.125
CD21	145Nd	EP3093	*Abcam	0.48	0.125
CD86	151Eu	BU63	*Abcam	0.65	0.25
CD83	167Er	EPR23809-19	*Abcam	0.37	0.180556
CXCR4	153Eu	UMB2	*Abcam	0.73	0.458333
H3K27ME3	176Yb	C36B11	*Cell Signaling Technology	0.49	0.125
Nucleic Acid	191Ir/193Ir	n/a	Standards Biotools	125 µM	0.319444
