# Supplementary material for: Single-cell spatial metabolomics with cell-type specific protein profiling for tissue systems biology
Source: Nat Commun. 2023 Dec 13;14:8260. doi: 10.1038/s41467-023-43917-5 (PMC10716522; doi:10.1038/s41467-023-43917-5)
Supplement: Supplementary file 5 — Supplementary Data 2 [file 41467_2023_43917_MOESM5_ESM.xlsx]

## Sheet: Supplementary Data 2
m/z	Ion	Molecules	Type
25.01		L-Frag	Metabolite
26		L-Frag	Metabolite
30		L-Frag	Metabolite
39		K
41		L-Frag	Metabolite
42	CNO-	L-Frag	Metabolite
44.998		L-Frag	Metabolite
53		L-Frag	Metabolite
54		L-Frag	Metabolite
55		L-Frag	Metabolite
56		L-Frag	Metabolite
57		L-Frag	Metabolite
58.005		L-Frag	Metabolite
59	C3H9N	Glycerophosphocholines	Metabolite
64		L-Frag	Metabolite
65		L-Frag	Metabolite
66		L-Frag	Metabolite
67		L-Frag	Metabolite
68		L-Frag	Metabolite
69		L-Frag	Metabolite
70		L-Frag	Metabolite
72		L-Frag	Metabolite
74		Glycine	Amino Acid
78.96	PO3-	Phosphate	Metabolite
80		L-Frag	Metabolite
81		L-Frag	Metabolite
82		L-Frag	Metabolite
83		L-Frag	Metabolite
84		L-Frag	Metabolite
85.029		L-Frag	Metabolite
86	C5H12N	Glycerophosphocholines	Metabolite
87	C3H3O3-	Pyruvic acid	Metabolite
88		Alanine	Amino Acid
89.02	C3H5O3-	Lactic acid	Metabolite
91		L-Frag	Metabolite
93.03		L-Frag	Metabolite
95	C7H11-	Cholesterol fragment	Cholesterol fragment
96		L-Frag	Metabolite
98		L-Frag	Metabolite
99.045		L-Frag	Metabolite
100		L-Frag	Metabolite
102	C5H12NO	Ceramide phosphocholines	Metabolite
103		L-Frag	Metabolite
104.03	C3H6NO3 -	Serine	Amino Acid
109	C8H13	Cholesterol fragment	Cholesterol fragment
110.03	C4H4N3O-	Cytosine	Metabolite
111.02	C4H3N2O2 -	Uracil	Metabolite
113.06		L-Frag	Metabolite
114.05	C5H8NO2 -	Proline	Amino Acid
116.07	C5H10NO2-	Valine	Amino Acid
118		Threonine	Amino Acid
120		Cysteine	Amino Acid
124.05	C5H6N3O-	Methylcytosine	Metabolite
125.03	C5H5N2O2 -	Thymine	Metabolite
126	C2H9NPO3	Glycerophosphoethanolamines	Metabolite
127.07		L-Frag	Metabolite
130.08	C6H12NO2 -	Isoleucine/leucine	Amino Acid
131.04	C4H7N2O3	Asparagine	Amino Acid
132		Aspartic acid / Ornithine	Amino Acid
134.04	C5H4N5	Adenine	Metabolite
135.03	C5H3N4O-	Hypoxanthine	Metabolite
141.092		L-Frag	Metabolite
142	C2H9NPO4	Glycerophosphoethanolamines	Metabolite
145.06	C5H9N2O3 -	Glutamine	Amino Acid
146.04	C5H8NO4 -	Glutamic acid	Amino Acid
147	C11H15	Cholesterol fragment	Cholesterol fragment
148		Methionine	Amino Acid
150.04	C5H4N5O-	Guanine	Metabolite
152.07	C8H10NO2 -	Dopamine	Metabolite
152.99	C3H6PO5-	Glycerol-3-phosphate	Metabolite
154.06	C6H8N3O2 -	Histidine	Amino Acid
155.1		L-Frag	Metabolite
156.03	C6H6NO4 -	Aspartic acid	Metabolite
161	C12H17	Cholesterol fragment	Cholesterol fragment
163		L-Frag	Metabolite
164.07	C9H10NO2-	Phenylalanine	Amino Acid
165	C10H13O2	Hydroquinone	Metabolite
166	C5H13NPO3	Glycerophosphocholines	Metabolite
167.1		L-Frag	Metabolite
168.04	C4H11NO4P-	Phosphocholine-CH3	Metabolite
169.123		L-Frag	Metabolite
171.1	C10H20O2-	FA(10:0)	Faty acid
173		Arginine	Amino Acid
180.06	C9H10NO3-	Tyrosine	Amino Acid
181.123		L-Frag	Metabolite
183.138		L-Frag	Metabolite
184	C5H15NPO4	Glycerophosphocholines	Metabolite
195.138		L-Frag	Metabolite
197.154		L-Frag	Metabolite
199.17	C12H23O2-	FA(12:0)	Faty acid
203.08	C11H11N2O2	Tryptophan	Amino Acid
205	C11H11N2O3	Hydroquinone	Metabolite
206	C5H14PO4N	Glycerophosphocholines	Metabolite
209.154		L-Frag	Metabolite
219		Glucose
221.154		L-Frag	Metabolite
224	C8H19NPO4	Glycerophosphocholines	Metabolite
227.18	C14H27O2 -	FA(14:0)	Faty acid
237.185		L-Frag	Metabolite
246	C8H19NPO4	Glycerophosphocholines	Metabolite
251.2	C16H27O2 -	FA(16:2)	Faty acid
253.2	C16H29O2 -	FA(16:1)	Faty acid
255.23	C16H31O2 -	FA(16:0)	Faty acid
267.07	C10H11N4O5-	Inosine	Metabolite
275.2	C18H27O2-	FA(18:4)	Faty acid
277.21	C18H29O2-	FA(18:3)	Faty acid
279.22	C18H31O2 -	FA(18:2)	Faty acid
281.25	C18H33O2 -	FA(18:1)	Faty acid
283.35	C18H35O2 -	FA(18:0)	Faty acid
289.26	C20H40NO4S-	C18 taurine	Metabolite
303.23	C20H31O2-	FA(20:4)	Faty acid
305.25	C20H33O2-	FA(20:3)	Faty acid
307.26	C20H35O2-	FA(20:2)	Faty acid
309.28	C20H37O2-	FA(20:1)	Faty acid
311.29	C20H39O2-	FA(20:0)	Faty acid
328.04	C10H11N5O6P-	cAMP	Metabolite
346.05	C10H13N5O7P-	AMP	Metabolite
362.05	C10H13N5O8P-	GMP	Metabolite
369.3	C27H45	Cholesterol fragment	Cholesterol fragment
385.3	C27H46O	Cholesterol fragment	Cholesterol fragment
388.25	C20H38NO4S-	C18:1 taurine	Metabolite
