# Supplementary material for: Single-cell spatial metabolomics with cell-type specific protein profiling for tissue systems biology
Source: Nat Commun. 2023 Dec 13;14:8260. doi: 10.1038/s41467-023-43917-5 (PMC10716522; doi:10.1038/s41467-023-43917-5)
Supplement: Supplementary file 6 — Supplementary Data 3 [file 41467_2023_43917_MOESM6_ESM.xlsx]

## Sheet: Supplementary Data 3
m/z	Ion	Molecules	Ref.
42	CNO-	Small molecular fragment	1,2
78.96	PO3-	Phosphate	1,2
87	C3H3O3-	Pyruvic acid	1,2
89.02	C3H5O3-	Lactic acid	1,2
104.03	C3H6NO3 -	Serine	1,2
110.03	C4H4N3O-	Cytosine	1,2
111.02	C4H3N2O2 -	Uracil	1,2
114.05	C5H8NO2 -	Proline	1,2
116.07	C5H10NO2-	Valine	1,2
124.05	C5H6N3O-	Methylcytosine	1,2
125.03	C5H5N2O2 -	Thymine	1,2
130.08	C6H12NO2 -	Isoleucine/leucine	1,2
131.04	C4H7N2O3	Asparagine	1,2
134.04	C5H4N5	Adenine	1,2
135.03	C5H3N4O-	Hypoxanthine	1,2
145.06	C5H9N2O3 -	Glutamine	1,2
146.04	C5H8NO4 -	Glutamic acid	1,2
150.04	C5H4N5O-	Guanine	1,2
152.07	C8H10NO2 -	Dopamine	1,2
154.06	C6H8N3O2 -	Histidine	1,2
156.03	C6H6NO4 -	Aspartic acid	1,2
164.07	C9H10NO2-	Phenylalanine	1,2
168.04	C4H11NO4P-	Phosphocholine-CH3	1,2
171.01		Capric acid	1,2
180.06	C9H10NO3-	Tyrosine	1,2
203.08	C11H11N2O2	Tryptophan	1,2
267.07	C10H11N4O5-	Inosine	1,2
328.04	C10H11N5O6P-	cAMP	1,2
346.05	C10H13N5O7P-	AMP	1,2
362.05	C10H13N5O8P-	GMP	1,2
388.25	C20H38NO4S-	C18:1 taurine	1,2
289.26	C20H40NO4S-	C18 taurine	1,2
199.17	C12H23O2-	FA(12:0)	1,2
227.18	C14H27O2 -	FA(14:0)	1,2
251.2	C16H27O2 -	FA(16:2)	1,2
253.2	C16H29O2 -	FA(16:1)	1,2
255.23	C16H31O2 -	FA(16:0)	1,2
275.2	C18H27O2-	FA(18:4)	1,2
277.21	C18H29O2-	FA(18:3)	1,2
279.22	C18H31O2 -	FA(18:2)	1,2
281.25	C18H33O2 -	FA(18:1)	1,2
283.35	C18H35O2 -	FA(18:0)	1,2
153	C3H6PO5-		1,2
255.2	C16H31O2-		1,2
281.2	C18H33O2-		1,2
95.08		Cholesterol	3
109.1		Cholesterol	3
147.11		Cholesterol	3
161.13		Cholesterol	3
369.3		Cholesterol	3
171.01		Capric acid	4
198.96		Lauric Acid	4
253.25		Palmitoleic acid	4
255.26		Palmitic acid	4
279.26		Linoleic acid	4
281.2		Oleic acid	4
255.2		FA(16:0)	5
283.2		FA(18:0)	5
281.2		FA(18:1)	5
279.2		FA(18:2)	5
59	C3H9N	Glycerophosphocholines	5
86	C5H12N	Glycerophosphocholines	5
104	C5H14NO	Glycerophosphocholines	5
166	C5H13NPO3	Glycerophosphocholines	5
184	C5H15NPO4	Glycerophosphocholines	5
206	C5H14PO4Na	Glycerophosphocholines	5
224	C8H19NPO4	Glycerophosphocholines	5
246	C8H18NPO4Na	Glycerophosphocholines	5
126		Glycerophosphoethanolamines	5
142		Glycerophosphoethanolamines	5
86		Sphingolipids	5
102		Sphingolipids	5
104		Sphingolipids	5
184		Sphingolipids	5
206		Sphingolipids	5
126		Sphingolipids	5
142		Sphingolipids	5
165		Sphingolipids	5
205		Sphingolipids	5
30		lipid fragment (CH4N+)	6
34		lipid fragment (C2D5+)	6
44		lipid fragment (C2H6N+)	6
55	L&C	lipid fragment (C4H7+), arginine, lysine, cysteine, valine,leucine, histidine	6
56		lipid fragment (C3H6N+), lysine, methionine, glutamine,asparagine, threonine, isoleucine	6
57	L&C	lipid fragment (C4H9+), valine, serine, alanine, arginine,cysteine, aspartic acid, leucine, threonine, glycine	6
58	DLPC	lipid fragment (C3H8N+), isoleucine	6
59	DLPC	lipid fragment (13C12C2H8N+), arginine, valine	6
60		lipid fragment (C3H10N+), serine	6
66		lipid fragment (C5H7+)	6
67		lipid fragment (C5H7+)	6
68		lipid fragment (C4H6N+), proline	6
69		lipid fragment (C5H9+), isoleucine, histidine, lysine	6
70		lipid fragment (C4H8N+), proline, leucine, glutamic acid,asparagine, arginine	6
71		lipid fragment (C5H11+)	6
72		lipid fragment (C4H10N+), valine	6
74		lipid fragment (C4H12N+) threonine	6
81		lipid fragment (C6H9+), alanine	6
82		lipid fragment (C5H8N+), histidine	6
83		lipid fragment (C6H11+)	6
84		lipid fragment (C5H10N+), lysine, glutamine, glutamic acid	6
85		lipid fragment (C6H13+)	6
86	DLPC	lipid fragment (C5H12N+), isoleucine, leucine	6
88		lipid fragment (C5H14N+), aspartic acid	6
91	L&C	lipid fragment (C7H7+), serine, phenylalanine, methionine	6
93		lipid fragment (C7H9+)	6
95	L&C	lipid fragment (C7H11+), histidine	6
97		lipid fragment (C7H13+)	6
98		lipid fragment (C5H8NO+), glycine	6
100		lipid fragment (C5H10NO+)	6
102		lipid fragment (C5H12NO+), glutamic acid	6
104		lipid fragment (C5H14NO+), lysine	6
105	L&C	lipid fragment (C5H1415NO+)	6
111		lipid fragment (C8H15+)	6
146		lipid fragment (C5H9NPO2+)	6
148		lipid fragment (C5H11NPO2+), glutamic acid	6
166		lipid fragment (C5H13NPO3+), methionine, phenylalanine	6
167
168		lipid fragment (C5H15NPO3+)	6
182		lipid fragment (C5H13NPO4+), tyrosine	6
184	DLPC	lipid fragment (C5H15NPO4+)	6
185			6
190		lipid fragment (C7H13NPO3+)	6
194		lipid fragment (C7H17NPO3+)	6
196		lipid fragment (C6H15NPO4+)	6
198		lipid fragment (C6H17NPO4+)	6
206		lipid fragment (C5H14NPO4Na+)	6
210		lipid fragment (C7H17NPO4+)	6
212		lipid fragment (C7H19NPO4+)	6
224		lipid fragment (C7H15NPO5+)	6
226		lipid fragment (C7H17NPO5+)	6
238		lipid fragment (C8H17NPO5+)	6
240		lipid fragment (C8H19NPO5+)	6
246		lipid fragment (C8H18NPO4Na+ or C8H18NPO5Li+)	6
252		lipid fragment (C8H15NPO6+)	6
254		lipid fragment (C8H17NPO6+)	6
256		lipid fragment (C8H19NPO6+)	6
282		lipid fragment (C9H17NPO7+)	6
71		Glucose fragment	7
87		Glucose fragment	7
99		Glucose fragment	7
119		Glucose fragment	7
141		Glucose fragment	7
159		Glucose fragment	7
177		Glucose fragment	7
179		Glucose fragment	7
359		Glucose fragment	7
