# Supplementary material for: Single-cell spatial metabolomics with cell-type specific protein profiling for tissue systems biology
Source: Nat Commun. 2023 Dec 13;14:8260. doi: 10.1038/s41467-023-43917-5 (PMC10716522; doi:10.1038/s41467-023-43917-5)
Supplement: Supplementary file 8 — Source Data [file 41467_2023_43917_MOESM8_ESM.xlsx]

## Sheet: Fig. 2c
	Registration Type	Normalized Root Mean Square Error
0	Affine	0.785803
1	Affine	0.782417
2	Affine	0.75871
3	Affine	0.80257
4	Affine	0.808125
5	Affine	0.785679
6	Affine	0.807276
7	Affine	0.809403
8	Affine	0.779422
9	Affine	0.854299
10	Affine	0.937202
11	Affine	0.860289
12	Affine	0.817472
13	Affine	0.854101
14	Affine	0.785205
15	Affine	0.802184
16	Affine	0.820153
17	Affine	0.840927
18	Affine	0.865039
19	Affine	0.790859
20	Affine	0.809093
21	Affine	0.792252
22	Affine	0.711969
23	Affine	0.695311
24	Rotation	0.844119
25	Rotation	0.812794
26	Rotation	0.803932
27	Rotation	0.825744
28	Rotation	0.873266
29	Rotation	0.840886
30	Rotation	0.864293
31	Rotation	0.874509
32	Rotation	0.814037
33	Rotation	0.90359
34	Rotation	0.922482
35	Rotation	0.908925
36	Rotation	0.847306
37	Rotation	0.862641
38	Rotation	0.834192
39	Rotation	0.819988
40	Rotation	0.857162
41	Rotation	0.840927
42	Rotation	0.95314
43	Rotation	0.828733
44	Rotation	0.865419
45	Rotation	0.839265
46	Rotation	0.774232
47	Rotation	0.762631
48	Random	0.908772
49	Random	0.892224
50	Random	0.907154
51	Random	0.887443
52	Random	0.90696
53	Random	0.911866
54	Random	0.911425
55	Random	0.905326
56	Random	0.917977
57	Random	0.901721
58	Random	0.914042
59	Random	0.912602
60	Random	0.919968
61	Random	0.922111
62	Random	0.914201
63	Random	0.897203
64	Random	0.920995
65	Random	1.06617
66	Random	0.989086
67	Random	1.03665
68	Random	0.929404
69	Random	0.910186
70	Random	0.91327
71	Random	0.905949

## Sheet: Fig 4d
	Region	mz	Normalized ion count
0	Stroma	71.0m/z	0.291483
1	Stroma	71.0m/z	0.456306
2	Stroma	71.0m/z	0.31392
3	Tumor	71.0m/z	0.353731
4	Tumor	71.0m/z	0.383844
5	Stroma	71.0m/z	0.332838
6	Stroma	71.0m/z	0.411206
7	Stroma	71.0m/z	0.197984
8	Stroma	71.0m/z	0.377741
9	Stroma	71.0m/z	0.353169
10	Stroma	71.0m/z	0.349826
11	Stroma	71.0m/z	0.306827
12	Stroma	71.0m/z	0.361834
13	Stroma	71.0m/z	0.315762
14	Stroma	71.0m/z	0.3701
15	Stroma	71.0m/z	0.349248
16	Stroma	71.0m/z	0.395436
17	Tumor	71.0m/z	0.395881
18	Stroma	71.0m/z	0.684356
19	Stroma	71.0m/z	0.479339
20	Stroma	71.0m/z	0.374489
21	Stroma	71.0m/z	0.425697
22	Stroma	71.0m/z	0.271491
23	Stroma	71.0m/z	0.30763
24	Stroma	71.0m/z	0.324014
25	Stroma	71.0m/z	0.430393
26	Tumor	71.0m/z	0.307445
27	Stroma	71.0m/z	0.342668
28	Stroma	71.0m/z	0.320983
29	Stroma	71.0m/z	0.370095
30	Tumor	71.0m/z	0.430593
31	Tumor	71.0m/z	0.46743
32	Stroma	71.0m/z	0.323773
33	Stroma	71.0m/z	0.399396
34	Tumor	71.0m/z	0.395119
35	Tumor	71.0m/z	0.339635
36	Stroma	71.0m/z	0.468723
37	Stroma	71.0m/z	0.277677
38	Stroma	71.0m/z	0.251047
39	Stroma	71.0m/z	0.368772
40	Stroma	71.0m/z	0.411784
41	Stroma	71.0m/z	0.429389
42	Tumor	71.0m/z	0.351625
43	Stroma	71.0m/z	0.291211
44	Stroma	71.0m/z	0.374346
45	Stroma	71.0m/z	0.263161
46	Stroma	71.0m/z	0.422112
47	Stroma	71.0m/z	0.267433
48	Stroma	71.0m/z	0.365785
49	Tumor	71.0m/z	0.354424
50	Tumor	71.0m/z	0.326398
51	Tumor	71.0m/z	0.354351
52	Stroma	71.0m/z	0.584589
53	Stroma	71.0m/z	0.384257
54	Stroma	71.0m/z	0.323865
55	Stroma	71.0m/z	0.327341
56	Stroma	71.0m/z	0.339554
57	Tumor	71.0m/z	0.358156
58	Stroma	71.0m/z	0.312233
59	Stroma	71.0m/z	0.324155
60	Stroma	71.0m/z	0.297337
61	Stroma	71.0m/z	0.380863
62	Tumor	71.0m/z	0.338745
63	Stroma	71.0m/z	0.33163
64	Stroma	71.0m/z	0.363992
65	Stroma	71.0m/z	0.338076
66	Stroma	71.0m/z	0.455791
67	Stroma	71.0m/z	0.343835
68	Stroma	71.0m/z	0.415044
69	Stroma	71.0m/z	0.307453
70	Stroma	71.0m/z	0.324343
71	Stroma	71.0m/z	0.393109
72	Stroma	71.0m/z	0.346436
73	Tumor	71.0m/z	0.368631
74	Stroma	71.0m/z	0.434399
75	Tumor	71.0m/z	0.364987
76	Stroma	71.0m/z	0.379466
77	Tumor	71.0m/z	0.315987
78	Stroma	71.0m/z	0.353708
79	Stroma	71.0m/z	0.391431
80	Stroma	71.0m/z	0.354723
81	Stroma	71.0m/z	0.378848
82	Stroma	71.0m/z	0.409543
83	Stroma	71.0m/z	0.43008
84	Stroma	71.0m/z	0.506274
85	Stroma	71.0m/z	0.558784
86	Stroma	71.0m/z	0.27945
87	Stroma	71.0m/z	0.41233
88	Tumor	71.0m/z	0.280852
89	Tumor	71.0m/z	0.381719
90	Stroma	71.0m/z	0.379763
91	Stroma	71.0m/z	0.404553
92	Tumor	71.0m/z	0.232856
93	Stroma	71.0m/z	0.384958
94	Stroma	71.0m/z	0.259336
95	Stroma	71.0m/z	0.321136
96	Stroma	71.0m/z	0.541908
97	Tumor	71.0m/z	0.333801
98	Tumor	71.0m/z	0.36271
99	Tumor	71.0m/z	0.511015
100	Stroma	71.0m/z	0.218176
101	Stroma	71.0m/z	0.539848
102	Stroma	71.0m/z	0.262797
103	Stroma	71.0m/z	0.434494
104	Tumor	71.0m/z	0.367948
105	Stroma	71.0m/z	0.400721
106	Tumor	71.0m/z	0.375819
107	Stroma	71.0m/z	0.343142
108	Tumor	71.0m/z	0.298541
109	Stroma	71.0m/z	0.451094
110	Tumor	71.0m/z	0.378166
111	Stroma	71.0m/z	0.374951
112	Tumor	71.0m/z	0.311593
113	Stroma	71.0m/z	0.269914
114	Tumor	71.0m/z	0.267526
115	Stroma	71.0m/z	0.417739
116	Stroma	71.0m/z	0.288664
117	Stroma	71.0m/z	0.333098
118	Stroma	71.0m/z	0.320149
119	Stroma	71.0m/z	0.399682
120	Tumor	71.0m/z	0.355009
121	Tumor	71.0m/z	0.250381
122	Stroma	71.0m/z	0.206609
123	Stroma	71.0m/z	0.301524
124	Stroma	71.0m/z	0.385704
125	Stroma	71.0m/z	0.463628
126	Stroma	71.0m/z	0.43176
127	Tumor	71.0m/z	0.359968
128	Tumor	71.0m/z	0.32858
129	Tumor	71.0m/z	0.316312
130	Tumor	71.0m/z	0.368147
131	Tumor	71.0m/z	0.273223
132	Tumor	71.0m/z	0.291545
133	Stroma	71.0m/z	0.301323
134	Stroma	71.0m/z	0.497677
135	Tumor	71.0m/z	0.313051
136	Stroma	71.0m/z	0.422293
137	Stroma	71.0m/z	0.423901
138	Tumor	71.0m/z	0.402038
139	Stroma	71.0m/z	0.419549
140	Stroma	71.0m/z	0.269837
141	Tumor	71.0m/z	0.253649
142	Tumor	71.0m/z	0.351445
143	Stroma	71.0m/z	0.358386
144	Stroma	71.0m/z	0.342529
145	Tumor	71.0m/z	0.325473
146	Tumor	71.0m/z	0.298475
147	Stroma	71.0m/z	0.396179
148	Stroma	71.0m/z	0.412376
149	Tumor	71.0m/z	0.401087
150	Stroma	71.0m/z	0.309105
151	Stroma	71.0m/z	0.342836
152	Tumor	71.0m/z	0.425118
153	Stroma	71.0m/z	0.403394
154	Stroma	71.0m/z	0.371471
155	Stroma	71.0m/z	0.335535
156	Tumor	71.0m/z	0.341365
157	Tumor	71.0m/z	0.314398
158	Tumor	71.0m/z	0.320592
159	Stroma	71.0m/z	0.361527
160	Tumor	71.0m/z	0.280277
161	Tumor	71.0m/z	0.50162
162	Stroma	71.0m/z	0.378913
163	Stroma	71.0m/z	0.340437
164	Stroma	71.0m/z	0.306466
165	Stroma	71.0m/z	0.365153
166	Stroma	71.0m/z	0.475209
167	Stroma	71.0m/z	0.395841
168	Stroma	71.0m/z	0.311265
169	Stroma	71.0m/z	0.391454
170	Tumor	71.0m/z	0.336289
171	Tumor	71.0m/z	0.30255
172	Stroma	71.0m/z	0.464991
173	Stroma	71.0m/z	0.423877
174	Stroma	71.0m/z	0.362196
175	Tumor	71.0m/z	0.219057
176	Tumor	71.0m/z	0.415017
177	Stroma	71.0m/z	0.38669
178	Stroma	71.0m/z	0.42622
179	Tumor	71.0m/z	0.255736
180	Stroma	71.0m/z	0.268984
181	Tumor	71.0m/z	0.376469
182	Stroma	71.0m/z	0.60579
183	Tumor	71.0m/z	0.327149
184	Tumor	71.0m/z	0.369145
185	Stroma	71.0m/z	0.354645
186	Tumor	71.0m/z	0.269183
187	Tumor	71.0m/z	0.37201
188	Stroma	71.0m/z	0.474902
189	Stroma	71.0m/z	0.451083
190	Stroma	71.0m/z	0.404298
191	Stroma	71.0m/z	0.30151
192	Tumor	71.0m/z	0.290976
193	Stroma	71.0m/z	0.538479
194	Tumor	71.0m/z	0.209718
195	Tumor	71.0m/z	0.324954
196	Tumor	71.0m/z	0.307256
197	Tumor	71.0m/z	0.341937
198	Tumor	71.0m/z	0.365337
199	Stroma	71.0m/z	0.469674
200	Stroma	71.0m/z	0.329215
201	Stroma	71.0m/z	0.34204
202	Stroma	71.0m/z	0.362928
203	Tumor	71.0m/z	0.348134
204	Tumor	71.0m/z	0.36651
205	Tumor	71.0m/z	0.351505
206	Stroma	71.0m/z	0.377464
207	Stroma	71.0m/z	0.414816
208	Stroma	71.0m/z	0.387939
209	Stroma	71.0m/z	0.332773
210	Stroma	71.0m/z	0.432279
211	Tumor	71.0m/z	0.31897
212	Tumor	71.0m/z	0.304891
213	Stroma	71.0m/z	0.356632
214	Tumor	71.0m/z	0.333078
215	Tumor	71.0m/z	0.339532
216	Stroma	71.0m/z	0.455739
217	Stroma	71.0m/z	0.491129
218	Stroma	71.0m/z	0.41242
219	Stroma	71.0m/z	0.351752
220	Stroma	71.0m/z	0.421245
221	Tumor	71.0m/z	0.346668
222	Tumor	71.0m/z	0.351725
223	Stroma	71.0m/z	0.391677
224	Stroma	71.0m/z	0.407896
225	Stroma	71.0m/z	0.466067
226	Stroma	71.0m/z	0.406963
227	Stroma	71.0m/z	0.358198
228	Stroma	71.0m/z	0.421789
229	Stroma	71.0m/z	0.352237
230	Tumor	71.0m/z	0.290324
231	Stroma	71.0m/z	0.331976
232	Tumor	71.0m/z	0.308375
233	Tumor	71.0m/z	0.356594
234	Stroma	71.0m/z	0.410611
235	Stroma	71.0m/z	0.399612
236	Stroma	71.0m/z	0.389579
237	Stroma	71.0m/z	0.389926
238	Tumor	71.0m/z	0.399352
239	Tumor	71.0m/z	0.313733
240	Tumor	71.0m/z	0.324871
241	Stroma	71.0m/z	0.342886
242	Tumor	71.0m/z	0.323536
243	Tumor	71.0m/z	0.364594
244	Stroma	71.0m/z	0.409016
245	Tumor	71.0m/z	0.446818
246	Stroma	71.0m/z	0.489124
247	Stroma	71.0m/z	0.374167
248	Tumor	71.0m/z	0.304756
249	Stroma	71.0m/z	0.487623
250	Stroma	71.0m/z	0.33969
251	Tumor	71.0m/z	0.416059
252	Tumor	71.0m/z	0.327664
253	Tumor	71.0m/z	0.312933
254	Stroma	71.0m/z	0.45591
255	Stroma	71.0m/z	0.251757
256	Tumor	71.0m/z	0.314117
257	Stroma	71.0m/z	0.375044
258	Stroma	71.0m/z	0.394249
259	Stroma	71.0m/z	0.388101
260	Stroma	71.0m/z	0.461691
261	Tumor	71.0m/z	0.360976
262	Stroma	71.0m/z	0.341876
263	Tumor	71.0m/z	0.418219
264	Tumor	71.0m/z	0.348736
265	Stroma	71.0m/z	0.37946
266	Stroma	71.0m/z	0.367989
267	Stroma	71.0m/z	0.34717
268	Tumor	71.0m/z	0.326823
269	Stroma	71.0m/z	0.317985
270	Tumor	71.0m/z	0.330467
271	Tumor	71.0m/z	0.361897
272	Stroma	71.0m/z	0.379331
273	Stroma	71.0m/z	0.354826
274	Stroma	71.0m/z	0.292891
275	Stroma	71.0m/z	0.493405
276	Stroma	71.0m/z	0.305751
277	Tumor	71.0m/z	0.385356
278	Stroma	71.0m/z	0.439045
279	Tumor	71.0m/z	0.456277
280	Stroma	71.0m/z	0.396391
281	Stroma	71.0m/z	0.316778
282	Stroma	71.0m/z	0.414451
283	Tumor	71.0m/z	0.206646
284	Stroma	71.0m/z	0.402921
285	Stroma	71.0m/z	0.377428
286	Stroma	71.0m/z	0.323835
287	Stroma	71.0m/z	0.325933
288	Stroma	71.0m/z	0.308688
289	Stroma	71.0m/z	0.40003
290	Tumor	71.0m/z	0.304518
291	Tumor	71.0m/z	0.35422
292	Stroma	71.0m/z	0.42491
293	Stroma	71.0m/z	0.3585
294	Tumor	71.0m/z	0.302466
295	Tumor	71.0m/z	0.333446
296	Tumor	71.0m/z	0.317706
297	Stroma	71.0m/z	0.383996
298	Tumor	71.0m/z	0.329904
299	Tumor	71.0m/z	0.310523
300	Tumor	71.0m/z	0.324194
301	Tumor	71.0m/z	0.297221
302	Stroma	71.0m/z	0.374068
303	Stroma	71.0m/z	0.469812
304	Stroma	71.0m/z	0.353013
305	Tumor	71.0m/z	0.429874
306	Tumor	71.0m/z	0.34774
307	Stroma	71.0m/z	0.329041
308	Stroma	71.0m/z	0.310482
309	Tumor	71.0m/z	0.349171
310	Stroma	71.0m/z	0.312475
311	Stroma	71.0m/z	0.270322
312	Tumor	71.0m/z	0.320008
313	Tumor	71.0m/z	0.31508
314	Tumor	71.0m/z	0.325325
315	Stroma	71.0m/z	0.401927
316	Tumor	71.0m/z	0.288551
317	Stroma	71.0m/z	0.386437
318	Tumor	71.0m/z	0.330765
319	Tumor	71.0m/z	0.371067
320	Stroma	71.0m/z	0.523316
321	Stroma	71.0m/z	0.297757
322	Tumor	71.0m/z	0.321365
323	Stroma	71.0m/z	0.39268
324	Stroma	71.0m/z	0.327909
325	Stroma	71.0m/z	0.41495
326	Tumor	71.0m/z	0.377704
327	Tumor	71.0m/z	0.389174
328	Stroma	71.0m/z	0.368086
329	Tumor	71.0m/z	0.285742
330	Tumor	71.0m/z	0.33538
331	Stroma	71.0m/z	0.347252
332	Tumor	71.0m/z	0.346308
333	Tumor	71.0m/z	0.368787
334	Tumor	71.0m/z	0.320268
335	Tumor	71.0m/z	0.357856
336	Tumor	71.0m/z	0.317613
337	Stroma	71.0m/z	0.354769
338	Stroma	71.0m/z	0.343958
339	Tumor	71.0m/z	0.29853
340	Tumor	71.0m/z	0.305561
341	Stroma	71.0m/z	0.329222
342	Tumor	71.0m/z	0.329558
343	Tumor	71.0m/z	0.45978
344	Tumor	71.0m/z	0.369661
345	Tumor	71.0m/z	0.332872
346	Tumor	71.0m/z	0.286513
347	Stroma	71.0m/z	0.366751
348	Tumor	71.0m/z	0.316952
349	Stroma	71.0m/z	0.306154
350	Tumor	71.0m/z	0.291336
351	Stroma	71.0m/z	0.420264
352	Tumor	71.0m/z	0.353156
353	Tumor	71.0m/z	0.261777
354	Tumor	71.0m/z	0.33743
355	Tumor	71.0m/z	0.308352
356	Tumor	71.0m/z	0.306379
357	Stroma	71.0m/z	0.489899
358	Tumor	71.0m/z	0.369114
359	Tumor	71.0m/z	0.457591
360	Stroma	71.0m/z	0.354761
361	Tumor	71.0m/z	0.317375
362	Tumor	71.0m/z	0.224909
363	Stroma	71.0m/z	0.397555
364	Stroma	71.0m/z	0.438975
365	Stroma	71.0m/z	0.434883
366	Tumor	71.0m/z	0.360386
367	Tumor	71.0m/z	0.301043
368	Stroma	71.0m/z	0.482024
369	Tumor	71.0m/z	0.304511
370	Stroma	71.0m/z	0.307675
371	Tumor	71.0m/z	0.382488
372	Stroma	71.0m/z	0.337172
373	Tumor	71.0m/z	0.269343
374	Tumor	71.0m/z	0.296507
375	Tumor	71.0m/z	0.312649
376	Tumor	71.0m/z	0.306186
377	Stroma	71.0m/z	0.492404
378	Tumor	71.0m/z	0.351077
379	Tumor	71.0m/z	0.356434
380	Tumor	71.0m/z	0.318753
381	Tumor	71.0m/z	0.351307
382	Tumor	71.0m/z	0.398923
383	Stroma	71.0m/z	0.351906
384	Stroma	71.0m/z	0.273467
385	Tumor	71.0m/z	0.344229
386	Tumor	71.0m/z	0.290729
387	Stroma	71.0m/z	0.364163
388	Stroma	71.0m/z	0.363086
389	Stroma	71.0m/z	0.439679
390	Tumor	71.0m/z	0.316325
391	Stroma	71.0m/z	0.311088
392	Tumor	71.0m/z	0.382291
393	Stroma	71.0m/z	0.455152
394	Tumor	71.0m/z	0.356384
395	Tumor	71.0m/z	0.327799
396	Tumor	71.0m/z	0.330381
397	Tumor	71.0m/z	0.29592
398	Tumor	71.0m/z	0.431319
399	Stroma	71.0m/z	0.28426
400	Stroma	71.0m/z	0.427642
401	Tumor	71.0m/z	0.355979
402	Tumor	71.0m/z	0.326098
403	Stroma	71.0m/z	0.313916
404	Tumor	71.0m/z	0.253346
405	Tumor	71.0m/z	0.328121
406	Tumor	71.0m/z	0.378789
407	Stroma	71.0m/z	0.301901
408	Tumor	71.0m/z	0.363835
409	Stroma	71.0m/z	0.371631
410	Tumor	71.0m/z	0.335064
411	Tumor	71.0m/z	0.338348
412	Tumor	71.0m/z	0.297973
413	Stroma	71.0m/z	0.357018
414	Stroma	71.0m/z	0.423279
415	Tumor	71.0m/z	0.319039
416	Tumor	71.0m/z	0.399347
417	Tumor	71.0m/z	0.497008
418	Stroma	71.0m/z	0.300927
419	Tumor	71.0m/z	0.383873
420	Stroma	71.0m/z	0.416816
421	Stroma	71.0m/z	0.456419
422	Tumor	71.0m/z	0.303061
423	Tumor	71.0m/z	0.328345
424	Stroma	71.0m/z	0.411957
425	Stroma	71.0m/z	0.465486
426	Stroma	71.0m/z	0.362163
427	Tumor	71.0m/z	0.315354
428	Tumor	71.0m/z	0.374965
429	Tumor	71.0m/z	0.272341
430	Tumor	71.0m/z	0.364189
431	Stroma	71.0m/z	0.651473
432	Tumor	71.0m/z	0.313462
433	Tumor	71.0m/z	0.47827
434	Tumor	71.0m/z	0.400958
435	Tumor	71.0m/z	0.310737
436	Tumor	71.0m/z	0.341541
437	Tumor	71.0m/z	0.317547
438	Tumor	71.0m/z	0.35882
439	Stroma	71.0m/z	0.340763
440	Tumor	71.0m/z	0.340607
441	Tumor	71.0m/z	0.338909
442	Stroma	71.0m/z	0.31816
443	Tumor	71.0m/z	0.304134
444	Tumor	71.0m/z	0.37432
445	Tumor	71.0m/z	0.296058
446	Tumor	71.0m/z	0.34093
447	Tumor	71.0m/z	0.358266
448	Stroma	71.0m/z	0.419707
449	Stroma	71.0m/z	0.639757
450	Stroma	71.0m/z	0.331161
451	Tumor	71.0m/z	0.312782
452	Stroma	71.0m/z	0.290604
453	Tumor	71.0m/z	0.28268
454	Stroma	71.0m/z	0.345053
455	Stroma	71.0m/z	0.26087
456	Tumor	71.0m/z	0.32758
457	Tumor	71.0m/z	0.42856
458	Stroma	71.0m/z	0.390267
459	Tumor	71.0m/z	0.299627
460	Tumor	71.0m/z	0.384846
461	Stroma	71.0m/z	0.348548
462	Tumor	71.0m/z	0.329499
463	Stroma	71.0m/z	0.300129
464	Tumor	71.0m/z	0.302039
465	Stroma	71.0m/z	0.326937
466	Stroma	71.0m/z	0.545697
467	Tumor	71.0m/z	0.401896
468	Tumor	71.0m/z	0.379293
469	Tumor	71.0m/z	0.320727
470	Tumor	71.0m/z	0.289236
471	Tumor	71.0m/z	0.348169
472	Tumor	71.0m/z	0.493835
473	Stroma	71.0m/z	0.26243
474	Stroma	71.0m/z	0.482625
475	Tumor	71.0m/z	0.225796
476	Tumor	71.0m/z	0.357922
477	Tumor	71.0m/z	0.330795
478	Tumor	71.0m/z	0.362595
479	Tumor	71.0m/z	0.388276
480	Tumor	71.0m/z	0.370788
481	Tumor	71.0m/z	0.356935
482	Stroma	71.0m/z	0.392705
483	Stroma	71.0m/z	0.414356
484	Tumor	71.0m/z	0.335794
485	Tumor	71.0m/z	0.375369
486	Tumor	71.0m/z	0.449136
487	Stroma	71.0m/z	0.711837
488	Stroma	71.0m/z	0.269869
489	Tumor	71.0m/z	0.335934
490	Tumor	71.0m/z	0.314527
491	Tumor	71.0m/z	0.378882
492	Tumor	71.0m/z	0.22751
493	Tumor	71.0m/z	0.299297
494	Tumor	71.0m/z	0.361533
495	Tumor	71.0m/z	0.352886
496	Stroma	71.0m/z	0.360113
497	Stroma	71.0m/z	0.543469
498	Tumor	71.0m/z	0.384667
499	Tumor	71.0m/z	0.37357
500	Stroma	71.0m/z	0.342597
501	Stroma	71.0m/z	0.272082
502	Tumor	71.0m/z	0.286321
503	Tumor	71.0m/z	0.400395
504	Tumor	71.0m/z	0.389808
505	Tumor	71.0m/z	0.359411
506	Stroma	71.0m/z	0.709878
507	Tumor	71.0m/z	0.366493
508	Tumor	71.0m/z	0.385088
509	Tumor	71.0m/z	0.336791
510	Tumor	71.0m/z	0.30679
511	Tumor	71.0m/z	0.342487
512	Tumor	71.0m/z	0.338928
513	Tumor	71.0m/z	0.372337
514	Tumor	71.0m/z	0.361794
515	Stroma	71.0m/z	0.424407
516	Tumor	71.0m/z	0.386307
517	Tumor	71.0m/z	0.401455
518	Tumor	71.0m/z	0.329954
519	Stroma	71.0m/z	0.351367
520	Stroma	71.0m/z	0.295798
521	Tumor	71.0m/z	0.389367
522	Tumor	71.0m/z	0.310993
523	Tumor	71.0m/z	0.414487
524	Tumor	71.0m/z	0.334725
525	Tumor	71.0m/z	0.355787
526	Tumor	71.0m/z	0.370552
527	Stroma	71.0m/z	0.331167
528	Tumor	71.0m/z	0.330774
529	Tumor	71.0m/z	0.351952
530	Tumor	71.0m/z	0.354504
531	Tumor	71.0m/z	0.313001
532	Tumor	71.0m/z	0.32692
533	Stroma	71.0m/z	0.547546
534	Tumor	71.0m/z	0.390551
535	Tumor	71.0m/z	0.35408
536	Tumor	71.0m/z	0.340253
537	Stroma	71.0m/z	0.400585
538	Stroma	71.0m/z	0.324519
539	Stroma	71.0m/z	0.388989
540	Tumor	71.0m/z	0.39159
541	Tumor	71.0m/z	0.356389
542	Tumor	71.0m/z	0.303625
543	Tumor	71.0m/z	0.333078
544	Stroma	71.0m/z	0.318094
545	Tumor	71.0m/z	0.371963
546	Tumor	71.0m/z	0.312882
547	Tumor	71.0m/z	0.371413
548	Tumor	71.0m/z	0.335489
549	Tumor	71.0m/z	0.339168
550	Stroma	71.0m/z	0.367013
551	Tumor	71.0m/z	0.352681
552	Tumor	71.0m/z	0.422267
553	Tumor	71.0m/z	0.374066
554	Tumor	71.0m/z	0.381807
555	Tumor	71.0m/z	0.38241
556	Stroma	71.0m/z	0.415006
557	Tumor	71.0m/z	0.380357
558	Stroma	71.0m/z	0.334287
559	Tumor	71.0m/z	0.386558
560	Stroma	71.0m/z	0.330723
561	Stroma	71.0m/z	0.330669
562	Tumor	71.0m/z	0.345649
563	Tumor	71.0m/z	0.351605
564	Tumor	71.0m/z	0.374787
565	Stroma	71.0m/z	0.260466
566	Tumor	71.0m/z	0.3788
567	Stroma	71.0m/z	0.423755
568	Tumor	71.0m/z	0.439128
569	Stroma	71.0m/z	0.544786
570	Tumor	71.0m/z	0.372739
571	Tumor	71.0m/z	0.297879
572	Stroma	71.0m/z	0.26133
573	Tumor	71.0m/z	0.408866
574	Stroma	71.0m/z	0.375577
575	Stroma	71.0m/z	0.612407
576	Stroma	71.0m/z	0.312806
577	Stroma	71.0m/z	0.371549
578	Tumor	71.0m/z	0.345239
579	Tumor	71.0m/z	0.269588
580	Stroma	71.0m/z	0.339428
581	Stroma	71.0m/z	0.293838
582	Tumor	71.0m/z	0.242825
583	Tumor	71.0m/z	0.481179
584	Stroma	71.0m/z	0.311482
585	Stroma	71.0m/z	0.324804
586	Tumor	71.0m/z	0.266947
587	Tumor	71.0m/z	0.397322
588	Tumor	71.0m/z	0.342184
589	Tumor	71.0m/z	0.304358
590	Stroma	71.0m/z	0.315397
591	Stroma	71.0m/z	0.657944
592	Stroma	71.0m/z	0.4047
593	Tumor	71.0m/z	0.324144
594	Tumor	71.0m/z	0.328124
595	Stroma	71.0m/z	0.35028
596	Stroma	71.0m/z	0.258642
597	Stroma	71.0m/z	0.33879
598	Tumor	71.0m/z	0.43475
599	Tumor	71.0m/z	0.385667
600	Tumor	71.0m/z	0.255116
601	Tumor	71.0m/z	0.371167
602	Tumor	71.0m/z	0.356924
603	Tumor	71.0m/z	0.383133
604	Stroma	71.0m/z	0.379276
605	Tumor	71.0m/z	0.429288
606	Tumor	71.0m/z	0.363254
607	Stroma	71.0m/z	0.400083
608	Stroma	71.0m/z	0.382727
609	Stroma	71.0m/z	0.302634
610	Stroma	71.0m/z	0.341128
611	Stroma	71.0m/z	0.253375
612	Stroma	71.0m/z	0.355015
613	Tumor	71.0m/z	0.34292
614	Stroma	71.0m/z	0.40733
615	Tumor	71.0m/z	0.339937
616	Stroma	71.0m/z	0.438811
617	Stroma	71.0m/z	0.459599
618	Stroma	71.0m/z	0.394162
619	Stroma	71.0m/z	0.377194
620	Tumor	71.0m/z	0.347046
621	Stroma	71.0m/z	0.435208
622	Stroma	71.0m/z	0.380595
623	Stroma	71.0m/z	0.34935
624	Stroma	71.0m/z	0.447612
625	Stroma	71.0m/z	0.383397
626	Stroma	71.0m/z	0.357338
627	Stroma	71.0m/z	0.341819
628	Tumor	71.0m/z	0.312025
629	Tumor	71.0m/z	0.357093
630	Stroma	71.0m/z	0.518853
631	Stroma	71.0m/z	0.40215
632	Stroma	71.0m/z	0.466388
633	Stroma	71.0m/z	0.28392
634	Tumor	71.0m/z	0.265457
635	Stroma	71.0m/z	0.392876
636	Tumor	71.0m/z	0.380997
637	Stroma	71.0m/z	0.343804
638	Stroma	71.0m/z	0.380335
639	Tumor	71.0m/z	0.468559
640	Tumor	71.0m/z	0.357777
641	Stroma	71.0m/z	0.355151
642	Stroma	71.0m/z	0.327503
643	Stroma	71.0m/z	0.281095
644	Tumor	71.0m/z	0.421902
645	Stroma	71.0m/z	0.3385
646	Tumor	71.0m/z	0.392852
647	Stroma	71.0m/z	0.349189
648	Stroma	71.0m/z	0.48004
649	Stroma	71.0m/z	0.433767
650	Tumor	71.0m/z	0.266793
651	Stroma	71.0m/z	0.549773
652	Stroma	71.0m/z	0.375458
653	Stroma	71.0m/z	0.420591
654	Stroma	71.0m/z	0.373224
655	Stroma	71.0m/z	0.51049
656	Stroma	71.0m/z	0.277496
657	Stroma	71.0m/z	0.327706
658	Tumor	71.0m/z	0.304508
659	Stroma	71.0m/z	0.38644
660	Stroma	71.0m/z	0.435142
661	Stroma	71.0m/z	0.297932
662	Stroma	71.0m/z	0.318869
663	Stroma	71.0m/z	0.422385
664	Stroma	71.0m/z	0.237282
665	Stroma	71.0m/z	0.452704
666	Stroma	71.0m/z	0.403913
667	Stroma	71.0m/z	0.471453
668	Tumor	71.0m/z	0.360203
669	Tumor	71.0m/z	0.36068
670	Stroma	71.0m/z	0.550657
671	Stroma	71.0m/z	0.415261
672	Stroma	71.0m/z	0.358854
673	Stroma	71.0m/z	0.407082
674	Stroma	71.0m/z	0.338956
675	Tumor	71.0m/z	0.35254
676	Stroma	71.0m/z	0.583107
677	Stroma	71.0m/z	0.53069
678	Stroma	71.0m/z	0.374428
679	Stroma	71.0m/z	0.380899
680	Tumor	71.0m/z	0.307821
681	Stroma	71.0m/z	0.413048
682	Stroma	71.0m/z	0.387673
683	Stroma	71.0m/z	0.339993
684	Tumor	71.0m/z	0.445147
685	Tumor	71.0m/z	0.486805
686	Stroma	71.0m/z	0.371916
687	Tumor	71.0m/z	0.498562
688	Stroma	71.0m/z	0.433707
689	Stroma	71.0m/z	0.283296
690	Tumor	71.0m/z	0.465898
691	Tumor	71.0m/z	0.42248
692	Stroma	71.0m/z	0.486472
693	Stroma	71.0m/z	0.292609
694	Stroma	71.0m/z	0.429683
695	Stroma	71.0m/z	0.2396
696	Tumor	71.0m/z	0.426623
697	Stroma	71.0m/z	0.359541
698	Stroma	71.0m/z	0.371147
699	Stroma	71.0m/z	0.428905
700	Stroma	71.0m/z	0.355049
701	Stroma	71.0m/z	0.34748
702	Stroma	71.0m/z	0.479406
703	Stroma	71.0m/z	0.288607
704	Stroma	71.0m/z	0.364518
705	Tumor	71.0m/z	0.313121
706	Stroma	71.0m/z	0.45424
707	Tumor	71.0m/z	0.568036
708	Tumor	71.0m/z	0.379744
709	Tumor	71.0m/z	0.397298
710	Tumor	71.0m/z	0.485456
711	Stroma	71.0m/z	0.317928
712	Stroma	71.0m/z	0.344989
713	Tumor	71.0m/z	0.367985
714	Stroma	71.0m/z	0.238757
715	Stroma	71.0m/z	0.415209
716	Stroma	71.0m/z	0.329176
717	Tumor	71.0m/z	0.374471
718	Tumor	71.0m/z	0.376766
719	Stroma	71.0m/z	0.43803
720	Stroma	71.0m/z	0.425732
721	Tumor	71.0m/z	0.363812
722	Stroma	71.0m/z	0.434431
723	Stroma	71.0m/z	0.388067
724	Stroma	71.0m/z	0.396284
725	Tumor	71.0m/z	0.352913
726	Tumor	71.0m/z	0.41908
727	Stroma	71.0m/z	0.312645
728	Stroma	71.0m/z	0.360086
729	Stroma	71.0m/z	0.348518
730	Stroma	71.0m/z	0.409343
731	Stroma	71.0m/z	0.359051
732	Stroma	71.0m/z	0.284407
733	Tumor	71.0m/z	0.35296
734	Tumor	71.0m/z	0.336178
735	Tumor	71.0m/z	0.442322
736	Stroma	71.0m/z	0.348208
737	Tumor	71.0m/z	0.662414
738	Stroma	71.0m/z	0.270135
739	Stroma	71.0m/z	0.340943
740	Tumor	71.0m/z	0.332739
741	Stroma	71.0m/z	0.530546
742	Tumor	71.0m/z	0.430082
743	Stroma	71.0m/z	0.379245
744	Tumor	71.0m/z	0.465149
745	Stroma	71.0m/z	0.298839
746	Stroma	71.0m/z	0.412366
747	Stroma	71.0m/z	0.320312
748	Stroma	71.0m/z	0.295982
749	Stroma	71.0m/z	0.380215
750	Stroma	71.0m/z	0.32181
751	Tumor	71.0m/z	0.424653
752	Tumor	71.0m/z	0.410695
753	Stroma	71.0m/z	0.309053
754	Stroma	71.0m/z	0.381954
755	Stroma	71.0m/z	0.344266
756	Tumor	71.0m/z	0.453426
757	Stroma	71.0m/z	0.398105
758	Stroma	71.0m/z	0.637759
759	Stroma	71.0m/z	0.368262
760	Tumor	71.0m/z	0.243282
761	Stroma	71.0m/z	0.323266
762	Tumor	71.0m/z	0.325234
763	Stroma	71.0m/z	0.410972
764	Tumor	71.0m/z	0.415831
765	Tumor	71.0m/z	0.431278
766	Tumor	71.0m/z	0.408626
767	Stroma	71.0m/z	0.336288
768	Stroma	71.0m/z	0.42841
769	Tumor	71.0m/z	0.421163
770	Tumor	71.0m/z	0.315252
771	Stroma	71.0m/z	0.536991
772	Tumor	71.0m/z	0.466861
773	Tumor	71.0m/z	0.302647
774	Tumor	71.0m/z	0.451734
775	Tumor	71.0m/z	0.480836
776	Tumor	71.0m/z	0.565439
777	Tumor	71.0m/z	0.440945
778	Tumor	71.0m/z	0.374751
779	Tumor	71.0m/z	0.459214
780	Tumor	71.0m/z	0.428934
781	Tumor	71.0m/z	0.502944
782	Tumor	71.0m/z	0.377302
783	Tumor	71.0m/z	0.256657
784	Stroma	71.0m/z	0.233806
785	Stroma	71.0m/z	0.463335
786	Tumor	71.0m/z	0.442425
787	Tumor	71.0m/z	0.386931
788	Tumor	71.0m/z	0.43258
789	Tumor	71.0m/z	0.437021
790	Tumor	71.0m/z	0.461636
791	Tumor	71.0m/z	0.382918
792	Stroma	71.0m/z	0.255956
793	Tumor	71.0m/z	0.449491
794	Tumor	71.0m/z	0.396866
795	Tumor	71.0m/z	0.341785
796	Tumor	71.0m/z	0.320661
797	Tumor	71.0m/z	0.400499
798	Tumor	71.0m/z	0.509772
799	Tumor	71.0m/z	0.281789
800	Stroma	71.0m/z	0.623582
801	Tumor	71.0m/z	0.492122
802	Tumor	71.0m/z	0.261059
803	Tumor	71.0m/z	0.503516
804	Tumor	71.0m/z	0.499461
805	Tumor	71.0m/z	0.484946
806	Tumor	71.0m/z	0.393649
807	Tumor	71.0m/z	0.387361
808	Tumor	71.0m/z	0.347265
809	Tumor	71.0m/z	0.343892
810	Tumor	71.0m/z	0.368883
811	Tumor	71.0m/z	0.466829
812	Tumor	71.0m/z	0.481489
813	Tumor	71.0m/z	0.453947
814	Tumor	71.0m/z	0.345761
815	Tumor	71.0m/z	0.453351
816	Tumor	71.0m/z	0.367372
817	Tumor	71.0m/z	0.375377
818	Tumor	71.0m/z	0.438644
819	Tumor	71.0m/z	0.290037
820	Tumor	71.0m/z	0.453936
821	Tumor	71.0m/z	0.494611
822	Tumor	71.0m/z	0.431213
823	Tumor	71.0m/z	0.259226
824	Tumor	71.0m/z	0.379543
825	Tumor	71.0m/z	0.363292
826	Tumor	71.0m/z	0.360061
827	Tumor	71.0m/z	0.305477
828	Tumor	71.0m/z	0.333929
829	Tumor	71.0m/z	0.357173
830	Tumor	71.0m/z	0.555729
831	Tumor	71.0m/z	0.447181
832	Tumor	71.0m/z	0.431832
833	Tumor	71.0m/z	0.478122
834	Tumor	71.0m/z	0.522978
835	Tumor	71.0m/z	0.306632
836	Tumor	71.0m/z	0.39858
837	Tumor	71.0m/z	0.403023
838	Tumor	71.0m/z	0.397546
839	Tumor	71.0m/z	0.444055
840	Tumor	71.0m/z	0.409796
841	Tumor	71.0m/z	0.405498
842	Tumor	71.0m/z	0.433805
843	Tumor	71.0m/z	0.431449
844	Tumor	71.0m/z	0.407181
845	Tumor	71.0m/z	0.356291
846	Tumor	71.0m/z	0.350146
847	Tumor	71.0m/z	0.453963
848	Tumor	71.0m/z	0.280241
849	Tumor	71.0m/z	0.359012
850	Tumor	71.0m/z	0.549066
851	Stroma	71.0m/z	0.697416
852	Tumor	71.0m/z	0.46434
853	Tumor	71.0m/z	0.603557
854	Tumor	71.0m/z	0.357446
855	Tumor	71.0m/z	0.361564
856	Tumor	71.0m/z	0.373703
857	Tumor	71.0m/z	0.36232
858	Tumor	71.0m/z	0.485959
859	Tumor	71.0m/z	0.383146
860	Tumor	71.0m/z	0.411807
861	Tumor	71.0m/z	0.51674
862	Tumor	71.0m/z	0.522413
863	Tumor	71.0m/z	0.40327
864	Tumor	71.0m/z	0.355635
865	Stroma	71.0m/z	0.529274
866	Tumor	71.0m/z	0.406546
867	Tumor	71.0m/z	0.404892
868	Tumor	71.0m/z	0.476821
869	Tumor	71.0m/z	0.453802
870	Tumor	71.0m/z	0.517045
871	Tumor	71.0m/z	0.48627
872	Tumor	71.0m/z	0.447553
873	Tumor	71.0m/z	0.429504
874	Tumor	71.0m/z	0.477736
875	Tumor	71.0m/z	0.416382
876	Tumor	71.0m/z	0.478718
877	Tumor	71.0m/z	0.452486
878	Tumor	71.0m/z	0.264788
879	Tumor	71.0m/z	0.468137
880	Tumor	71.0m/z	0.330186
881	Tumor	71.0m/z	0.495087
882	Tumor	71.0m/z	0.561095
883	Tumor	71.0m/z	0.44043
884	Tumor	71.0m/z	0.464201
885	Tumor	71.0m/z	0.394871
886	Stroma	71.0m/z	0.300634
887	Tumor	71.0m/z	0.412123
888	Tumor	71.0m/z	0.410188
889	Tumor	71.0m/z	0.397235
890	Tumor	71.0m/z	0.407012
891	Tumor	71.0m/z	0.392627
892	Stroma	71.0m/z	0.312652
893	Stroma	71.0m/z	0.37508
894	Stroma	71.0m/z	0.525498
895	Stroma	71.0m/z	0.372468
896	Tumor	71.0m/z	0.369855
897	Tumor	71.0m/z	0.280317
898	Tumor	71.0m/z	0.211734
899	Stroma	71.0m/z	0.42326
900	Stroma	71.0m/z	0.391375
901	Stroma	71.0m/z	0.405966
902	Tumor	71.0m/z	0.343164
903	Tumor	71.0m/z	0.402653
904	Tumor	71.0m/z	0.376238
905	Tumor	71.0m/z	0.249117
906	Tumor	71.0m/z	0.457378
907	Tumor	71.0m/z	0.46438
908	Tumor	71.0m/z	0.371659
909	Stroma	71.0m/z	0.549604
910	Tumor	71.0m/z	0.45576
911	Tumor	71.0m/z	0.208696
912	Stroma	71.0m/z	0.506307
913	Stroma	71.0m/z	0.420377
914	Stroma	71.0m/z	0.397046
915	Tumor	71.0m/z	0.369233
916	Stroma	71.0m/z	0.421858
917	Tumor	71.0m/z	0.363898
918	Tumor	71.0m/z	0.337726
919	Tumor	71.0m/z	0.396068
920	Stroma	71.0m/z	0.370211
921	Tumor	71.0m/z	0.273615
922	Tumor	71.0m/z	0.283981
923	Tumor	71.0m/z	0.318918
924	Tumor	71.0m/z	0.250638
925	Stroma	71.0m/z	0.457378
926	Stroma	71.0m/z	0.371815
927	Tumor	71.0m/z	0.346843
928	Tumor	71.0m/z	0.286688
929	Stroma	71.0m/z	0.440008
930	Tumor	71.0m/z	0.29172
931	Stroma	71.0m/z	0.30866
932	Stroma	71.0m/z	0.30569
933	Tumor	71.0m/z	0.351655
934	Tumor	71.0m/z	0.265686
935	Stroma	71.0m/z	0.333635
936	Stroma	71.0m/z	0.264168
937	Tumor	71.0m/z	0.415009
938	Tumor	71.0m/z	0.252735
939	Tumor	71.0m/z	0.276818
940	Stroma	71.0m/z	0.531403
941	Stroma	71.0m/z	0.457438
942	Tumor	71.0m/z	0.269824
943	Stroma	71.0m/z	0.293712
944	Tumor	71.0m/z	0.407845
945	Tumor	71.0m/z	0.308013
946	Tumor	71.0m/z	0.237187
947	Stroma	71.0m/z	0.26948
948	Stroma	71.0m/z	0.253052
949	Tumor	71.0m/z	0.37204
950	Tumor	71.0m/z	0.342753
951	Stroma	71.0m/z	0.336896
952	Stroma	71.0m/z	0.327819
953	Stroma	71.0m/z	0.200279
954	Tumor	71.0m/z	0.465051
955	Tumor	71.0m/z	0.369395
956	Stroma	71.0m/z	0.313438
957	Tumor	71.0m/z	0.336023
958	Stroma	71.0m/z	0.34075
959	Stroma	71.0m/z	0.358405
960	Stroma	71.0m/z	0.384253
961	Stroma	71.0m/z	0.381429
962	Stroma	71.0m/z	0.415972
963	Stroma	71.0m/z	0.328716
964	Stroma	71.0m/z	0.431125
965	Tumor	71.0m/z	0.393159
966	Stroma	71.0m/z	0.269375
967	Stroma	71.0m/z	0.241977
968	Stroma	71.0m/z	0.411486
969	Tumor	71.0m/z	0.311321
970	Stroma	71.0m/z	0.256105
971	Tumor	71.0m/z	0.405848
972	Tumor	71.0m/z	0.377365
973	Tumor	71.0m/z	0.434121
974	Tumor	71.0m/z	0.544779
975	Stroma	71.0m/z	0.273992
976	Tumor	71.0m/z	0.452789
977	Tumor	71.0m/z	0.387532
978	Stroma	71.0m/z	0.386762
979	Stroma	71.0m/z	0.301731
980	Stroma	71.0m/z	0.415792
981	Stroma	71.0m/z	0.360655
982	Tumor	71.0m/z	0.35089
983	Stroma	71.0m/z	0.215342
984	Stroma	71.0m/z	0.319867
985	Tumor	71.0m/z	0.416287
986	Stroma	71.0m/z	0.318611
987	Stroma	71.0m/z	0.316633
988	Stroma	71.0m/z	0.244137
989	Stroma	71.0m/z	0.30993
990	Stroma	71.0m/z	0.340332
991	Tumor	71.0m/z	0.355535
992	Tumor	71.0m/z	0.387486
993	Stroma	71.0m/z	0.292256
994	Stroma	71.0m/z	0.36711
995	Stroma	71.0m/z	0.353561
996	Tumor	71.0m/z	0.395583
997	Stroma	71.0m/z	0.272435
998	Stroma	71.0m/z	0.256869
999	Tumor	71.0m/z	0.421436
1000	Stroma	71.0m/z	0.335095
1001	Stroma	71.0m/z	0.32403
1002	Stroma	71.0m/z	0.272995
1003	Stroma	71.0m/z	0.439769
1004	Tumor	71.0m/z	0.444587
1005	Stroma	71.0m/z	0.369372
1006	Tumor	71.0m/z	0.285131
1007	Tumor	71.0m/z	0.301268
1008	Tumor	71.0m/z	0.355343
1009	Tumor	71.0m/z	0.383099
1010	Stroma	71.0m/z	0.462282
1011	Stroma	71.0m/z	0.350258
1012	Stroma	71.0m/z	0.319617
1013	Tumor	71.0m/z	0.32047
1014	Stroma	71.0m/z	0.391974
1015	Tumor	71.0m/z	0.391173
1016	Stroma	71.0m/z	0.306792
1017	Stroma	71.0m/z	0.314136
1018	Tumor	71.0m/z	0.378647
1019	Stroma	71.0m/z	0.565694
1020	Tumor	71.0m/z	0.349226
1021	Tumor	71.0m/z	0.371746
1022	Stroma	71.0m/z	0.274268
1023	Stroma	71.0m/z	0.453079
1024	Stroma	71.0m/z	0.351298
1025	Stroma	71.0m/z	0.282057
1026	Stroma	71.0m/z	0.522898
1027	Stroma	71.0m/z	0.241814
1028	Tumor	71.0m/z	0.556516
1029	Tumor	71.0m/z	0.372513
1030	Tumor	71.0m/z	0.360614
1031	Tumor	71.0m/z	0.326341
1032	Stroma	71.0m/z	0.2617
1033	Stroma	71.0m/z	0.439258
1034	Tumor	71.0m/z	0.370145
1035	Tumor	71.0m/z	0.384411
1036	Stroma	71.0m/z	0.35286
1037	Stroma	71.0m/z	0.331925
1038	Tumor	71.0m/z	0.353712
1039	Tumor	71.0m/z	0.314333
1040	Stroma	71.0m/z	0.41526
1041	Stroma	71.0m/z	0.438968
1042	Tumor	71.0m/z	0.540095
1043	Stroma	71.0m/z	0.390818
1044	Stroma	71.0m/z	0.350326
1045	Tumor	71.0m/z	0.479821
1046	Stroma	71.0m/z	0.30882
1047	Tumor	71.0m/z	0.34407
1048	Tumor	71.0m/z	0.463068
1049	Tumor	71.0m/z	0.37918
1050	Stroma	71.0m/z	0.41588
1051	Tumor	71.0m/z	0.454599
1052	Stroma	71.0m/z	0.448121
1053	Tumor	71.0m/z	0.309594
1054	Stroma	71.0m/z	0.447034
1055	Stroma	71.0m/z	0.494295
1056	Tumor	71.0m/z	0.443601
1057	Tumor	71.0m/z	0.350044
1058	Tumor	71.0m/z	0.575823
1059	Stroma	71.0m/z	0.276563
1060	Stroma	71.0m/z	0.391634
1061	Stroma	71.0m/z	0.310199
1062	Stroma	71.0m/z	0.375729
1063	Stroma	71.0m/z	0.393554
1064	Stroma	71.0m/z	0.221296
1065	Tumor	71.0m/z	0.405192
1066	Tumor	71.0m/z	0.35133
1067	Stroma	71.0m/z	0.339972
1068	Stroma	71.0m/z	0.375992
1069	Stroma	71.0m/z	0.505096
1070	Tumor	71.0m/z	0.475393
1071	Stroma	71.0m/z	0.253044
1072	Stroma	71.0m/z	0.323303
1073	Stroma	71.0m/z	0.357601
1074	Tumor	71.0m/z	0.248205
1075	Tumor	71.0m/z	0.348478
1076	Stroma	71.0m/z	0.241914
1077	Tumor	71.0m/z	0.485339
1078	Stroma	71.0m/z	0.428376
1079	Tumor	71.0m/z	0.382573
1080	Tumor	71.0m/z	0.336411
1081	Stroma	71.0m/z	0.259991
1082	Stroma	71.0m/z	0.362189
1083	Tumor	71.0m/z	0.464642
1084	Tumor	71.0m/z	0.354414
1085	Stroma	71.0m/z	0.408534
1086	Stroma	71.0m/z	0.295773
1087	Stroma	71.0m/z	0.290987
1088	Stroma	71.0m/z	0.327158
1089	Tumor	71.0m/z	0.403523
1090	Tumor	71.0m/z	0.340762
1091	Tumor	71.0m/z	0.282398
1092	Tumor	71.0m/z	0.378895
1093	Stroma	71.0m/z	0.266939
1094	Tumor	71.0m/z	0.408762
1095	Tumor	71.0m/z	0.452931
1096	Stroma	71.0m/z	0.443256
1097	Stroma	71.0m/z	0.438407
1098	Tumor	71.0m/z	0.276503
1099	Stroma	71.0m/z	0.460259
1100	Tumor	71.0m/z	0.314816
1101	Stroma	71.0m/z	0.339783
1102	Stroma	71.0m/z	0.417503
1103	Tumor	71.0m/z	0.354278
1104	Tumor	71.0m/z	0.347463
1105	Tumor	71.0m/z	0.369909
1106	Tumor	71.0m/z	0.25531
1107	Tumor	71.0m/z	0.314095
1108	Stroma	71.0m/z	0.385373
1109	Stroma	71.0m/z	0.417213
1110	Tumor	71.0m/z	0.304719
1111	Tumor	71.0m/z	0.426146
1112	Tumor	71.0m/z	0.441297
1113	Stroma	71.0m/z	0.447631
1114	Tumor	71.0m/z	0.305578
1115	Tumor	71.0m/z	0.386762
1116	Stroma	71.0m/z	0.348361
1117	Tumor	71.0m/z	0.353952
1118	Stroma	71.0m/z	0.378855
1119	Stroma	71.0m/z	0.37362
1120	Tumor	71.0m/z	0.329175
1121	Stroma	71.0m/z	0.413565
1122	Stroma	71.0m/z	0.402536
1123	Stroma	71.0m/z	0.378318
1124	Tumor	71.0m/z	0.30528
1125	Stroma	71.0m/z	0.35427
1126	Tumor	71.0m/z	0.479138
1127	Stroma	71.0m/z	0.434647
1128	Stroma	71.0m/z	0.460968
1129	Stroma	71.0m/z	0.57776
1130	Tumor	71.0m/z	0.323542
1131	Tumor	71.0m/z	0.313724
1132	Tumor	71.0m/z	0.460432
1133	Stroma	71.0m/z	0.605478
1134	Tumor	71.0m/z	0.246854
1135	Stroma	71.0m/z	0.415875
1136	Stroma	71.0m/z	0.478498
1137	Tumor	71.0m/z	0.423761
1138	Stroma	71.0m/z	0.471924
1139	Tumor	71.0m/z	0.342308
1140	Tumor	71.0m/z	0.273982
1141	Tumor	71.0m/z	0.326411
1142	Stroma	71.0m/z	0.525247
1143	Tumor	71.0m/z	0.459346
1144	Stroma	71.0m/z	0.409462
1145	Tumor	71.0m/z	0.394125
1146	Tumor	71.0m/z	0.252745
1147	Stroma	71.0m/z	0.482822
1148	Tumor	71.0m/z	0.224308
1149	Tumor	71.0m/z	0.324318
1150	Stroma	71.0m/z	0.414799
1151	Tumor	71.0m/z	0.397867
1152	Tumor	71.0m/z	0.337942
1153	Stroma	71.0m/z	0.36163
1154	Tumor	71.0m/z	0.289151
1155	Stroma	71.0m/z	0.418599
1156	Tumor	71.0m/z	0.47088
1157	Tumor	71.0m/z	0.310146
1158	Tumor	71.0m/z	0.348366
1159	Tumor	71.0m/z	0.303996
1160	Tumor	71.0m/z	0.424598
1161	Tumor	71.0m/z	0.352394
1162	Stroma	71.0m/z	0.478083
1163	Stroma	71.0m/z	0.503643
1164	Tumor	71.0m/z	0.573568
1165	Tumor	71.0m/z	0.342127
1166	Tumor	71.0m/z	0.395796
1167	Tumor	71.0m/z	0.364262
1168	Tumor	71.0m/z	0.335613
1169	Stroma	71.0m/z	0.42561
1170	Stroma	71.0m/z	0.331803
1171	Tumor	71.0m/z	0.297991
1172	Tumor	71.0m/z	0.327851
1173	Stroma	71.0m/z	0.353986
1174	Tumor	71.0m/z	0.343868
1175	Tumor	71.0m/z	0.312795
1176	Tumor	71.0m/z	0.331994
1177	Stroma	71.0m/z	0.402721
1178	Stroma	71.0m/z	0.465961
1179	Tumor	71.0m/z	0.284531
1180	Stroma	71.0m/z	0.355464
1181	Tumor	71.0m/z	0.282678
1182	Tumor	71.0m/z	0.437698
1183	Stroma	71.0m/z	0.414817
1184	Tumor	71.0m/z	0.374722
1185	Tumor	71.0m/z	0.303979
1186	Tumor	71.0m/z	0.336916
1187	Tumor	71.0m/z	0.333273
1188	Tumor	71.0m/z	0.248924
1189	Tumor	71.0m/z	0.278531
1190	Stroma	71.0m/z	0.280907
1191	Tumor	71.0m/z	0.309038
1192	Tumor	71.0m/z	0.354881
1193	Stroma	71.0m/z	0.363717
1194	Tumor	71.0m/z	0.373067
1195	Stroma	71.0m/z	0.428341
1196	Stroma	71.0m/z	0.535058
1197	Tumor	71.0m/z	0.385583
1198	Tumor	71.0m/z	0.398894
1199	Stroma	71.0m/z	0.358362
1200	Stroma	71.0m/z	0.377504
1201	Tumor	71.0m/z	0.305579
1202	Tumor	71.0m/z	0.330253
1203	Tumor	71.0m/z	0.213324
1204	Tumor	71.0m/z	0.315798
1205	Tumor	71.0m/z	0.334948
1206	Tumor	71.0m/z	0.318996
1207	Tumor	71.0m/z	0.28394
1208	Stroma	71.0m/z	0.555645
1209	Tumor	71.0m/z	0.312298
1210	Stroma	71.0m/z	0.316282
1211	Tumor	71.0m/z	0.351974
1212	Tumor	71.0m/z	0.337034
1213	Tumor	71.0m/z	0.308605
1214	Tumor	71.0m/z	0.362925
1215	Tumor	71.0m/z	0.270097
1216	Stroma	71.0m/z	0.405742
1217	Tumor	71.0m/z	0.403405
1218	Tumor	71.0m/z	0.304246
1219	Stroma	71.0m/z	0.40592
1220	Tumor	71.0m/z	0.250609
1221	Tumor	71.0m/z	0.334769
1222	Stroma	71.0m/z	0.489658
1223	Tumor	71.0m/z	0.387383
1224	Tumor	71.0m/z	0.344333
1225	Stroma	71.0m/z	0.373751
1226	Tumor	71.0m/z	0.32313
1227	Tumor	71.0m/z	0.357652
1228	Tumor	71.0m/z	0.256417
1229	Tumor	71.0m/z	0.370771
1230	Tumor	71.0m/z	0.258885
1231	Tumor	71.0m/z	0.262694
1232	Stroma	71.0m/z	0.353882
1233	Tumor	71.0m/z	0.30486
1234	Tumor	71.0m/z	0.540539
1235	Stroma	71.0m/z	0.340192
1236	Tumor	71.0m/z	0.452674
1237	Tumor	71.0m/z	0.380028
1238	Stroma	71.0m/z	0.3514
1239	Stroma	71.0m/z	0.508548
1240	Tumor	71.0m/z	0.371869
1241	Tumor	71.0m/z	0.347131
1242	Stroma	71.0m/z	0.370397
1243	Stroma	71.0m/z	0.323202
1244	Tumor	71.0m/z	0.45105
1245	Tumor	71.0m/z	0.444682
1246	Tumor	71.0m/z	0.314763
1247	Stroma	71.0m/z	0.408901
1248	Tumor	71.0m/z	0.372691
1249	Tumor	71.0m/z	0.405104
1250	Tumor	71.0m/z	0.393352
1251	Tumor	71.0m/z	0.328155
1252	Tumor	71.0m/z	0.301255
1253	Tumor	71.0m/z	0.340262
1254	Stroma	71.0m/z	0.378147
1255	Tumor	71.0m/z	0.378778
1256	Tumor	71.0m/z	0.460436
1257	Tumor	71.0m/z	0.357336
1258	Stroma	71.0m/z	0.335934
1259	Tumor	71.0m/z	0.340555
1260	Tumor	71.0m/z	0.301228
1261	Tumor	71.0m/z	0.341226
1262	Tumor	71.0m/z	0.417835
1263	Tumor	71.0m/z	0.314662
1264	Tumor	71.0m/z	0.313792
1265	Stroma	71.0m/z	0.358567
1266	Tumor	71.0m/z	0.221852
1267	Stroma	71.0m/z	0.391963
1268	Tumor	71.0m/z	0.357513
1269	Tumor	71.0m/z	0.355575
1270	Tumor	71.0m/z	0.395821
1271	Stroma	71.0m/z	0.534087
1272	Tumor	71.0m/z	0.395685
1273	Tumor	71.0m/z	0.31828
1274	Stroma	71.0m/z	0.511875
1275	Tumor	71.0m/z	0.293921
1276	Tumor	71.0m/z	0.312072
1277	Tumor	71.0m/z	0.364389
1278	Stroma	71.0m/z	0.399301
1279	Tumor	71.0m/z	0.309419
1280	Tumor	71.0m/z	0.274133
1281	Tumor	71.0m/z	0.458838
1282	Tumor	71.0m/z	0.372619
1283	Tumor	71.0m/z	0.256733
1284	Tumor	71.0m/z	0.391623
1285	Tumor	71.0m/z	0.373488
1286	Stroma	71.0m/z	0.442308
1287	Stroma	71.0m/z	0.574752
1288	Tumor	71.0m/z	0.453282
1289	Stroma	71.0m/z	0.402178
1290	Tumor	71.0m/z	0.446907
1291	Tumor	71.0m/z	0.363168
1292	Tumor	71.0m/z	0.301734
1293	Tumor	71.0m/z	0.339214
1294	Tumor	71.0m/z	0.347141
1295	Tumor	71.0m/z	0.443987
1296	Tumor	71.0m/z	0.387194
1297	Tumor	71.0m/z	0.254552
1298	Tumor	71.0m/z	0.310376
1299	Stroma	71.0m/z	0.357498
1300	Tumor	71.0m/z	0.440408
1301	Tumor	71.0m/z	0.385016
1302	Tumor	71.0m/z	0.194713
1303	Stroma	71.0m/z	0.496646
1304	Tumor	71.0m/z	0.309765
1305	Tumor	71.0m/z	0.435725
1306	Tumor	71.0m/z	0.32065
1307	Tumor	71.0m/z	0.275481
1308	Tumor	71.0m/z	0.24098
1309	Tumor	71.0m/z	0.594005
1310	Tumor	71.0m/z	0.349517
1311	Tumor	71.0m/z	0.215658
1312	Tumor	71.0m/z	0.255308
1313	Tumor	71.0m/z	0.464011
1314	Tumor	71.0m/z	0.389715
1315	Tumor	71.0m/z	0.31202
1316	Tumor	71.0m/z	0.289944
1317	Tumor	71.0m/z	0.286774
1318	Tumor	71.0m/z	0.379039
1319	Tumor	71.0m/z	0.410713
1320	Tumor	71.0m/z	0.403349
1321	Tumor	71.0m/z	0.303218
1322	Tumor	71.0m/z	0.262827
1323	Stroma	71.0m/z	0.374868
1324	Stroma	71.0m/z	0.529945
1325	Tumor	71.0m/z	0.336628
1326	Tumor	71.0m/z	0.353427
1327	Tumor	71.0m/z	0.351318
1328	Tumor	71.0m/z	0.44576
1329	Tumor	71.0m/z	0.386086
1330	Tumor	71.0m/z	0.364817
1331	Tumor	71.0m/z	0.353416
1332	Stroma	71.0m/z	0.385338
1333	Tumor	71.0m/z	0.346875
1334	Stroma	71.0m/z	0.377443
1335	Tumor	71.0m/z	0.379835
1336	Tumor	71.0m/z	0.308681
1337	Tumor	71.0m/z	0.324646
1338	Tumor	71.0m/z	0.370105
1339	Stroma	71.0m/z	0.385101
1340	Tumor	71.0m/z	0.43658
1341	Tumor	71.0m/z	0.395103
1342	Stroma	71.0m/z	0.33896
1343	Tumor	71.0m/z	0.40032
1344	Tumor	71.0m/z	0.282096
1345	Tumor	71.0m/z	0.408017
1346	Stroma	71.0m/z	0.484668
1347	Stroma	71.0m/z	0.367714
1348	Stroma	71.0m/z	0.397817
1349	Tumor	71.0m/z	0.297467
1350	Tumor	71.0m/z	0.292679
1351	Tumor	71.0m/z	0.338149
1352	Stroma	71.0m/z	0.523939
1353	Tumor	71.0m/z	0.329065
1354	Stroma	71.0m/z	0.342181
1355	Stroma	71.0m/z	0.328682
1356	Tumor	71.0m/z	0.497479
1357	Stroma	71.0m/z	0.503153
1358	Tumor	71.0m/z	0.386194
1359	Stroma	71.0m/z	0.540364
1360	Tumor	71.0m/z	0.355009
1361	Tumor	71.0m/z	0.408337
1362	Tumor	71.0m/z	0.325486
1363	Tumor	71.0m/z	0.306928
1364	Stroma	71.0m/z	0.379375
1365	Tumor	71.0m/z	0.407619
1366	Tumor	71.0m/z	0.392031
1367	Tumor	71.0m/z	0.339121
1368	Tumor	71.0m/z	0.371026
1369	Stroma	71.0m/z	0.541438
1370	Stroma	71.0m/z	0.35455
1371	Tumor	71.0m/z	0.290537
1372	Tumor	71.0m/z	0.349738
1373	Tumor	71.0m/z	0.351871
1374	Stroma	71.0m/z	0.400449
1375	Tumor	71.0m/z	0.314516
1376	Stroma	71.0m/z	0.394876
1377	Tumor	71.0m/z	0.333993
1378	Tumor	71.0m/z	0.309866
1379	Stroma	71.0m/z	0.451951
1380	Tumor	71.0m/z	0.375816
1381	Stroma	71.0m/z	0.254103
1382	Tumor	71.0m/z	0.397305
1383	Stroma	71.0m/z	0.404905
1384	Tumor	71.0m/z	0.280523
1385	Tumor	71.0m/z	0.325271
1386	Tumor	71.0m/z	0.310039
1387	Tumor	71.0m/z	0.212789
1388	Tumor	71.0m/z	0.293466
1389	Tumor	71.0m/z	0.395746
1390	Stroma	71.0m/z	0.482388
1391	Stroma	71.0m/z	0.354144
1392	Tumor	71.0m/z	0.332372
1393	Tumor	71.0m/z	0.443214
1394	Stroma	71.0m/z	0.470755
1395	Stroma	71.0m/z	0.465972
1396	Tumor	71.0m/z	0.306785
1397	Tumor	71.0m/z	0.275891
1398	Tumor	71.0m/z	0.366093
1399	Tumor	71.0m/z	0.346645
1400	Tumor	71.0m/z	0.367879
1401	Tumor	71.0m/z	0.374844
1402	Stroma	71.0m/z	0.470898
1403	Tumor	71.0m/z	0.316731
1404	Tumor	71.0m/z	0.301397
1405	Tumor	71.0m/z	0.37854
1406	Stroma	71.0m/z	0.362517
1407	Tumor	71.0m/z	0.272401
1408	Tumor	71.0m/z	0.329523
1409	Stroma	71.0m/z	0.494591
1410	Tumor	71.0m/z	0.324252
1411	Stroma	71.0m/z	0.432809
1412	Stroma	71.0m/z	0.54344
1413	Stroma	71.0m/z	0.353489
1414	Tumor	71.0m/z	0.408009
1415	Tumor	71.0m/z	0.299973
1416	Tumor	71.0m/z	0.357612
1417	Tumor	71.0m/z	0.43515
1418	Stroma	71.0m/z	0.370295
1419	Stroma	71.0m/z	0.510293
1420	Tumor	71.0m/z	0.368206
1421	Tumor	71.0m/z	0.285967
1422	Stroma	71.0m/z	0.472042
1423	Stroma	71.0m/z	0.41926
1424	Stroma	71.0m/z	0.424519
1425	Tumor	71.0m/z	0.324411
1426	Stroma	71.0m/z	0.543349
1427	Stroma	71.0m/z	0.417728
1428	Stroma	71.0m/z	0.471449
1429	Stroma	71.0m/z	0.344352
1430	Stroma	71.0m/z	0.379829
1431	Tumor	71.0m/z	0.326333
1432	Tumor	71.0m/z	0.469207
1433	Tumor	71.0m/z	0.336415
1434	Stroma	71.0m/z	0.450919
1435	Tumor	71.0m/z	0.424365
1436	Stroma	71.0m/z	0.401263
1437	Stroma	71.0m/z	0.42976
1438	Tumor	71.0m/z	0.320174
1439	Stroma	71.0m/z	0.399091
1440	Stroma	71.0m/z	0.527093
1441	Tumor	71.0m/z	0.471635
1442	Stroma	71.0m/z	0.549082
1443	Tumor	71.0m/z	0.377883
1444	Stroma	71.0m/z	0.32199
1445	Tumor	71.0m/z	0.398625
1446	Tumor	71.0m/z	0.27968
1447	Stroma	71.0m/z	0.508556
1448	Stroma	71.0m/z	0.462049
1449	Stroma	71.0m/z	0.408357
1450	Tumor	71.0m/z	0.434646
1451	Tumor	71.0m/z	0.325563
1452	Stroma	71.0m/z	0.410237
1453	Tumor	71.0m/z	0.416731
1454	Tumor	71.0m/z	0.416208
1455	Tumor	71.0m/z	0.340298
1456	Stroma	71.0m/z	0.454117
1457	Stroma	71.0m/z	0.400168
1458	Tumor	71.0m/z	0.3726
1459	Tumor	71.0m/z	0.427226
1460	Tumor	71.0m/z	0.376795
1461	Tumor	71.0m/z	0.338579
1462	Tumor	71.0m/z	0.360089
1463	Stroma	71.0m/z	0.50781
1464	Tumor	71.0m/z	0.279626
1465	Stroma	71.0m/z	0.351449
1466	Stroma	71.0m/z	0.386259
1467	Stroma	71.0m/z	0.504956
1468	Stroma	71.0m/z	0.421961
1469	Stroma	71.0m/z	0.341134
1470	Tumor	71.0m/z	0.297519
1471	Tumor	71.0m/z	0.383494
1472	Tumor	71.0m/z	0.319281
1473	Tumor	71.0m/z	0.378401
1474	Stroma	71.0m/z	0.444462
1475	Stroma	71.0m/z	0.436947
1476	Tumor	71.0m/z	0.344638
1477	Stroma	71.0m/z	0.490309
1478	Stroma	71.0m/z	0.480467
1479	Tumor	71.0m/z	0.406473
1480	Tumor	71.0m/z	0.361769
1481	Tumor	71.0m/z	0.443312
1482	Tumor	71.0m/z	0.323271
1483	Stroma	71.0m/z	0.332744
1484	Stroma	71.0m/z	0.455473
1485	Tumor	71.0m/z	0.398736
1486	Stroma	71.0m/z	0.324859
1487	Stroma	71.0m/z	0.459433
1488	Stroma	71.0m/z	0.384929
1489	Tumor	71.0m/z	0.408889
1490	Tumor	71.0m/z	0.374131
1491	Tumor	71.0m/z	0.297158
1492	Tumor	71.0m/z	0.358071
1493	Stroma	71.0m/z	0.506796
1494	Tumor	71.0m/z	0.391864
1495	Stroma	71.0m/z	0.482863
1496	Tumor	71.0m/z	0.420201
1497	Stroma	71.0m/z	0.420418
1498	Stroma	71.0m/z	0.416612
1499	Stroma	71.0m/z	0.346581
1500	Tumor	71.0m/z	0.281108
1501	Tumor	71.0m/z	0.307356
1502	Stroma	71.0m/z	0.433855
1503	Stroma	71.0m/z	0.452391
1504	Stroma	71.0m/z	0.3997
1505	Tumor	71.0m/z	0.374875
1506	Tumor	71.0m/z	0.332311
1507	Tumor	71.0m/z	0.344223
1508	Stroma	71.0m/z	0.397468
1509	Tumor	71.0m/z	0.471989
1510	Stroma	71.0m/z	0.474228
1511	Stroma	71.0m/z	0.423109
1512	Stroma	71.0m/z	0.439641
1513	Stroma	71.0m/z	0.550558
1514	Tumor	71.0m/z	0.318607
1515	Tumor	71.0m/z	0.500338
1516	Stroma	71.0m/z	0.28472
1517	Tumor	71.0m/z	0.375744
1518	Tumor	71.0m/z	0.417828
1519	Tumor	71.0m/z	0.488414
1520	Stroma	71.0m/z	0.403482
1521	Tumor	71.0m/z	0.356879
1522	Tumor	71.0m/z	0.31081
1523	Stroma	71.0m/z	0.477923
1524	Stroma	71.0m/z	0.430441
1525	Tumor	71.0m/z	0.48888
1526	Tumor	71.0m/z	0.470491
1527	Stroma	71.0m/z	0.461919
1528	Stroma	71.0m/z	0.429737
1529	Stroma	71.0m/z	0.435497
1530	Stroma	71.0m/z	0.462152
1531	Tumor	71.0m/z	0.434618
1532	Stroma	71.0m/z	0.426445
1533	Stroma	71.0m/z	0.413328
1534	Tumor	71.0m/z	0.441787
1535	Stroma	71.0m/z	0.456725
1536	Tumor	71.0m/z	0.384703
1537	Tumor	71.0m/z	0.308389
1538	Stroma	71.0m/z	0.41127
1539	Tumor	71.0m/z	0.412326
1540	Stroma	71.0m/z	0.443039
1541	Tumor	71.0m/z	0.330791
1542	Tumor	71.0m/z	0.307071
1543	Stroma	71.0m/z	0.356161
1544	Tumor	71.0m/z	0.301861
1545	Tumor	71.0m/z	0.381789
1546	Tumor	71.0m/z	0.309514
1547	Stroma	71.0m/z	0.445213
1548	Tumor	71.0m/z	0.41923
1549	Tumor	71.0m/z	0.414659
1550	Tumor	71.0m/z	0.368307
1551	Stroma	71.0m/z	0.490164
1552	Tumor	71.0m/z	0.427809
1553	Stroma	71.0m/z	0.394042
1554	Tumor	71.0m/z	0.436406
1555	Tumor	71.0m/z	0.340456
1556	Tumor	71.0m/z	0.363848
1557	Stroma	71.0m/z	0.4343
1558	Tumor	71.0m/z	0.344778
1559	Stroma	71.0m/z	0.537124
1560	Stroma	71.0m/z	0.484995
1561	Stroma	71.0m/z	0.415371
1562	Tumor	71.0m/z	0.530409
1563	Tumor	71.0m/z	0.410339
1564	Tumor	71.0m/z	0.321654
1565	Tumor	71.0m/z	0.310565
1566	Stroma	71.0m/z	0.505406
1567	Stroma	71.0m/z	0.497665
1568	Stroma	71.0m/z	0.374067
1569	Stroma	71.0m/z	0.374233
1570	Stroma	71.0m/z	0.344399
1571	Stroma	71.0m/z	0.39143
1572	Tumor	71.0m/z	0.451108
1573	Tumor	71.0m/z	0.422902
1574	Tumor	71.0m/z	0.425979
1575	Tumor	71.0m/z	0.377596
1576	Tumor	71.0m/z	0.475546
1577	Tumor	71.0m/z	0.282193
1578	Tumor	71.0m/z	0.359462
1579	Tumor	71.0m/z	0.432165
1580	Tumor	71.0m/z	0.355494
1581	Stroma	71.0m/z	0.423533
1582	Tumor	71.0m/z	0.283967
1583	Tumor	71.0m/z	0.338049
1584	Stroma	71.0m/z	0.386354
1585	Tumor	71.0m/z	0.364047
1586	Stroma	71.0m/z	0.481012
1587	Tumor	71.0m/z	0.34244
1588	Tumor	71.0m/z	0.40426
1589	Tumor	71.0m/z	0.322735
1590	Stroma	71.0m/z	0.419112
1591	Tumor	71.0m/z	0.444681
1592	Tumor	71.0m/z	0.270502
1593	Tumor	71.0m/z	0.304356
1594	Stroma	71.0m/z	0.344531
1595	Stroma	71.0m/z	0.450332
1596	Tumor	71.0m/z	0.206453
1597	Tumor	71.0m/z	0.26641
1598	Stroma	71.0m/z	0.55194
1599	Stroma	71.0m/z	0.509603
1600	Tumor	71.0m/z	0.41963
1601	Tumor	71.0m/z	0.448106
1602	Tumor	71.0m/z	0.39497
1603	Tumor	71.0m/z	0.457588
1604	Tumor	71.0m/z	0.683791
1605	Stroma	71.0m/z	0.352579
1606	Stroma	71.0m/z	0.519611
1607	Stroma	71.0m/z	0.378426
1608	Stroma	71.0m/z	0.470337
1609	Stroma	71.0m/z	0.391691
1610	Tumor	71.0m/z	0.460025
1611	Tumor	71.0m/z	0.407376
1612	Stroma	71.0m/z	0.394223
1613	Stroma	71.0m/z	0.407614
1614	Stroma	71.0m/z	0.450024
1615	Tumor	71.0m/z	0.389237
1616	Tumor	71.0m/z	0.297091
1617	Stroma	71.0m/z	0.330534
1618	Stroma	71.0m/z	0.513552
1619	Tumor	71.0m/z	0.339557
1620	Tumor	71.0m/z	0.410119
1621	Tumor	71.0m/z	0.338911
1622	Stroma	71.0m/z	0.403693
1623	Tumor	71.0m/z	0.393962
1624	Tumor	71.0m/z	0.339181
1625	Tumor	71.0m/z	0.481108
1626	Tumor	71.0m/z	0.379625
1627	Stroma	71.0m/z	0.424322
1628	Tumor	71.0m/z	0.484035
1629	Stroma	71.0m/z	0.425091
1630	Tumor	71.0m/z	0.378394
1631	Tumor	71.0m/z	0.411737
1632	Tumor	71.0m/z	0.473109
1633	Tumor	71.0m/z	0.445033
1634	Tumor	71.0m/z	0.22581
1635	Stroma	71.0m/z	0.442581
1636	Tumor	71.0m/z	0.366047
1637	Tumor	71.0m/z	0.345966
1638	Tumor	71.0m/z	0.17481
1639	Tumor	71.0m/z	0.351879
1640	Tumor	71.0m/z	0.418659
1641	Tumor	71.0m/z	0.304796
1642	Stroma	71.0m/z	0.397369
1643	Tumor	71.0m/z	0.331891
1644	Stroma	71.0m/z	0.378864
1645	Tumor	71.0m/z	0.332712
1646	Stroma	71.0m/z	0.335454
1647	Tumor	71.0m/z	0.355281
1648	Tumor	71.0m/z	0.400225
1649	Tumor	71.0m/z	0.275806
1650	Stroma	71.0m/z	0.532863
1651	Tumor	71.0m/z	0.502043
1652	Tumor	71.0m/z	0.471759
1653	Tumor	71.0m/z	0.398047
1654	Stroma	71.0m/z	0.299169
1655	Stroma	71.0m/z	0.535842
1656	Tumor	71.0m/z	0.33868
1657	Tumor	71.0m/z	0.420528
1658	Stroma	71.0m/z	0.275082
1659	Stroma	71.0m/z	0.43468
1660	Stroma	71.0m/z	0.450338
1661	Stroma	71.0m/z	0.385059
1662	Stroma	71.0m/z	0.548165
1663	Tumor	71.0m/z	0.304787
1664	Tumor	71.0m/z	0.254833
1665	Tumor	71.0m/z	0.379256
1666	Stroma	71.0m/z	0.364255
1667	Tumor	71.0m/z	0.337139
1668	Stroma	71.0m/z	0.418723
1669	Tumor	71.0m/z	0.449929
1670	Tumor	71.0m/z	0.383063
1671	Stroma	71.0m/z	0.47831
1672	Stroma	71.0m/z	0.290948
1673	Stroma	71.0m/z	0.408199
1674	Tumor	71.0m/z	0.418682
1675	Stroma	71.0m/z	0.44334
1676	Tumor	71.0m/z	0.369967
1677	Tumor	71.0m/z	0.382841
1678	Stroma	71.0m/z	0.509875
1679	Tumor	71.0m/z	0.276729
1680	Stroma	71.0m/z	0.506536
1681	Stroma	71.0m/z	0.499835
1682	Stroma	71.0m/z	0.469955
1683	Stroma	71.0m/z	0.344812
1684	Tumor	71.0m/z	0.466602
1685	Stroma	71.0m/z	0.32402
1686	Stroma	71.0m/z	0.378224
1687	Tumor	71.0m/z	0.405783
1688	Stroma	71.0m/z	0.216216
1689	Stroma	71.0m/z	0.35545
1690	Tumor	71.0m/z	0.335095
1691	Tumor	71.0m/z	0.313007
1692	Tumor	71.0m/z	0.313303
1693	Stroma	71.0m/z	0.361445
1694	Stroma	71.0m/z	0.398152
1695	Tumor	71.0m/z	0.58083
1696	Stroma	71.0m/z	0.331458
1697	Tumor	71.0m/z	0.461113
1698	Tumor	71.0m/z	0.341181
1699	Stroma	71.0m/z	0.34831
1700	Stroma	71.0m/z	0.348331
1701	Stroma	71.0m/z	0.249644
1702	Tumor	71.0m/z	0.177447
1703	Tumor	71.0m/z	0.407574
1704	Stroma	71.0m/z	0.299912
1705	Stroma	71.0m/z	0.434502
1706	Tumor	71.0m/z	0.413022
1707	Stroma	71.0m/z	0.34733
1708	Tumor	71.0m/z	0.452112
1709	Stroma	71.0m/z	0.403465
1710	Tumor	71.0m/z	0.360399
1711	Tumor	71.0m/z	0.327139
1712	Tumor	71.0m/z	0.216489
1713	Stroma	71.0m/z	0.417295
1714	Tumor	71.0m/z	0.353246
1715	Stroma	71.0m/z	0.369313
1716	Stroma	71.0m/z	0.409805
1717	Stroma	71.0m/z	0.312837
1718	Stroma	71.0m/z	0.394425
1719	Tumor	71.0m/z	0.336887
1720	Stroma	71.0m/z	0.264714
1721	Stroma	71.0m/z	0.435894
1722	Tumor	71.0m/z	0.262661
1723	Stroma	71.0m/z	0.361853
1724	Stroma	71.0m/z	0.307336
1725	Stroma	71.0m/z	0.416362
1726	Tumor	71.0m/z	0.433855
1727	Tumor	71.0m/z	0.393724
1728	Tumor	71.0m/z	0.310481
1729	Tumor	71.0m/z	0.347195
1730	Stroma	71.0m/z	0.444655
1731	Tumor	71.0m/z	0.311237
1732	Tumor	71.0m/z	0.351202
1733	Tumor	71.0m/z	0.34796
1734	Stroma	71.0m/z	0.474013
1735	Stroma	71.0m/z	0.375773
1736	Tumor	71.0m/z	0.459271
1737	Tumor	71.0m/z	0.386193
1738	Stroma	71.0m/z	0.38152
1739	Stroma	71.0m/z	0.405362
1740	Tumor	71.0m/z	0.36393
1741	Stroma	71.0m/z	0.424238
1742	Tumor	71.0m/z	0.359988
1743	Tumor	71.0m/z	0.400036
1744	Stroma	71.0m/z	0.345852
1745	Stroma	71.0m/z	0.266189
1746	Stroma	71.0m/z	0.4111
1747	Tumor	71.0m/z	0.392104
1748	Tumor	71.0m/z	0.348459
1749	Stroma	71.0m/z	0.489551
1750	Tumor	71.0m/z	0.309847
1751	Tumor	71.0m/z	0.398096
1752	Stroma	71.0m/z	0.262121
1753	Stroma	71.0m/z	0.407143
1754	Tumor	71.0m/z	0.510569
1755	Tumor	71.0m/z	0.320705
1756	Stroma	71.0m/z	0.393217
1757	Tumor	71.0m/z	0.379945
1758	Stroma	71.0m/z	0.324014
1759	Tumor	71.0m/z	0.258089
1760	Stroma	71.0m/z	0.338052
1761	Stroma	71.0m/z	0.34521
1762	Stroma	71.0m/z	0.494433
1763	Tumor	71.0m/z	0.364231
1764	Tumor	71.0m/z	0.365637
1765	Stroma	71.0m/z	0.30047
1766	Stroma	71.0m/z	0.361117
1767	Stroma	71.0m/z	0.4951
1768	Stroma	71.0m/z	0.31514
1769	Tumor	71.0m/z	0.379459
1770	Stroma	71.0m/z	0.515624
1771	Tumor	71.0m/z	0.166683
1772	Tumor	71.0m/z	0.437002
1773	Stroma	71.0m/z	0.478025
1774	Tumor	71.0m/z	0.264033
1775	Stroma	71.0m/z	0.394674
1776	Stroma	71.0m/z	0.222419
1777	Tumor	71.0m/z	0.424843
1778	Tumor	71.0m/z	0.362534
1779	Stroma	71.0m/z	0.342062
1780	Stroma	71.0m/z	0.358514
1781	Stroma	71.0m/z	0.379997
1782	Tumor	71.0m/z	0.381135
1783	Stroma	71.0m/z	0.352764
1784	Stroma	71.0m/z	0.329867
1785	Tumor	71.0m/z	0.405136
1786	Tumor	71.0m/z	0.290387
1787	Stroma	71.0m/z	0.275077
1788	Stroma	71.0m/z	0.344324
1789	Tumor	71.0m/z	0.498679
1790	Stroma	71.0m/z	0.428277
1791	Stroma	71.0m/z	0.527594
1792	Tumor	71.0m/z	0.431889
1793	Tumor	71.0m/z	0.375503
1794	Stroma	71.0m/z	0.339961
1795	Tumor	71.0m/z	0.328967
1796	Tumor	71.0m/z	0.380295
1797	Tumor	71.0m/z	0.368139
1798	Tumor	71.0m/z	0.223387
1799	Stroma	71.0m/z	0.334612
1800	Stroma	71.0m/z	0.394989
1801	Tumor	71.0m/z	0.373694
1802	Tumor	71.0m/z	0.319015
1803	Tumor	71.0m/z	0.439233
1804	Tumor	71.0m/z	0.416969
1805	Tumor	71.0m/z	0.353743
1806	Stroma	71.0m/z	0.388367
1807	Stroma	71.0m/z	0.321741
1808	Tumor	71.0m/z	0.534547
1809	Tumor	71.0m/z	0.387989
1810	Tumor	71.0m/z	0.375203
1811	Tumor	71.0m/z	0.148148
1812	Tumor	71.0m/z	0.34054
1813	Tumor	71.0m/z	0.386409
1814	Tumor	71.0m/z	0.335369
1815	Stroma	71.0m/z	0.348669
1816	Tumor	71.0m/z	0.358419
1817	Stroma	71.0m/z	0.378677
1818	Stroma	71.0m/z	0.331162
1819	Tumor	71.0m/z	0.420203
1820	Stroma	71.0m/z	0.368975
1821	Tumor	71.0m/z	0.371007
1822	Tumor	71.0m/z	0.381529
1823	Stroma	71.0m/z	0.347793
1824	Stroma	71.0m/z	0.327945
1825	Tumor	71.0m/z	0.508327
1826	Tumor	71.0m/z	0.363352
1827	Tumor	71.0m/z	0.403717
1828	Tumor	71.0m/z	0.330998
1829	Tumor	71.0m/z	0.330845
1830	Stroma	71.0m/z	0.413619
1831	Tumor	71.0m/z	0.468196
1832	Stroma	71.0m/z	0.394092
1833	Tumor	71.0m/z	0.311151
1834	Tumor	71.0m/z	0.345374
1835	Stroma	71.0m/z	0.251291
1836	Tumor	71.0m/z	0.439615
1837	Tumor	71.0m/z	0.317466
1838	Tumor	71.0m/z	0.444172
1839	Stroma	71.0m/z	0.312207
1840	Tumor	71.0m/z	0.262683
1841	Stroma	71.0m/z	0.400772
1842	Stroma	71.0m/z	0.2327
1843	Stroma	71.0m/z	0.443668
1844	Tumor	71.0m/z	0.362672
1845	Stroma	71.0m/z	0.350785
1846	Tumor	71.0m/z	0.371018
1847	Stroma	71.0m/z	0.402834
1848	Stroma	71.0m/z	0.398658
1849	Tumor	71.0m/z	0.369931
1850	Tumor	71.0m/z	0.372957
1851	Stroma	71.0m/z	0.405088
1852	Tumor	71.0m/z	0.357567
1853	Stroma	71.0m/z	0.303763
1854	Tumor	71.0m/z	0.399027
1855	Tumor	71.0m/z	0.346961
1856	Stroma	71.0m/z	0.375433
1857	Tumor	71.0m/z	0.309689
1858	Stroma	71.0m/z	0.460893
1859	Tumor	71.0m/z	0.272294
1860	Tumor	71.0m/z	0.300148
1861	Stroma	71.0m/z	0.544726
1862	Tumor	71.0m/z	0.478984
1863	Stroma	71.0m/z	0.408706
1864	Stroma	71.0m/z	0.536426
1865	Tumor	71.0m/z	0.528633
1866	Stroma	71.0m/z	0.30814
1867	Stroma	71.0m/z	0.464317
1868	Tumor	71.0m/z	0.342189
1869	Stroma	71.0m/z	0.420118
1870	Tumor	71.0m/z	0.446014
1871	Tumor	71.0m/z	0.379222
1872	Tumor	71.0m/z	0.343803
1873	Stroma	71.0m/z	0.340347
1874	Stroma	71.0m/z	0.217175
1875	Stroma	71.0m/z	0.353112
1876	Stroma	71.0m/z	0.425294
1877	Tumor	71.0m/z	0.274268
1878	Stroma	71.0m/z	0.27917
1879	Stroma	71.0m/z	0.355887
1880	Tumor	71.0m/z	0.389552
1881	Tumor	71.0m/z	0.459314
1882	Stroma	71.0m/z	0.46622
1883	Stroma	71.0m/z	0.459751
1884	Tumor	71.0m/z	0.418576
1885	Stroma	71.0m/z	0.397162
1886	Stroma	71.0m/z	0.412373
1887	Stroma	71.0m/z	0.380969
1888	Stroma	71.0m/z	0.233269
1889	Stroma	71.0m/z	0.397649
1890	Stroma	71.0m/z	0.274833
1891	Tumor	71.0m/z	0.359452
1892	Tumor	71.0m/z	0.266812
1893	Stroma	71.0m/z	0.322447
1894	Stroma	71.0m/z	0.42844
1895	Tumor	71.0m/z	0.266789
1896	Tumor	71.0m/z	0.474835
1897	Tumor	71.0m/z	0.491439
1898	Tumor	71.0m/z	0.418165
1899	Stroma	71.0m/z	0.306125
1900	Stroma	71.0m/z	0.250001
1901	Tumor	71.0m/z	0.392745
1902	Stroma	71.0m/z	0.229127
1903	Tumor	71.0m/z	0.404137
1904	Tumor	71.0m/z	0.379385
1905	Tumor	71.0m/z	0.369465
1906	Stroma	71.0m/z	0.423133
1907	Stroma	71.0m/z	0.39418
1908	Stroma	71.0m/z	0.405166
1909	Stroma	71.0m/z	0.423514
1910	Stroma	71.0m/z	0.387123
1911	Stroma	71.0m/z	0.459757
1912	Stroma	71.0m/z	0.380741
1913	Stroma	71.0m/z	0.330089
1914	Tumor	71.0m/z	0.409419
1915	Tumor	71.0m/z	0.334428
1916	Stroma	71.0m/z	0.491665
1917	Stroma	71.0m/z	0.417093
1918	Tumor	71.0m/z	0.329099
1919	Stroma	71.0m/z	0.351917
1920	Stroma	71.0m/z	0.364504
1921	Stroma	71.0m/z	0.370042
1922	Stroma	71.0m/z	0.442429
1923	Stroma	71.0m/z	0.244316
1924	Stroma	71.0m/z	0.419061
1925	Tumor	71.0m/z	0.314872
1926	Tumor	71.0m/z	0.340275
1927	Stroma	71.0m/z	0.480087
1928	Tumor	71.0m/z	0.318694
1929	Tumor	71.0m/z	0.419698
1930	Stroma	71.0m/z	0.316314
1931	Stroma	71.0m/z	0.38553
1932	Tumor	71.0m/z	0.383499
1933	Tumor	71.0m/z	0.37367
1934	Tumor	71.0m/z	0.393559
1935	Stroma	71.0m/z	0.534062
1936	Stroma	71.0m/z	0.28114
1937	Tumor	71.0m/z	0.320609
1938	Stroma	71.0m/z	0.356758
1939	Stroma	71.0m/z	0.312492
1940	Tumor	71.0m/z	0.316894
1941	Stroma	71.0m/z	0.318589
1942	Tumor	71.0m/z	0.362779
1943	Stroma	71.0m/z	0.344651
1944	Stroma	71.0m/z	0.425213
1945	Stroma	71.0m/z	0.303947
1946	Stroma	71.0m/z	0.285375
1947	Tumor	71.0m/z	0.3394
1948	Stroma	71.0m/z	0.297185
1949	Tumor	71.0m/z	0.429764
1950	Stroma	71.0m/z	0.364237
1951	Stroma	71.0m/z	0.39016
1952	Tumor	71.0m/z	0.393857
1953	Tumor	71.0m/z	0.282576
1954	Stroma	71.0m/z	0.314977
1955	Stroma	71.0m/z	0.418452
1956	Tumor	71.0m/z	0.364812
1957	Stroma	71.0m/z	0.363099
1958	Stroma	71.0m/z	0.321281
1959	Stroma	71.0m/z	0.418252
1960	Tumor	71.0m/z	0.304956
1961	Tumor	71.0m/z	0.308931
1962	Tumor	71.0m/z	0.38084
1963	Stroma	71.0m/z	0.480652
1964	Stroma	71.0m/z	0.398097
1965	Tumor	71.0m/z	0.260158
1966	Tumor	71.0m/z	0.313457
1967	Stroma	71.0m/z	0.327122
1968	Stroma	71.0m/z	0.417414
1969	Tumor	71.0m/z	0.320119
1970	Tumor	71.0m/z	0.381488
1971	Stroma	71.0m/z	0.290677
1972	Tumor	71.0m/z	0.388564
1973	Tumor	71.0m/z	0.370019
1974	Stroma	71.0m/z	0.410685
1975	Stroma	71.0m/z	0.400302
1976	Tumor	71.0m/z	0.245607
1977	Tumor	71.0m/z	0.42697
1978	Stroma	71.0m/z	0.423816
1979	Stroma	71.0m/z	0.399416
1980	Stroma	71.0m/z	0.397127
1981	Stroma	71.0m/z	0.422554
1982	Tumor	71.0m/z	0.383742
1983	Stroma	71.0m/z	0.4358
1984	Stroma	71.0m/z	0.480487
1985	Tumor	71.0m/z	0.477117
1986	Tumor	71.0m/z	0.412992
1987	Tumor	71.0m/z	0.399707
1988	Tumor	71.0m/z	0.476214
1989	Stroma	71.0m/z	0.456071
1990	Stroma	71.0m/z	0.456311
1991	Stroma	71.0m/z	0.407789
1992	Stroma	71.0m/z	0.389438
1993	Stroma	71.0m/z	0.378995
1994	Tumor	71.0m/z	0.375004
1995	Tumor	71.0m/z	0.480633
1996	Stroma	71.0m/z	0.416998
1997	Tumor	71.0m/z	0.288244
1998	Tumor	71.0m/z	0.375631
[truncated: 131,969 more rows]

## Sheet: Fig 7d
	Region_GC	mz	Normalized ion count
0	Outside GC	119.0m/z	0.226986
1	Outside GC	119.0m/z	0.22402
2	Outside GC	119.0m/z	0.28287
3	Outside GC	119.0m/z	0.313531
4	Outside GC	119.0m/z	0.238049
5	Outside GC	119.0m/z	0.35066
6	Outside GC	119.0m/z	0.493266
7	Outside GC	119.0m/z	0.371299
8	Outside GC	119.0m/z	0.378761
9	Outside GC	119.0m/z	0.283107
10	Outside GC	119.0m/z	0.483521
11	Outside GC	119.0m/z	0.402747
12	Outside GC	119.0m/z	0.343341
13	Outside GC	119.0m/z	0.461566
14	Outside GC	119.0m/z	0.239828
15	Outside GC	119.0m/z	0.200643
16	Outside GC	119.0m/z	0.319681
17	Outside GC	119.0m/z	0.172888
18	Outside GC	119.0m/z	0.309425
19	Outside GC	119.0m/z	0.363767
20	Outside GC	119.0m/z	0.356336
21	Outside GC	119.0m/z	0.316057
22	Outside GC	119.0m/z	0.270207
23	Outside GC	119.0m/z	0.334759
24	Outside GC	119.0m/z	0.320281
25	Outside GC	119.0m/z	0.313227
26	Outside GC	119.0m/z	0.238828
27	Outside GC	119.0m/z	0.223909
28	Outside GC	119.0m/z	0.155734
29	Outside GC	119.0m/z	0.242268
30	Outside GC	119.0m/z	0.352766
31	Outside GC	119.0m/z	0.19671
32	Outside GC	119.0m/z	0.230602
33	Outside GC	119.0m/z	0.206917
34	Outside GC	119.0m/z	0.204224
35	Outside GC	119.0m/z	0.163861
36	Outside GC	119.0m/z	0.248405
37	Outside GC	119.0m/z	0.203971
38	Outside GC	119.0m/z	0.269678
39	Outside GC	119.0m/z	0.173504
40	Outside GC	119.0m/z	0.340657
41	Outside GC	119.0m/z	0.211089
42	Outside GC	119.0m/z	0.220775
43	Outside GC	119.0m/z	0.244513
44	Outside GC	119.0m/z	0.382913
45	Outside GC	119.0m/z	0.414645
46	Outside GC	119.0m/z	0.370816
47	Outside GC	119.0m/z	0.407085
48	Outside GC	119.0m/z	0.461899
49	Outside GC	119.0m/z	0.326796
50	Outside GC	119.0m/z	0.281009
51	Outside GC	119.0m/z	0.43644
52	Outside GC	119.0m/z	0.259556
53	Outside GC	119.0m/z	0.190435
54	Outside GC	119.0m/z	0.330876
55	Outside GC	119.0m/z	0.209575
56	Outside GC	119.0m/z	0.181326
57	Outside GC	119.0m/z	0.17364
58	Outside GC	119.0m/z	0.245731
59	Outside GC	119.0m/z	0.25233
60	Outside GC	119.0m/z	0.235863
61	Outside GC	119.0m/z	0.166732
62	Outside GC	119.0m/z	0.278969
63	Outside GC	119.0m/z	0.227773
64	Outside GC	119.0m/z	0.325104
65	Outside GC	119.0m/z	0.383299
66	Outside GC	119.0m/z	0.330927
67	Outside GC	119.0m/z	0.226125
68	Outside GC	119.0m/z	0.213025
69	Outside GC	119.0m/z	0.303823
70	Outside GC	119.0m/z	0.152067
71	Outside GC	119.0m/z	0.416023
72	Outside GC	119.0m/z	0.365938
73	Outside GC	119.0m/z	0.286897
74	Outside GC	119.0m/z	0.346228
75	Outside GC	119.0m/z	0.240233
76	Outside GC	119.0m/z	0.177026
77	Outside GC	119.0m/z	0.356955
78	Outside GC	119.0m/z	0.275743
79	Outside GC	119.0m/z	0.384459
80	Outside GC	119.0m/z	0.250569
81	Outside GC	119.0m/z	0.135789
82	Outside GC	119.0m/z	0.442513
83	Outside GC	119.0m/z	0.2585
84	Outside GC	119.0m/z	0.267731
85	Outside GC	119.0m/z	0.29963
86	Outside GC	119.0m/z	0.203014
87	Outside GC	119.0m/z	0.270955
88	Outside GC	119.0m/z	0.214035
89	Outside GC	119.0m/z	0.286992
90	Outside GC	119.0m/z	0.300381
91	Outside GC	119.0m/z	0.333836
92	Outside GC	119.0m/z	0.370293
93	Outside GC	119.0m/z	0.310087
94	Outside GC	119.0m/z	0.229084
95	Outside GC	119.0m/z	0.289066
96	Outside GC	119.0m/z	0.223204
97	Outside GC	119.0m/z	0.262547
98	Outside GC	119.0m/z	0.331795
99	Outside GC	119.0m/z	0.352558
100	Outside GC	119.0m/z	0.358789
101	Outside GC	119.0m/z	0.202057
102	Outside GC	119.0m/z	0.129697
103	Outside GC	119.0m/z	0.160264
104	Outside GC	119.0m/z	0.278669
105	Outside GC	119.0m/z	0.395354
106	Outside GC	119.0m/z	0.29878
107	Outside GC	119.0m/z	0.230112
108	Outside GC	119.0m/z	0.311905
109	Outside GC	119.0m/z	0.322909
110	Outside GC	119.0m/z	0.294119
111	Outside GC	119.0m/z	0.354059
112	Outside GC	119.0m/z	0.284886
113	Outside GC	119.0m/z	0.353442
114	Outside GC	119.0m/z	0.417653
115	Outside GC	119.0m/z	0
116	Outside GC	119.0m/z	0.290132
117	Outside GC	119.0m/z	0.38328
118	Outside GC	119.0m/z	0.200585
119	Outside GC	119.0m/z	0.240436
120	Outside GC	119.0m/z	0.296767
121	Outside GC	119.0m/z	0.622287
122	Outside GC	119.0m/z	0.523744
123	Outside GC	119.0m/z	0.421992
124	Outside GC	119.0m/z	0.277391
125	Outside GC	119.0m/z	0.278458
126	Outside GC	119.0m/z	0.232291
127	Outside GC	119.0m/z	0.335438
128	Outside GC	119.0m/z	0.300979
129	Outside GC	119.0m/z	0.325993
130	Outside GC	119.0m/z	0.443812
131	Outside GC	119.0m/z	0.178
132	Outside GC	119.0m/z	0.292444
133	Outside GC	119.0m/z	0.33209
134	Outside GC	119.0m/z	0.233215
135	Outside GC	119.0m/z	0.317049
136	Outside GC	119.0m/z	0.228755
137	Outside GC	119.0m/z	0.161421
138	Outside GC	119.0m/z	0.177611
139	Outside GC	119.0m/z	0.237069
140	Outside GC	119.0m/z	0.474146
141	Outside GC	119.0m/z	0.291125
142	Outside GC	119.0m/z	0.322136
143	Outside GC	119.0m/z	0.241632
144	Outside GC	119.0m/z	0.301962
145	Outside GC	119.0m/z	0.278961
146	Outside GC	119.0m/z	0.292204
147	Outside GC	119.0m/z	0.408129
148	Outside GC	119.0m/z	0.388502
149	Outside GC	119.0m/z	0.268632
150	Outside GC	119.0m/z	0.364845
151	Outside GC	119.0m/z	0.335311
152	Outside GC	119.0m/z	0.331567
153	Outside GC	119.0m/z	0.306613
154	Outside GC	119.0m/z	0.329252
155	Outside GC	119.0m/z	0.192803
156	Outside GC	119.0m/z	0.325037
157	Outside GC	119.0m/z	0.202838
158	Outside GC	119.0m/z	0.284696
159	Outside GC	119.0m/z	0.329826
160	Outside GC	119.0m/z	0.307079
161	Outside GC	119.0m/z	0.0756262
162	Outside GC	119.0m/z	0.304465
163	Outside GC	119.0m/z	0.300598
164	Outside GC	119.0m/z	0.376371
165	Outside GC	119.0m/z	0.263674
166	Outside GC	119.0m/z	0.178837
167	GC	119.0m/z	0.351292
168	Outside GC	119.0m/z	0.317188
169	Outside GC	119.0m/z	0.24765
170	Outside GC	119.0m/z	0.252477
171	Outside GC	119.0m/z	0.216143
172	Outside GC	119.0m/z	0.306962
173	GC	119.0m/z	0.336342
174	Outside GC	119.0m/z	0.287213
175	Outside GC	119.0m/z	0.348558
176	Outside GC	119.0m/z	0.318879
177	Outside GC	119.0m/z	0.225816
178	Outside GC	119.0m/z	0.244396
179	Outside GC	119.0m/z	0.297422
180	Outside GC	119.0m/z	0.41998
181	Outside GC	119.0m/z	0.408254
182	Outside GC	119.0m/z	0.414803
183	Outside GC	119.0m/z	0.271895
184	Outside GC	119.0m/z	0.24248
185	Outside GC	119.0m/z	0.314871
186	Outside GC	119.0m/z	0.327481
187	Outside GC	119.0m/z	0.303925
188	Outside GC	119.0m/z	0.267576
189	Outside GC	119.0m/z	0.430449
190	Outside GC	119.0m/z	0.285389
191	Outside GC	119.0m/z	0.269075
192	Outside GC	119.0m/z	0.246985
193	Outside GC	119.0m/z	0.374671
194	Outside GC	119.0m/z	0.389918
195	Outside GC	119.0m/z	0.247971
196	Outside GC	119.0m/z	0.362516
197	Outside GC	119.0m/z	0.291485
198	Outside GC	119.0m/z	0.36537
199	Outside GC	119.0m/z	0.306045
200	Outside GC	119.0m/z	0.234015
201	Outside GC	119.0m/z	0.223005
202	Outside GC	119.0m/z	0.290097
203	Outside GC	119.0m/z	0.159673
204	Outside GC	119.0m/z	0.368771
205	Outside GC	119.0m/z	0.274147
206	Outside GC	119.0m/z	0.302445
207	Outside GC	119.0m/z	0.30581
208	Outside GC	119.0m/z	0.249713
209	Outside GC	119.0m/z	0.221435
210	Outside GC	119.0m/z	0.124509
211	Outside GC	119.0m/z	0.230271
212	Outside GC	119.0m/z	0.328095
213	Outside GC	119.0m/z	0.244526
214	Outside GC	119.0m/z	0.399779
215	Outside GC	119.0m/z	0.334124
216	Outside GC	119.0m/z	0.15227
217	Outside GC	119.0m/z	0.346467
218	Outside GC	119.0m/z	0.238271
219	Outside GC	119.0m/z	0.334595
220	Outside GC	119.0m/z	0.325783
221	Outside GC	119.0m/z	0.468766
222	GC	119.0m/z	0.296792
223	GC	119.0m/z	0.301454
224	Outside GC	119.0m/z	0.337918
225	Outside GC	119.0m/z	0.269861
226	Outside GC	119.0m/z	0.251811
227	Outside GC	119.0m/z	0.248795
228	Outside GC	119.0m/z	0.213192
229	Outside GC	119.0m/z	0.460713
230	Outside GC	119.0m/z	0.427459
231	Outside GC	119.0m/z	0.409774
232	Outside GC	119.0m/z	0.224777
233	Outside GC	119.0m/z	0.253005
234	Outside GC	119.0m/z	0.258701
235	Outside GC	119.0m/z	0.234231
236	Outside GC	119.0m/z	0.429972
237	Outside GC	119.0m/z	0.291146
238	Outside GC	119.0m/z	0.369102
239	Outside GC	119.0m/z	0.172534
240	Outside GC	119.0m/z	0.341521
241	Outside GC	119.0m/z	0.394165
242	GC	119.0m/z	0.345894
243	Outside GC	119.0m/z	0.324927
244	Outside GC	119.0m/z	0.295985
245	Outside GC	119.0m/z	0.250847
246	Outside GC	119.0m/z	0.227116
247	Outside GC	119.0m/z	0.280362
248	Outside GC	119.0m/z	0.367586
249	Outside GC	119.0m/z	0.392763
250	Outside GC	119.0m/z	0.327805
251	Outside GC	119.0m/z	0.439208
252	GC	119.0m/z	0.335159
253	GC	119.0m/z	0.266224
254	GC	119.0m/z	0.334842
255	GC	119.0m/z	0.352137
256	Outside GC	119.0m/z	0.126509
257	Outside GC	119.0m/z	0.295647
258	Outside GC	119.0m/z	0.333433
259	GC	119.0m/z	0.320747
260	Outside GC	119.0m/z	0.354148
261	Outside GC	119.0m/z	0.26819
262	Outside GC	119.0m/z	0.326905
263	Outside GC	119.0m/z	0.208046
264	Outside GC	119.0m/z	0.211943
265	Outside GC	119.0m/z	0.260942
266	Outside GC	119.0m/z	0.17672
267	Outside GC	119.0m/z	0.289279
268	Outside GC	119.0m/z	0.344049
269	Outside GC	119.0m/z	0.370113
270	Outside GC	119.0m/z	0.316177
271	Outside GC	119.0m/z	0.216254
272	Outside GC	119.0m/z	0.434851
273	Outside GC	119.0m/z	0.186643
274	Outside GC	119.0m/z	0.15431
275	Outside GC	119.0m/z	0.23588
276	Outside GC	119.0m/z	0.196028
277	Outside GC	119.0m/z	0.280568
278	Outside GC	119.0m/z	0.310069
279	Outside GC	119.0m/z	0.287115
280	Outside GC	119.0m/z	0.319276
281	Outside GC	119.0m/z	0.362232
282	Outside GC	119.0m/z	0.538641
283	Outside GC	119.0m/z	0.164899
284	Outside GC	119.0m/z	0.210756
285	Outside GC	119.0m/z	0.245334
286	Outside GC	119.0m/z	0.284894
287	Outside GC	119.0m/z	0.260551
288	Outside GC	119.0m/z	0.196586
289	Outside GC	119.0m/z	0.270455
290	Outside GC	119.0m/z	0.338904
291	GC	119.0m/z	0.334871
292	GC	119.0m/z	0.289657
293	GC	119.0m/z	0.311845
294	Outside GC	119.0m/z	0.344939
295	Outside GC	119.0m/z	0.447514
296	Outside GC	119.0m/z	0.266093
297	Outside GC	119.0m/z	0.378114
298	Outside GC	119.0m/z	0.397221
299	Outside GC	119.0m/z	0.358738
300	Outside GC	119.0m/z	0.127232
301	Outside GC	119.0m/z	0.382347
302	Outside GC	119.0m/z	0.237164
303	Outside GC	119.0m/z	0.274827
304	Outside GC	119.0m/z	0.464561
305	Outside GC	119.0m/z	0.318575
306	Outside GC	119.0m/z	0.277641
307	GC	119.0m/z	0.259014
308	GC	119.0m/z	0.396937
309	GC	119.0m/z	0.267944
310	Outside GC	119.0m/z	0.147529
311	Outside GC	119.0m/z	0.353619
312	Outside GC	119.0m/z	0.0942479
313	Outside GC	119.0m/z	0.205392
314	Outside GC	119.0m/z	0.279951
315	Outside GC	119.0m/z	0.344216
316	Outside GC	119.0m/z	0.353121
317	Outside GC	119.0m/z	0.286861
318	Outside GC	119.0m/z	0.312543
319	GC	119.0m/z	0.468939
320	Outside GC	119.0m/z	0.176262
321	Outside GC	119.0m/z	0.236768
322	Outside GC	119.0m/z	0.317196
323	Outside GC	119.0m/z	0.23464
324	Outside GC	119.0m/z	0.220736
325	Outside GC	119.0m/z	0.258732
326	Outside GC	119.0m/z	0.254473
327	Outside GC	119.0m/z	0.252171
328	GC	119.0m/z	0.296689
329	GC	119.0m/z	0.312877
330	GC	119.0m/z	0.401198
331	Outside GC	119.0m/z	0.227494
332	Outside GC	119.0m/z	0.180111
333	Outside GC	119.0m/z	0.269014
334	Outside GC	119.0m/z	0.342655
335	Outside GC	119.0m/z	0.365886
336	GC	119.0m/z	0.351059
337	GC	119.0m/z	0.250161
338	Outside GC	119.0m/z	0.284469
339	Outside GC	119.0m/z	0.392252
340	Outside GC	119.0m/z	0.235557
341	Outside GC	119.0m/z	0.279763
342	Outside GC	119.0m/z	0.312893
343	Outside GC	119.0m/z	0.346381
344	Outside GC	119.0m/z	0.389788
345	GC	119.0m/z	0.353897
346	Outside GC	119.0m/z	0.265038
347	Outside GC	119.0m/z	0.271355
348	Outside GC	119.0m/z	0.342061
349	Outside GC	119.0m/z	0.335718
350	GC	119.0m/z	0.360274
351	Outside GC	119.0m/z	0.301616
352	Outside GC	119.0m/z	0.317572
353	Outside GC	119.0m/z	0.270394
354	Outside GC	119.0m/z	0.185689
355	Outside GC	119.0m/z	0.340861
356	Outside GC	119.0m/z	0.186901
357	GC	119.0m/z	0.338005
358	Outside GC	119.0m/z	0.326416
359	Outside GC	119.0m/z	0.227677
360	Outside GC	119.0m/z	0.268366
361	Outside GC	119.0m/z	0.3216
362	Outside GC	119.0m/z	0.304132
363	Outside GC	119.0m/z	0.19622
364	Outside GC	119.0m/z	0.315673
365	GC	119.0m/z	0.261017
366	Outside GC	119.0m/z	0.21014
367	Outside GC	119.0m/z	0.221576
368	GC	119.0m/z	0.354446
369	Outside GC	119.0m/z	0.290328
370	Outside GC	119.0m/z	0.221015
371	Outside GC	119.0m/z	0.297216
372	Outside GC	119.0m/z	0.401674
373	GC	119.0m/z	0.346146
374	Outside GC	119.0m/z	0.218317
375	Outside GC	119.0m/z	0.240962
376	Outside GC	119.0m/z	0.234062
377	Outside GC	119.0m/z	0.246149
378	Outside GC	119.0m/z	0.315421
379	Outside GC	119.0m/z	0.300013
380	Outside GC	119.0m/z	0.204779
381	Outside GC	119.0m/z	0.234371
382	Outside GC	119.0m/z	0.273957
383	Outside GC	119.0m/z	0.297275
384	Outside GC	119.0m/z	0.333456
385	Outside GC	119.0m/z	0.380635
386	Outside GC	119.0m/z	0.281336
387	GC	119.0m/z	0.446467
388	Outside GC	119.0m/z	0.298048
389	GC	119.0m/z	0.318242
390	GC	119.0m/z	0.394515
391	GC	119.0m/z	0.323427
392	GC	119.0m/z	0.262824
393	Outside GC	119.0m/z	0.238006
394	Outside GC	119.0m/z	0.224132
395	Outside GC	119.0m/z	0.300487
396	GC	119.0m/z	0.278517
397	GC	119.0m/z	0.337809
398	GC	119.0m/z	0.259644
399	GC	119.0m/z	0.369272
400	Outside GC	119.0m/z	0.30582
401	Outside GC	119.0m/z	0.264825
402	Outside GC	119.0m/z	0.305947
403	Outside GC	119.0m/z	0.248877
404	Outside GC	119.0m/z	0.2738
405	Outside GC	119.0m/z	0.256205
406	GC	119.0m/z	0.342876
407	Outside GC	119.0m/z	0.225834
408	Outside GC	119.0m/z	0.340985
409	Outside GC	119.0m/z	0.233918
410	Outside GC	119.0m/z	0.414273
411	Outside GC	119.0m/z	0.260719
412	Outside GC	119.0m/z	0.266123
413	Outside GC	119.0m/z	0.196885
414	Outside GC	119.0m/z	0.356988
415	Outside GC	119.0m/z	0.37847
416	Outside GC	119.0m/z	0.372522
417	GC	119.0m/z	0.326131
418	GC	119.0m/z	0.363272
419	GC	119.0m/z	0.309916
420	GC	119.0m/z	0.27726
421	Outside GC	119.0m/z	0.288094
422	Outside GC	119.0m/z	0.286757
423	GC	119.0m/z	0.3717
424	GC	119.0m/z	0.346307
425	Outside GC	119.0m/z	0.271477
426	Outside GC	119.0m/z	0.214479
427	Outside GC	119.0m/z	0.239884
428	Outside GC	119.0m/z	0.236008
429	GC	119.0m/z	0.248445
430	Outside GC	119.0m/z	0.264216
431	Outside GC	119.0m/z	0.235775
432	Outside GC	119.0m/z	0.245816
433	Outside GC	119.0m/z	0.355996
434	GC	119.0m/z	0.204126
435	GC	119.0m/z	0.317186
436	GC	119.0m/z	0.293554
437	GC	119.0m/z	0.241399
438	Outside GC	119.0m/z	0.347367
439	GC	119.0m/z	0.336964
440	GC	119.0m/z	0.254656
441	Outside GC	119.0m/z	0.40621
442	Outside GC	119.0m/z	0.378212
443	Outside GC	119.0m/z	0.382028
444	Outside GC	119.0m/z	0.323954
445	GC	119.0m/z	0.374382
446	GC	119.0m/z	0.290479
447	GC	119.0m/z	0.413367
448	GC	119.0m/z	0.338025
449	GC	119.0m/z	0.469573
450	GC	119.0m/z	0.292725
451	Outside GC	119.0m/z	0.329513
452	Outside GC	119.0m/z	0.314126
453	Outside GC	119.0m/z	0.290339
454	Outside GC	119.0m/z	0.299569
455	Outside GC	119.0m/z	0.307974
456	GC	119.0m/z	0.249164
457	GC	119.0m/z	0.387889
458	Outside GC	119.0m/z	0.352304
459	Outside GC	119.0m/z	0.192065
460	Outside GC	119.0m/z	0.282127
461	Outside GC	119.0m/z	0.228437
462	GC	119.0m/z	0.365617
463	GC	119.0m/z	0.315016
464	GC	119.0m/z	0.294582
465	GC	119.0m/z	0.285959
466	GC	119.0m/z	0.346501
467	GC	119.0m/z	0.346075
468	GC	119.0m/z	0.311442
469	Outside GC	119.0m/z	0.272078
470	GC	119.0m/z	0.350742
471	GC	119.0m/z	0.461332
472	GC	119.0m/z	0.321739
473	Outside GC	119.0m/z	0.307812
474	Outside GC	119.0m/z	0.201976
475	Outside GC	119.0m/z	0.236355
476	GC	119.0m/z	0.291417
477	GC	119.0m/z	0.346885
478	GC	119.0m/z	0.330477
479	GC	119.0m/z	0.172841
480	GC	119.0m/z	0.383912
481	Outside GC	119.0m/z	0.276694
482	Outside GC	119.0m/z	0.279335
483	GC	119.0m/z	0.344608
484	GC	119.0m/z	0.369644
485	Outside GC	119.0m/z	0.347287
486	Outside GC	119.0m/z	0.304673
487	Outside GC	119.0m/z	0.257444
488	GC	119.0m/z	0.235726
489	Outside GC	119.0m/z	0.318723
490	Outside GC	119.0m/z	0.289011
491	Outside GC	119.0m/z	0.195457
492	Outside GC	119.0m/z	0.265902
493	Outside GC	119.0m/z	0.315352
494	Outside GC	119.0m/z	0.361271
495	Outside GC	119.0m/z	0.225336
496	Outside GC	119.0m/z	0.319742
497	Outside GC	119.0m/z	0.311345
498	GC	119.0m/z	0.268124
499	GC	119.0m/z	0.28271
500	GC	119.0m/z	0.333943
501	GC	119.0m/z	0.307757
502	GC	119.0m/z	0.280663
503	GC	119.0m/z	0.310691
504	Outside GC	119.0m/z	0.320417
505	Outside GC	119.0m/z	0.368008
506	Outside GC	119.0m/z	0.262804
507	Outside GC	119.0m/z	0.305558
508	Outside GC	119.0m/z	0.258634
509	Outside GC	119.0m/z	0.28573
510	GC	119.0m/z	0.215217
511	GC	119.0m/z	0.258366
512	GC	119.0m/z	0.333259
513	Outside GC	119.0m/z	0.239509
514	Outside GC	119.0m/z	0.272587
515	Outside GC	119.0m/z	0.272964
516	GC	119.0m/z	0.2858
517	GC	119.0m/z	0.387471
518	GC	119.0m/z	0.269446
519	GC	119.0m/z	0.250811
520	GC	119.0m/z	0.345051
521	GC	119.0m/z	0.302778
522	GC	119.0m/z	0.308923
523	Outside GC	119.0m/z	0.219801
524	GC	119.0m/z	0.310288
525	GC	119.0m/z	0.242406
526	Outside GC	119.0m/z	0.279088
527	GC	119.0m/z	0.281948
528	GC	119.0m/z	0.48239
529	GC	119.0m/z	0.364947
530	GC	119.0m/z	0.321111
531	GC	119.0m/z	0.245553
532	Outside GC	119.0m/z	0.272148
533	GC	119.0m/z	0.396904
534	GC	119.0m/z	0.13585
535	GC	119.0m/z	0.228645
536	GC	119.0m/z	0.286945
537	Outside GC	119.0m/z	0.307541
538	Outside GC	119.0m/z	0.253486
539	GC	119.0m/z	0.216072
540	GC	119.0m/z	0.445323
541	GC	119.0m/z	0.320203
542	Outside GC	119.0m/z	0.27502
543	Outside GC	119.0m/z	0.194299
544	Outside GC	119.0m/z	0.312558
545	Outside GC	119.0m/z	0.237318
546	Outside GC	119.0m/z	0.194596
547	Outside GC	119.0m/z	0.212533
548	Outside GC	119.0m/z	0.323692
549	Outside GC	119.0m/z	0.222678
550	Outside GC	119.0m/z	0.309806
551	GC	119.0m/z	0.310819
552	GC	119.0m/z	0.360925
553	GC	119.0m/z	0.392216
554	GC	119.0m/z	0.336022
555	Outside GC	119.0m/z	0.208482
556	Outside GC	119.0m/z	0.368274
557	GC	119.0m/z	0.356504
558	GC	119.0m/z	0.325633
559	GC	119.0m/z	0.359252
560	GC	119.0m/z	0.246249
561	Outside GC	119.0m/z	0.368733
562	Outside GC	119.0m/z	0.248891
563	GC	119.0m/z	0.250989
564	GC	119.0m/z	0.351496
565	GC	119.0m/z	0.506436
566	GC	119.0m/z	0.488618
567	GC	119.0m/z	0.309751
568	Outside GC	119.0m/z	0.169588
569	Outside GC	119.0m/z	0.267897
570	Outside GC	119.0m/z	0.394846
571	GC	119.0m/z	0.217702
572	GC	119.0m/z	0.30041
573	GC	119.0m/z	0.213714
574	GC	119.0m/z	0.301742
575	Outside GC	119.0m/z	0.348006
576	Outside GC	119.0m/z	0.255734
577	Outside GC	119.0m/z	0.501263
578	GC	119.0m/z	0.45499
579	GC	119.0m/z	0.374934
580	GC	119.0m/z	0.37718
581	Outside GC	119.0m/z	0.228395
582	Outside GC	119.0m/z	0.290705
583	Outside GC	119.0m/z	0.236419
584	Outside GC	119.0m/z	0.314283
585	GC	119.0m/z	0.325844
586	GC	119.0m/z	0.437453
587	GC	119.0m/z	0.232782
588	GC	119.0m/z	0.448599
589	GC	119.0m/z	0.300752
590	GC	119.0m/z	0.440337
591	GC	119.0m/z	0.285466
592	GC	119.0m/z	0.297078
593	GC	119.0m/z	0.345809
594	Outside GC	119.0m/z	0.318297
595	Outside GC	119.0m/z	0.180279
596	Outside GC	119.0m/z	0.154406
597	GC	119.0m/z	0.35687
598	GC	119.0m/z	0.402584
599	GC	119.0m/z	0.315455
600	GC	119.0m/z	0.290215
601	Outside GC	119.0m/z	0.216731
602	Outside GC	119.0m/z	0.261619
603	GC	119.0m/z	0.312741
604	GC	119.0m/z	0.313107
605	GC	119.0m/z	0.428633
606	GC	119.0m/z	0.318315
607	GC	119.0m/z	0.334914
608	Outside GC	119.0m/z	0.342521
609	Outside GC	119.0m/z	0.283039
610	GC	119.0m/z	0.361811
611	GC	119.0m/z	0.341378
612	GC	119.0m/z	0.28705
613	Outside GC	119.0m/z	0.187349
614	Outside GC	119.0m/z	0.281928
615	GC	119.0m/z	0.365118
616	GC	119.0m/z	0.324086
617	GC	119.0m/z	0.302312
618	Outside GC	119.0m/z	0.225207
619	Outside GC	119.0m/z	0.216794
620	GC	119.0m/z	0.247564
621	GC	119.0m/z	0.406761
622	GC	119.0m/z	0.218316
623	GC	119.0m/z	0.221849
624	GC	119.0m/z	0.338993
625	Outside GC	119.0m/z	0.242022
626	Outside GC	119.0m/z	0.261607
627	Outside GC	119.0m/z	0.324889
628	GC	119.0m/z	0.461811
629	GC	119.0m/z	0.284543
630	GC	119.0m/z	0.315303
631	GC	119.0m/z	0.433671
632	GC	119.0m/z	0.247994
633	GC	119.0m/z	0.413216
634	GC	119.0m/z	0.358231
635	GC	119.0m/z	0.362659
636	GC	119.0m/z	0.391765
637	Outside GC	119.0m/z	0.226593
638	Outside GC	119.0m/z	0.264843
639	GC	119.0m/z	0.350332
640	GC	119.0m/z	0.320709
641	GC	119.0m/z	0.41613
642	GC	119.0m/z	0.249124
643	Outside GC	119.0m/z	0.192577
644	Outside GC	119.0m/z	0.364422
645	GC	119.0m/z	0.360135
646	Outside GC	119.0m/z	0.224261
647	Outside GC	119.0m/z	0.259439
648	Outside GC	119.0m/z	0.329325
649	GC	119.0m/z	0.330197
650	GC	119.0m/z	0.270152
651	GC	119.0m/z	0.166331
652	GC	119.0m/z	0.406631
653	GC	119.0m/z	0.25553
654	GC	119.0m/z	0.32159
655	GC	119.0m/z	0.310438
656	GC	119.0m/z	0.304056
657	Outside GC	119.0m/z	0.273916
658	Outside GC	119.0m/z	0.186908
659	GC	119.0m/z	0.36997
660	GC	119.0m/z	0.463952
661	GC	119.0m/z	0.32852
662	GC	119.0m/z	0.378151
663	GC	119.0m/z	0.269914
664	GC	119.0m/z	0.270042
665	GC	119.0m/z	0.202529
666	GC	119.0m/z	0.356057
667	Outside GC	119.0m/z	0.267654
668	Outside GC	119.0m/z	0.243928
669	GC	119.0m/z	0.402817
670	GC	119.0m/z	0.567463
671	GC	119.0m/z	0.245513
672	GC	119.0m/z	0.393055
673	GC	119.0m/z	0.408222
674	GC	119.0m/z	0.337752
675	GC	119.0m/z	0.410997
676	GC	119.0m/z	0.30284
677	Outside GC	119.0m/z	0.410457
678	Outside GC	119.0m/z	0.257325
679	Outside GC	119.0m/z	0.263782
680	Outside GC	119.0m/z	0.258929
681	Outside GC	119.0m/z	0.18458
682	GC	119.0m/z	0.230499
683	GC	119.0m/z	0.397298
684	GC	119.0m/z	0.411127
685	GC	119.0m/z	0.305632
686	GC	119.0m/z	0.321527
687	GC	119.0m/z	0.249239
688	GC	119.0m/z	0.245156
689	GC	119.0m/z	0.287873
690	Outside GC	119.0m/z	0.324779
691	Outside GC	119.0m/z	0.260328
692	GC	119.0m/z	0.350839
693	GC	119.0m/z	0.356503
694	GC	119.0m/z	0.380778
695	GC	119.0m/z	0.473836
696	GC	119.0m/z	0.394298
697	GC	119.0m/z	0.303956
698	Outside GC	119.0m/z	0.229199
699	Outside GC	119.0m/z	0.291924
700	Outside GC	119.0m/z	0.213521
701	GC	119.0m/z	0.246735
702	GC	119.0m/z	0.330597
703	GC	119.0m/z	0.338777
704	GC	119.0m/z	0.201712
705	GC	119.0m/z	0.269028
706	Outside GC	119.0m/z	0.292522
707	Outside GC	119.0m/z	0.372545
708	GC	119.0m/z	0.309501
709	GC	119.0m/z	0.377296
710	GC	119.0m/z	0.39952
711	Outside GC	119.0m/z	0.306986
712	GC	119.0m/z	0.339651
713	GC	119.0m/z	0.352261
714	GC	119.0m/z	0.383573
715	GC	119.0m/z	0.242628
716	GC	119.0m/z	0.320896
717	GC	119.0m/z	0.284667
718	GC	119.0m/z	0.272706
719	GC	119.0m/z	0.284099
720	GC	119.0m/z	0.285826
721	Outside GC	119.0m/z	0.249769
722	GC	119.0m/z	0.30241
723	GC	119.0m/z	0.412186
724	Outside GC	119.0m/z	0.252484
725	Outside GC	119.0m/z	0.348627
726	Outside GC	119.0m/z	0.188027
727	GC	119.0m/z	0.310218
728	GC	119.0m/z	0.273253
729	GC	119.0m/z	0.281871
730	Outside GC	119.0m/z	0.264814
731	Outside GC	119.0m/z	0.341898
732	GC	119.0m/z	0.435974
733	GC	119.0m/z	0.382941
734	GC	119.0m/z	0.286386
735	Outside GC	119.0m/z	0.253533
736	GC	119.0m/z	0.322776
737	GC	119.0m/z	0.34631
738	GC	119.0m/z	0.315868
739	GC	119.0m/z	0.298792
740	GC	119.0m/z	0.201773
741	GC	119.0m/z	0.291535
742	Outside GC	119.0m/z	0.250283
743	Outside GC	119.0m/z	0.360829
744	Outside GC	119.0m/z	0.273904
745	GC	119.0m/z	0.339554
746	GC	119.0m/z	0.364372
747	GC	119.0m/z	0.374874
748	Outside GC	119.0m/z	0.196049
749	Outside GC	119.0m/z	0.280802
750	Outside GC	119.0m/z	0.210865
751	Outside GC	119.0m/z	0.195588
752	GC	119.0m/z	0.442578
753	GC	119.0m/z	0.330872
754	GC	119.0m/z	0.327306
755	Outside GC	119.0m/z	0.3193
756	Outside GC	119.0m/z	0.224706
757	Outside GC	119.0m/z	0.158004
758	GC	119.0m/z	0.328103
759	GC	119.0m/z	0.325107
760	GC	119.0m/z	0.390004
761	GC	119.0m/z	0.353773
762	GC	119.0m/z	0.332772
763	GC	119.0m/z	0.375529
764	GC	119.0m/z	0.251659
765	GC	119.0m/z	0.288938
766	GC	119.0m/z	0.314834
767	GC	119.0m/z	0.32578
768	GC	119.0m/z	0.246433
769	GC	119.0m/z	0.318997
770	GC	119.0m/z	0.334631
771	GC	119.0m/z	0.350965
772	GC	119.0m/z	0.164213
773	GC	119.0m/z	0.243413
774	GC	119.0m/z	0.286708
775	GC	119.0m/z	0.386049
776	GC	119.0m/z	0.35308
777	GC	119.0m/z	0.387036
778	Outside GC	119.0m/z	0.176127
779	Outside GC	119.0m/z	0.278127
780	Outside GC	119.0m/z	0.269592
781	GC	119.0m/z	0.340332
782	GC	119.0m/z	0.298427
783	GC	119.0m/z	0.394277
784	Outside GC	119.0m/z	0.229726
785	GC	119.0m/z	0.344974
786	GC	119.0m/z	0.267752
787	GC	119.0m/z	0.330967
788	GC	119.0m/z	0.343187
789	GC	119.0m/z	0.360147
790	GC	119.0m/z	0.286478
791	GC	119.0m/z	0.233528
792	Outside GC	119.0m/z	0.263033
793	GC	119.0m/z	0.249736
794	GC	119.0m/z	0.413863
795	GC	119.0m/z	0.411538
796	GC	119.0m/z	0.304574
797	GC	119.0m/z	0.28298
798	Outside GC	119.0m/z	0.301592
799	Outside GC	119.0m/z	0.284432
800	Outside GC	119.0m/z	0.32835
801	Outside GC	119.0m/z	0.262749
802	Outside GC	119.0m/z	0.253607
803	Outside GC	119.0m/z	0.289626
804	GC	119.0m/z	0.291406
805	GC	119.0m/z	0.392845
806	GC	119.0m/z	0.244189
807	GC	119.0m/z	0.245093
808	GC	119.0m/z	0.382375
809	GC	119.0m/z	0.235583
810	Outside GC	119.0m/z	0.223867
811	Outside GC	119.0m/z	0.297964
812	GC	119.0m/z	0.402812
813	Outside GC	119.0m/z	0.263598
814	Outside GC	119.0m/z	0.308823
815	GC	119.0m/z	0.332081
816	GC	119.0m/z	0.27003
817	GC	119.0m/z	0.358484
818	GC	119.0m/z	0.2341
819	GC	119.0m/z	0.446479
820	GC	119.0m/z	0.242911
821	GC	119.0m/z	0.370871
822	GC	119.0m/z	0.358809
823	GC	119.0m/z	0.351431
824	GC	119.0m/z	0.245145
825	GC	119.0m/z	0.305321
826	Outside GC	119.0m/z	0.280607
827	GC	119.0m/z	0.274299
828	GC	119.0m/z	0.358649
829	GC	119.0m/z	0.266002
830	GC	119.0m/z	0.280426
831	GC	119.0m/z	0.241626
832	GC	119.0m/z	0.398308
833	GC	119.0m/z	0.315701
834	GC	119.0m/z	0.304645
835	GC	119.0m/z	0.218997
836	GC	119.0m/z	0.269414
837	Outside GC	119.0m/z	0.320297
838	Outside GC	119.0m/z	0.269819
839	GC	119.0m/z	0.265805
840	Outside GC	119.0m/z	0.349101
841	GC	119.0m/z	0.510144
842	GC	119.0m/z	0.311809
843	GC	119.0m/z	0.303696
844	GC	119.0m/z	0.281618
845	GC	119.0m/z	0.374582
846	GC	119.0m/z	0.302215
847	Outside GC	119.0m/z	0.285541
848	Outside GC	119.0m/z	0.412107
849	GC	119.0m/z	0.313574
850	GC	119.0m/z	0.355189
851	GC	119.0m/z	0.275452
852	Outside GC	119.0m/z	0.189079
853	Outside GC	119.0m/z	0.236502
854	GC	119.0m/z	0.2724
855	GC	119.0m/z	0.267778
856	GC	119.0m/z	0.369356
857	GC	119.0m/z	0.328681
858	GC	119.0m/z	0.281071
859	GC	119.0m/z	0.35956
860	GC	119.0m/z	0.343145
861	GC	119.0m/z	0.334592
862	GC	119.0m/z	0.230357
863	Outside GC	119.0m/z	0.231283
864	Outside GC	119.0m/z	0.271268
865	Outside GC	119.0m/z	0.271515
866	GC	119.0m/z	0.328436
867	GC	119.0m/z	0.545906
868	GC	119.0m/z	0.39317
869	GC	119.0m/z	0.26597
870	GC	119.0m/z	0.313952
871	GC	119.0m/z	0.355377
872	GC	119.0m/z	0.319238
873	GC	119.0m/z	0.248033
874	Outside GC	119.0m/z	0.216161
875	GC	119.0m/z	0.305939
876	GC	119.0m/z	0.369507
877	GC	119.0m/z	0.393241
878	GC	119.0m/z	0.275308
879	Outside GC	119.0m/z	0.176628
880	Outside GC	119.0m/z	0.352219
881	Outside GC	119.0m/z	0.414669
882	GC	119.0m/z	0.39697
883	GC	119.0m/z	0.393953
884	GC	119.0m/z	0.412881
885	GC	119.0m/z	0.312726
886	GC	119.0m/z	0.515285
887	GC	119.0m/z	0.306248
888	GC	119.0m/z	0.223265
889	GC	119.0m/z	0.277146
890	GC	119.0m/z	0.266818
891	Outside GC	119.0m/z	0.182955
892	Outside GC	119.0m/z	0.257081
893	GC	119.0m/z	0.314172
894	GC	119.0m/z	0.363298
895	GC	119.0m/z	0.371573
896	GC	119.0m/z	0.216214
897	Outside GC	119.0m/z	0.217159
898	Outside GC	119.0m/z	0.150175
899	Outside GC	119.0m/z	0.217858
900	GC	119.0m/z	0.315745
901	GC	119.0m/z	0.225024
902	GC	119.0m/z	0.323302
903	GC	119.0m/z	0.311924
904	GC	119.0m/z	0.245302
905	Outside GC	119.0m/z	0.330875
906	Outside GC	119.0m/z	0.219541
907	GC	119.0m/z	0.319411
908	GC	119.0m/z	0.407529
909	GC	119.0m/z	0.334724
910	Outside GC	119.0m/z	0.289904
911	Outside GC	119.0m/z	0.251573
912	GC	119.0m/z	0.397348
913	GC	119.0m/z	0.435877
914	GC	119.0m/z	0.260123
915	Outside GC	119.0m/z	0.237795
916	GC	119.0m/z	0.263748
917	GC	119.0m/z	0.387778
918	GC	119.0m/z	0.286272
919	GC	119.0m/z	0.380553
920	GC	119.0m/z	0.340645
921	GC	119.0m/z	0.302763
922	GC	119.0m/z	0.304248
923	GC	119.0m/z	0.320575
924	GC	119.0m/z	0.295924
925	Outside GC	119.0m/z	0.257912
926	Outside GC	119.0m/z	0.376037
927	GC	119.0m/z	0.276113
928	GC	119.0m/z	0.382034
929	GC	119.0m/z	0.373797
930	GC	119.0m/z	0.401387
931	GC	119.0m/z	0.328255
932	Outside GC	119.0m/z	0.296757
933	Outside GC	119.0m/z	0.242726
934	GC	119.0m/z	0.407085
935	GC	119.0m/z	0.369341
936	GC	119.0m/z	0.264186
937	Outside GC	119.0m/z	0.265497
938	GC	119.0m/z	0.329878
939	GC	119.0m/z	0.368662
940	GC	119.0m/z	0.330983
941	GC	119.0m/z	0.370151
942	GC	119.0m/z	0.459173
943	GC	119.0m/z	0.309976
944	GC	119.0m/z	0.29446
945	GC	119.0m/z	0.34592
946	GC	119.0m/z	0.26405
947	Outside GC	119.0m/z	0.26598
948	Outside GC	119.0m/z	0.19773
949	Outside GC	119.0m/z	0.362469
950	GC	119.0m/z	0.146321
951	GC	119.0m/z	0.381003
952	Outside GC	119.0m/z	0.292167
953	Outside GC	119.0m/z	0.258855
954	Outside GC	119.0m/z	0.281541
955	Outside GC	119.0m/z	0.157815
956	GC	119.0m/z	0.174473
957	GC	119.0m/z	0.238317
958	GC	119.0m/z	0.350174
959	GC	119.0m/z	0.335593
960	GC	119.0m/z	0.35596
961	GC	119.0m/z	0.23423
962	GC	119.0m/z	0.231887
963	GC	119.0m/z	0.245118
964	Outside GC	119.0m/z	0.274031
965	GC	119.0m/z	0.375601
966	GC	119.0m/z	0.36832
967	GC	119.0m/z	0.235065
968	GC	119.0m/z	0.373991
969	GC	119.0m/z	0.411088
970	GC	119.0m/z	0.41952
971	GC	119.0m/z	0.224012
972	GC	119.0m/z	0.390408
973	GC	119.0m/z	0.375324
974	Outside GC	119.0m/z	0.284118
975	GC	119.0m/z	0.38148
976	GC	119.0m/z	0.313321
977	GC	119.0m/z	0.309482
978	GC	119.0m/z	0.240681
979	GC	119.0m/z	0.455691
980	GC	119.0m/z	0.285361
981	GC	119.0m/z	0.404588
982	Outside GC	119.0m/z	0.373236
983	Outside GC	119.0m/z	0.358216
984	Outside GC	119.0m/z	0.249421
985	Outside GC	119.0m/z	0.318974
986	GC	119.0m/z	0.249915
987	GC	119.0m/z	0.370842
988	GC	119.0m/z	0.347514
989	GC	119.0m/z	0.249845
990	GC	119.0m/z	0.316047
991	GC	119.0m/z	0.232959
992	Outside GC	119.0m/z	0.290265
993	Outside GC	119.0m/z	0.312227
994	GC	119.0m/z	0.346279
995	GC	119.0m/z	0.3785
996	GC	119.0m/z	0.251066
997	GC	119.0m/z	0.394718
998	GC	119.0m/z	0.403353
999	GC	119.0m/z	0.310077
1000	GC	119.0m/z	0.292483
1001	GC	119.0m/z	0.368244
1002	GC	119.0m/z	0.270222
1003	GC	119.0m/z	0.333168
1004	GC	119.0m/z	0.371896
1005	Outside GC	119.0m/z	0.359406
1006	Outside GC	119.0m/z	0.288817
1007	Outside GC	119.0m/z	0.286703
1008	GC	119.0m/z	0.289113
1009	GC	119.0m/z	0.357883
1010	GC	119.0m/z	0.468699
1011	GC	119.0m/z	0.385284
1012	GC	119.0m/z	0.26581
1013	GC	119.0m/z	0.377344
1014	GC	119.0m/z	0.343237
1015	GC	119.0m/z	0.31711
1016	GC	119.0m/z	0.236651
1017	Outside GC	119.0m/z	0.216523
1018	Outside GC	119.0m/z	0.297589
1019	GC	119.0m/z	0.225083
1020	GC	119.0m/z	0.315536
1021	GC	119.0m/z	0.362127
1022	GC	119.0m/z	0.240092
1023	GC	119.0m/z	0.32374
1024	GC	119.0m/z	0.246596
1025	Outside GC	119.0m/z	0.367861
1026	Outside GC	119.0m/z	0.246798
1027	Outside GC	119.0m/z	0.412241
1028	Outside GC	119.0m/z	0.22877
1029	GC	119.0m/z	0.361828
1030	GC	119.0m/z	0.432012
1031	GC	119.0m/z	0.38571
1032	GC	119.0m/z	0.334952
1033	GC	119.0m/z	0.295825
1034	Outside GC	119.0m/z	0.197711
1035	Outside GC	119.0m/z	0.356268
1036	GC	119.0m/z	0.227611
1037	GC	119.0m/z	0.36418
1038	GC	119.0m/z	0.349332
1039	GC	119.0m/z	0.384554
1040	GC	119.0m/z	0.411189
1041	GC	119.0m/z	0.28675
1042	GC	119.0m/z	0.295158
1043	GC	119.0m/z	0.265889
1044	Outside GC	119.0m/z	0.594112
1045	GC	119.0m/z	0.403466
1046	GC	119.0m/z	0.403373
1047	GC	119.0m/z	0.347553
1048	GC	119.0m/z	0.254146
1049	GC	119.0m/z	0.373919
1050	GC	119.0m/z	0.236854
1051	Outside GC	119.0m/z	0.270963
1052	Outside GC	119.0m/z	0.258173
1053	Outside GC	119.0m/z	0.341711
1054	GC	119.0m/z	0.321573
1055	GC	119.0m/z	0.319454
1056	GC	119.0m/z	0.327498
1057	Outside GC	119.0m/z	0.266712
1058	GC	119.0m/z	0.269334
1059	GC	119.0m/z	0.351474
1060	GC	119.0m/z	0.312294
1061	GC	119.0m/z	0.353202
1062	GC	119.0m/z	0.27733
1063	GC	119.0m/z	0.325251
1064	GC	119.0m/z	0.355365
1065	GC	119.0m/z	0.269863
1066	GC	119.0m/z	0.393533
1067	Outside GC	119.0m/z	0.378501
1068	GC	119.0m/z	0.351168
1069	GC	119.0m/z	0.323276
1070	GC	119.0m/z	0.391998
1071	GC	119.0m/z	0.381644
1072	GC	119.0m/z	0.340573
1073	GC	119.0m/z	0.2623
1074	Outside GC	119.0m/z	0.272139
1075	Outside GC	119.0m/z	0.346551
1076	GC	119.0m/z	0.374371
1077	Outside GC	119.0m/z	0.314937
1078	GC	119.0m/z	0.459652
1079	GC	119.0m/z	0.302922
1080	GC	119.0m/z	0.355724
1081	GC	119.0m/z	0.284784
1082	Outside GC	119.0m/z	0.237364
1083	Outside GC	119.0m/z	0.329092
1084	GC	119.0m/z	0.375392
1085	GC	119.0m/z	0.299358
1086	Outside GC	119.0m/z	0.336562
1087	Outside GC	119.0m/z	0.297539
1088	Outside GC	119.0m/z	0.22119
1089	Outside GC	119.0m/z	1
1090	GC	119.0m/z	0.437663
1091	GC	119.0m/z	0.358012
1092	GC	119.0m/z	0.368066
1093	GC	119.0m/z	0.302951
1094	GC	119.0m/z	0.313661
1095	GC	119.0m/z	0.392059
1096	GC	119.0m/z	0.316553
1097	GC	119.0m/z	0.363541
1098	GC	119.0m/z	0.353732
1099	GC	119.0m/z	0.387501
1100	GC	119.0m/z	0.249569
1101	GC	119.0m/z	0.261698
1102	GC	119.0m/z	0.252808
1103	GC	119.0m/z	0.333406
1104	GC	119.0m/z	0.198795
1105	GC	119.0m/z	0.273658
1106	GC	119.0m/z	0.316711
1107	Outside GC	119.0m/z	0.167083
1108	Outside GC	119.0m/z	0.373767
1109	Outside GC	119.0m/z	0.278772
1110	GC	119.0m/z	0.393161
1111	GC	119.0m/z	0.359426
1112	GC	119.0m/z	0.361172
1113	GC	119.0m/z	0.24596
1114	GC	119.0m/z	0.337045
1115	GC	119.0m/z	0.378877
1116	GC	119.0m/z	0.327921
1117	Outside GC	119.0m/z	0.273673
1118	GC	119.0m/z	0.349416
1119	GC	119.0m/z	0.349888
1120	GC	119.0m/z	0.292071
1121	GC	119.0m/z	0.318035
1122	GC	119.0m/z	0.318514
1123	GC	119.0m/z	0.406035
1124	GC	119.0m/z	0.277025
1125	GC	119.0m/z	0.320854
1126	Outside GC	119.0m/z	0.224313
1127	GC	119.0m/z	0.377965
1128	GC	119.0m/z	0.325327
1129	GC	119.0m/z	0.31808
1130	GC	119.0m/z	0.37059
1131	GC	119.0m/z	0.270987
1132	GC	119.0m/z	0.22639
1133	GC	119.0m/z	0.41836
1134	GC	119.0m/z	0.29823
1135	GC	119.0m/z	0.256873
1136	GC	119.0m/z	0.203812
1137	Outside GC	119.0m/z	0.32212
1138	GC	119.0m/z	0.325239
1139	GC	119.0m/z	0.389644
1140	GC	119.0m/z	0.285859
1141	GC	119.0m/z	0.31637
1142	Outside GC	119.0m/z	0.273196
1143	Outside GC	119.0m/z	0.236039
1144	Outside GC	119.0m/z	0.250092
1145	Outside GC	119.0m/z	0.599032
1146	GC	119.0m/z	0.340972
1147	GC	119.0m/z	0.248111
1148	GC	119.0m/z	0.262823
1149	GC	119.0m/z	0.289002
1150	Outside GC	119.0m/z	0.377754
1151	Outside GC	119.0m/z	0.29547
1152	GC	119.0m/z	0.234768
1153	GC	119.0m/z	0.359611
1154	GC	119.0m/z	0.359283
1155	GC	119.0m/z	0.342101
1156	GC	119.0m/z	0.237148
1157	GC	119.0m/z	0.338016
1158	Outside GC	119.0m/z	0.245701
1159	GC	119.0m/z	0.30487
1160	GC	119.0m/z	0.334595
1161	GC	119.0m/z	0.287519
1162	GC	119.0m/z	0.2965
1163	GC	119.0m/z	0.370178
1164	GC	119.0m/z	0.279052
1165	GC	119.0m/z	0.347851
1166	Outside GC	119.0m/z	0.380124
1167	Outside GC	119.0m/z	0.359295
1168	Outside GC	119.0m/z	0.228207
1169	GC	119.0m/z	0.255839
1170	GC	119.0m/z	0.329849
1171	GC	119.0m/z	0.399118
1172	GC	119.0m/z	0.361001
1173	Outside GC	119.0m/z	0.344816
1174	Outside GC	119.0m/z	0.291715
1175	GC	119.0m/z	0.271796
1176	GC	119.0m/z	0.343551
1177	GC	119.0m/z	0.351846
1178	GC	119.0m/z	0.304538
1179	GC	119.0m/z	0.371921
1180	GC	119.0m/z	0.321048
1181	GC	119.0m/z	0.436001
1182	GC	119.0m/z	0.328901
1183	GC	119.0m/z	0.346469
1184	GC	119.0m/z	0.312546
1185	GC	119.0m/z	0.247566
1186	GC	119.0m/z	0.294663
1187	GC	119.0m/z	0.362813
1188	GC	119.0m/z	0.244752
1189	GC	119.0m/z	0.344693
1190	Outside GC	119.0m/z	0.378724
1191	Outside GC	119.0m/z	0.314052
1192	GC	119.0m/z	0.327863
1193	GC	119.0m/z	0.388621
1194	GC	119.0m/z	0.367512
1195	GC	119.0m/z	0.293701
1196	GC	119.0m/z	0.373273
1197	GC	119.0m/z	0.300319
1198	GC	119.0m/z	0.293229
1199	GC	119.0m/z	0.36226
1200	GC	119.0m/z	0.261505
1201	Outside GC	119.0m/z	0.302853
1202	Outside GC	119.0m/z	0.250843
1203	GC	119.0m/z	0.331231
1204	GC	119.0m/z	0.290015
1205	GC	119.0m/z	0.276146
1206	GC	119.0m/z	0.282085
1207	Outside GC	119.0m/z	0.22476
1208	Outside GC	119.0m/z	0.182482
1209	Outside GC	119.0m/z	0.364584
1210	GC	119.0m/z	0.39518
1211	GC	119.0m/z	0.342178
1212	Outside GC	119.0m/z	0.251742
1213	GC	119.0m/z	0.223722
1214	GC	119.0m/z	0.264249
1215	GC	119.0m/z	0.312199
1216	GC	119.0m/z	0.307033
1217	GC	119.0m/z	0.280712
1218	GC	119.0m/z	0.369443
1219	Outside GC	119.0m/z	0.251825
1220	GC	119.0m/z	0.480212
1221	GC	119.0m/z	0.335588
1222	GC	119.0m/z	0.430456
1223	GC	119.0m/z	0.323819
1224	GC	119.0m/z	0.342445
1225	GC	119.0m/z	0.410775
1226	GC	119.0m/z	0.283903
1227	GC	119.0m/z	0.298009
1228	GC	119.0m/z	0.33486
1229	GC	119.0m/z	0.196058
1230	GC	119.0m/z	0.246847
1231	Outside GC	119.0m/z	0.193837
1232	GC	119.0m/z	0.551305
1233	GC	119.0m/z	0.346629
1234	GC	119.0m/z	0.358449
1235	GC	119.0m/z	0.362264
1236	Outside GC	119.0m/z	0.318506
1237	Outside GC	119.0m/z	0.27834
1238	GC	119.0m/z	0.376214
1239	GC	119.0m/z	0.272534
1240	GC	119.0m/z	0.340195
1241	GC	119.0m/z	0.288298
1242	GC	119.0m/z	0.338048
1243	Outside GC	119.0m/z	0.440097
1244	GC	119.0m/z	0.311833
1245	GC	119.0m/z	0.320196
1246	GC	119.0m/z	0.368329
1247	GC	119.0m/z	0.279418
1248	Outside GC	119.0m/z	0.320529
1249	GC	119.0m/z	0.34745
1250	GC	119.0m/z	0.416914
1251	GC	119.0m/z	0.325472
1252	GC	119.0m/z	0.276643
1253	GC	119.0m/z	0.328805
1254	Outside GC	119.0m/z	0.285543
1255	GC	119.0m/z	0.386586
1256	GC	119.0m/z	0.342668
1257	GC	119.0m/z	0.196876
1258	GC	119.0m/z	0.411612
1259	GC	119.0m/z	0.378816
1260	GC	119.0m/z	0.276215
1261	GC	119.0m/z	0.218342
1262	GC	119.0m/z	0.339672
1263	Outside GC	119.0m/z	0.308706
1264	GC	119.0m/z	0.373217
1265	GC	119.0m/z	0.278894
1266	GC	119.0m/z	0.315703
1267	GC	119.0m/z	0.273532
1268	GC	119.0m/z	0.21524
1269	GC	119.0m/z	0.287413
1270	Outside GC	119.0m/z	0.302906
1271	Outside GC	119.0m/z	0.344048
1272	GC	119.0m/z	0.295059
1273	GC	119.0m/z	0.272413
1274	GC	119.0m/z	0.323641
1275	GC	119.0m/z	0.329194
1276	GC	119.0m/z	0.285372
1277	GC	119.0m/z	0.296653
1278	Outside GC	119.0m/z	0.280832
1279	Outside GC	119.0m/z	0.343983
1280	Outside GC	119.0m/z	0.433833
1281	Outside GC	119.0m/z	0.278225
1282	GC	119.0m/z	0.437337
1283	GC	119.0m/z	0.328416
1284	GC	119.0m/z	0.301671
1285	Outside GC	119.0m/z	0.200533
1286	GC	119.0m/z	0.269989
1287	GC	119.0m/z	0.358458
1288	GC	119.0m/z	0.334781
1289	Outside GC	119.0m/z	0.307307
1290	GC	119.0m/z	0.316372
1291	GC	119.0m/z	0.437838
1292	GC	119.0m/z	0.346424
1293	GC	119.0m/z	0.362655
1294	GC	119.0m/z	0.303723
1295	Outside GC	119.0m/z	0.272753
1296	Outside GC	119.0m/z	0.449105
1297	GC	119.0m/z	0.312995
1298	GC	119.0m/z	0.401418
1299	GC	119.0m/z	0.382796
1300	GC	119.0m/z	0.269852
1301	GC	119.0m/z	0.291014
1302	Outside GC	119.0m/z	0.363147
1303	Outside GC	119.0m/z	0.316753
1304	GC	119.0m/z	0.45394
1305	GC	119.0m/z	0.395788
1306	GC	119.0m/z	0.247179
1307	GC	119.0m/z	0.428763
1308	GC	119.0m/z	0.27386
1309	GC	119.0m/z	0.42303
1310	GC	119.0m/z	0.28752
1311	GC	119.0m/z	0.298248
1312	Outside GC	119.0m/z	0.24389
1313	GC	119.0m/z	0.326299
1314	GC	119.0m/z	0.346855
1315	GC	119.0m/z	0.351135
1316	GC	119.0m/z	0.44404
1317	GC	119.0m/z	0.436174
1318	GC	119.0m/z	0.311898
1319	GC	119.0m/z	0.301741
1320	GC	119.0m/z	0.30635
1321	GC	119.0m/z	0.366865
1322	Outside GC	119.0m/z	0.35938
1323	Outside GC	119.0m/z	0.391489
1324	Outside GC	119.0m/z	0.437834
1325	GC	119.0m/z	0.313427
1326	GC	119.0m/z	0.245511
1327	Outside GC	119.0m/z	0.230541
1328	Outside GC	119.0m/z	0.196868
1329	GC	119.0m/z	0.342165
1330	GC	119.0m/z	0.347765
1331	GC	119.0m/z	0.297551
1332	GC	119.0m/z	0.337446
1333	Outside GC	119.0m/z	0.294583
1334	GC	119.0m/z	0.342969
1335	GC	119.0m/z	0.324722
1336	GC	119.0m/z	0.417835
1337	GC	119.0m/z	0.292306
1338	GC	119.0m/z	0.337845
1339	GC	119.0m/z	0.3427
1340	GC	119.0m/z	0.321334
1341	GC	119.0m/z	0.363078
1342	GC	119.0m/z	0.299924
1343	GC	119.0m/z	0.327752
1344	GC	119.0m/z	0.34819
1345	GC	119.0m/z	0.266578
1346	GC	119.0m/z	0.349652
1347	Outside GC	119.0m/z	0.224281
1348	GC	119.0m/z	0.340124
1349	GC	119.0m/z	0.335646
1350	GC	119.0m/z	0.358564
1351	GC	119.0m/z	0.379043
1352	GC	119.0m/z	0.316523
1353	GC	119.0m/z	0.314264
1354	GC	119.0m/z	0.340755
1355	Outside GC	119.0m/z	0.338361
1356	Outside GC	119.0m/z	0.425651
1357	Outside GC	119.0m/z	0.18343
1358	GC	119.0m/z	0.358038
1359	GC	119.0m/z	0.330608
1360	GC	119.0m/z	0.365134
1361	GC	119.0m/z	0.285502
1362	Outside GC	119.0m/z	0.275191
1363	GC	119.0m/z	0.369643
1364	GC	119.0m/z	0.4197
1365	GC	119.0m/z	0.357636
1366	GC	119.0m/z	0.375311
1367	Outside GC	119.0m/z	0.31776
1368	Outside GC	119.0m/z	0.359676
1369	GC	119.0m/z	0.313881
1370	GC	119.0m/z	0.350275
1371	GC	119.0m/z	0.227343
1372	GC	119.0m/z	0.3435
1373	GC	119.0m/z	0.323043
1374	GC	119.0m/z	0.301161
1375	GC	119.0m/z	0.308724
1376	Outside GC	119.0m/z	0.228704
1377	GC	119.0m/z	0.369946
1378	GC	119.0m/z	0.387006
1379	GC	119.0m/z	0.263866
1380	GC	119.0m/z	0.294219
1381	Outside GC	119.0m/z	0.307499
1382	Outside GC	119.0m/z	0.327686
1383	Outside GC	119.0m/z	0.219522
1384	Outside GC	119.0m/z	0.270171
1385	GC	119.0m/z	0.28676
1386	GC	119.0m/z	0.361616
1387	GC	119.0m/z	0.247195
1388	GC	119.0m/z	0.310172
1389	GC	119.0m/z	0.349204
1390	GC	119.0m/z	0.145434
1391	GC	119.0m/z	0.209652
1392	Outside GC	119.0m/z	0.257578
1393	GC	119.0m/z	0.344543
1394	GC	119.0m/z	0.404894
1395	GC	119.0m/z	0.470421
1396	GC	119.0m/z	0.28037
1397	Outside GC	119.0m/z	0.299755
1398	GC	119.0m/z	0.387423
1399	GC	119.0m/z	0.348864
1400	GC	119.0m/z	0.351385
1401	Outside GC	119.0m/z	0.27147
1402	Outside GC	119.0m/z	0.260175
1403	GC	119.0m/z	0.309984
1404	GC	119.0m/z	0.358901
1405	GC	119.0m/z	0.324379
1406	GC	119.0m/z	0.391563
1407	GC	119.0m/z	0.341773
1408	GC	119.0m/z	0.306043
1409	Outside GC	119.0m/z	0.329074
1410	Outside GC	119.0m/z	0.345338
1411	GC	119.0m/z	0.325556
1412	GC	119.0m/z	0.427006
1413	GC	119.0m/z	0.384429
1414	GC	119.0m/z	0.312095
1415	Outside GC	119.0m/z	0.242507
1416	GC	119.0m/z	0.241304
1417	GC	119.0m/z	0.336105
1418	GC	119.0m/z	0.348894
1419	GC	119.0m/z	0.371239
1420	GC	119.0m/z	0.312396
1421	Outside GC	119.0m/z	0.316915
1422	Outside GC	119.0m/z	0.229773
1423	Outside GC	119.0m/z	0.254417
1424	Outside GC	119.0m/z	0.28203
1425	GC	119.0m/z	0.372385
1426	GC	119.0m/z	0.348969
1427	GC	119.0m/z	0.346792
1428	GC	119.0m/z	0.225696
1429	Outside GC	119.0m/z	0.413774
1430	Outside GC	119.0m/z	0.3443
1431	Outside GC	119.0m/z	0.318504
1432	GC	119.0m/z	0.346056
1433	GC	119.0m/z	0.262617
1434	Outside GC	119.0m/z	0.412089
1435	GC	119.0m/z	0.20329
1436	GC	119.0m/z	0.345157
1437	GC	119.0m/z	0.347942
1438	GC	119.0m/z	0.184128
1439	Outside GC	119.0m/z	0.36847
1440	GC	119.0m/z	0.447018
1441	GC	119.0m/z	0.19166
1442	GC	119.0m/z	0.324076
1443	GC	119.0m/z	0.327889
1444	Outside GC	119.0m/z	0.227634
1445	GC	119.0m/z	0.298459
1446	GC	119.0m/z	0.406315
1447	GC	119.0m/z	0.363295
1448	GC	119.0m/z	0.286928
1449	GC	119.0m/z	0.37174
1450	GC	119.0m/z	0.351497
1451	GC	119.0m/z	0.488745
1452	GC	119.0m/z	0.360137
1453	Outside GC	119.0m/z	0.318677
1454	Outside GC	119.0m/z	0.236576
1455	GC	119.0m/z	0.345971
1456	GC	119.0m/z	0.362735
1457	GC	119.0m/z	0.29606
1458	GC	119.0m/z	0.418106
1459	GC	119.0m/z	0.389716
1460	GC	119.0m/z	0.236166
1461	GC	119.0m/z	0.292061
1462	GC	119.0m/z	0.399228
1463	Outside GC	119.0m/z	0.151053
1464	Outside GC	119.0m/z	0.329508
1465	Outside GC	119.0m/z	0.325153
1466	Outside GC	119.0m/z	0.240112
1467	GC	119.0m/z	0.270231
1468	GC	119.0m/z	0.373584
1469	GC	119.0m/z	0.36021
1470	GC	119.0m/z	0.308969
1471	GC	119.0m/z	0.355571
1472	GC	119.0m/z	0.254941
1473	GC	119.0m/z	0.298576
1474	GC	119.0m/z	0.328421
1475	GC	119.0m/z	0.308352
1476	GC	119.0m/z	0.412426
1477	GC	119.0m/z	0.32394
1478	GC	119.0m/z	0.405486
1479	Outside GC	119.0m/z	0.237705
1480	GC	119.0m/z	0.257702
1481	Outside GC	119.0m/z	0.268185
1482	Outside GC	119.0m/z	0.306842
1483	GC	119.0m/z	0.364753
1484	GC	119.0m/z	0.312754
1485	GC	119.0m/z	0.350016
1486	GC	119.0m/z	0.41729
1487	GC	119.0m/z	0.335653
1488	GC	119.0m/z	0.365086
1489	GC	119.0m/z	0.299728
1490	Outside GC	119.0m/z	0.235393
1491	GC	119.0m/z	0.322148
1492	GC	119.0m/z	0.347877
1493	GC	119.0m/z	0.406903
1494	GC	119.0m/z	0.34627
1495	GC	119.0m/z	0.352427
1496	GC	119.0m/z	0.308961
1497	GC	119.0m/z	0.273628
1498	GC	119.0m/z	0.404099
1499	Outside GC	119.0m/z	0.386526
1500	Outside GC	119.0m/z	0.300176
1501	Outside GC	119.0m/z	0.21201
1502	GC	119.0m/z	0.331716
1503	GC	119.0m/z	0.339539
1504	GC	119.0m/z	0.306721
1505	GC	119.0m/z	0.249996
1506	Outside GC	119.0m/z	0.435041
1507	Outside GC	119.0m/z	0.271651
1508	Outside GC	119.0m/z	0.414512
1509	GC	119.0m/z	0.369685
1510	GC	119.0m/z	0.273933
1511	GC	119.0m/z	0.352079
1512	GC	119.0m/z	0.305481
1513	GC	119.0m/z	0.348835
1514	GC	119.0m/z	0.549159
1515	GC	119.0m/z	0.239561
1516	Outside GC	119.0m/z	0.306776
1517	Outside GC	119.0m/z	0.273749
1518	Outside GC	119.0m/z	0.25925
1519	GC	119.0m/z	0.499103
1520	GC	119.0m/z	0.335445
1521	GC	119.0m/z	0.23487
1522	GC	119.0m/z	0.320073
1523	Outside GC	119.0m/z	0.291573
1524	GC	119.0m/z	0.349266
1525	GC	119.0m/z	0.363653
1526	GC	119.0m/z	0.399456
1527	GC	119.0m/z	0.283901
1528	GC	119.0m/z	0.270542
1529	GC	119.0m/z	0.215245
1530	GC	119.0m/z	0.249108
1531	Outside GC	119.0m/z	0.359305
1532	Outside GC	119.0m/z	0.277507
1533	GC	119.0m/z	0.286947
1534	GC	119.0m/z	0.375804
1535	GC	119.0m/z	0.338549
1536	Outside GC	119.0m/z	0.241352
1537	Outside GC	119.0m/z	0.215172
1538	Outside GC	119.0m/z	0.154919
1539	GC	119.0m/z	0.307035
1540	GC	119.0m/z	0.308581
1541	GC	119.0m/z	0.352099
1542	GC	119.0m/z	0.296221
1543	Outside GC	119.0m/z	0.3053
1544	Outside GC	119.0m/z	0.340416
1545	GC	119.0m/z	0.395971
1546	GC	119.0m/z	0.371098
1547	GC	119.0m/z	0.398328
1548	GC	119.0m/z	0.362647
1549	GC	119.0m/z	0.297981
1550	GC	119.0m/z	0.352741
1551	GC	119.0m/z	0.378816
1552	Outside GC	119.0m/z	0.332706
1553	GC	119.0m/z	0.302615
1554	GC	119.0m/z	0.378225
1555	GC	119.0m/z	0.293217
1556	GC	119.0m/z	0.347512
1557	GC	119.0m/z	0.29004
1558	Outside GC	119.0m/z	0.288438
1559	GC	119.0m/z	0.418746
1560	GC	119.0m/z	0.309455
1561	Outside GC	119.0m/z	0.425475
1562	GC	119.0m/z	0.257679
1563	GC	119.0m/z	0.324119
1564	GC	119.0m/z	0.32502
1565	GC	119.0m/z	0.452134
1566	GC	119.0m/z	0.406823
1567	GC	119.0m/z	0.365352
1568	GC	119.0m/z	0.287047
1569	GC	119.0m/z	0.362141
1570	Outside GC	119.0m/z	0.32857
1571	Outside GC	119.0m/z	0.334416
1572	GC	119.0m/z	0.40801
1573	GC	119.0m/z	0.299943
1574	GC	119.0m/z	0.302132
1575	GC	119.0m/z	0.258787
1576	GC	119.0m/z	0.339212
1577	Outside GC	119.0m/z	0.285055
1578	Outside GC	119.0m/z	0.325954
1579	Outside GC	119.0m/z	0.291103
1580	GC	119.0m/z	0.412861
1581	GC	119.0m/z	0.388827
1582	GC	119.0m/z	0.24886
1583	GC	119.0m/z	0.316903
1584	GC	119.0m/z	0.277237
1585	GC	119.0m/z	0.246523
1586	Outside GC	119.0m/z	0.318124
1587	Outside GC	119.0m/z	0.322393
1588	Outside GC	119.0m/z	0.331297
1589	GC	119.0m/z	0.300919
1590	GC	119.0m/z	0.246582
1591	Outside GC	119.0m/z	0.247173
1592	GC	119.0m/z	0.337528
1593	GC	119.0m/z	0.315821
1594	GC	119.0m/z	0.333856
1595	GC	119.0m/z	0.32375
1596	GC	119.0m/z	0.28436
1597	GC	119.0m/z	0.396454
1598	GC	119.0m/z	0.33755
1599	GC	119.0m/z	0.380099
1600	GC	119.0m/z	0.442365
1601	GC	119.0m/z	0.352526
1602	GC	119.0m/z	0.382635
1603	GC	119.0m/z	0.329698
1604	GC	119.0m/z	0.329778
1605	GC	119.0m/z	0.193109
1606	Outside GC	119.0m/z	0.183293
1607	GC	119.0m/z	0.325653
1608	GC	119.0m/z	0.298217
1609	Outside GC	119.0m/z	0.400789
1610	GC	119.0m/z	0.538075
1611	GC	119.0m/z	0.159852
1612	GC	119.0m/z	0.370489
1613	GC	119.0m/z	0.308458
1614	GC	119.0m/z	0.319503
1615	Outside GC	119.0m/z	0.24082
1616	Outside GC	119.0m/z	0.450713
1617	Outside GC	119.0m/z	0.191328
1618	Outside GC	119.0m/z	0.29008
1619	Outside GC	119.0m/z	0.266768
1620	GC	119.0m/z	0.306676
1621	GC	119.0m/z	0.418266
1622	GC	119.0m/z	0.278936
1623	GC	119.0m/z	0.329641
1624	GC	119.0m/z	0.354435
1625	GC	119.0m/z	0.319586
1626	GC	119.0m/z	0.393832
1627	Outside GC	119.0m/z	0.372375
1628	Outside GC	119.0m/z	0.260426
1629	Outside GC	119.0m/z	0.261611
1630	GC	119.0m/z	0.327317
1631	GC	119.0m/z	0.461409
1632	Outside GC	119.0m/z	0.290254
1633	Outside GC	119.0m/z	0.305526
1634	GC	119.0m/z	0.329183
1635	GC	119.0m/z	0.160184
1636	GC	119.0m/z	0.240428
1637	Outside GC	119.0m/z	0.187726
1638	GC	119.0m/z	0.349598
1639	GC	119.0m/z	0.371444
1640	GC	119.0m/z	0.312919
1641	GC	119.0m/z	0.558829
1642	GC	119.0m/z	0.322551
1643	GC	119.0m/z	0.261622
1644	GC	119.0m/z	0.416311
1645	GC	119.0m/z	0.31766
1646	GC	119.0m/z	0.276524
1647	GC	119.0m/z	0.297936
1648	GC	119.0m/z	0.257076
1649	GC	119.0m/z	0.368684
1650	Outside GC	119.0m/z	0.238773
1651	Outside GC	119.0m/z	0.31322
1652	GC	119.0m/z	0.215463
1653	GC	119.0m/z	0.333156
1654	GC	119.0m/z	0.426835
1655	GC	119.0m/z	0.184743
1656	GC	119.0m/z	0.277988
1657	GC	119.0m/z	0.232688
1658	GC	119.0m/z	0.363942
1659	GC	119.0m/z	0.359929
1660	GC	119.0m/z	0.275671
1661	GC	119.0m/z	0.342794
1662	GC	119.0m/z	0.365411
1663	GC	119.0m/z	0.227083
1664	Outside GC	119.0m/z	0.393153
1665	Outside GC	119.0m/z	0.254381
1666	GC	119.0m/z	0.339519
1667	GC	119.0m/z	0.344735
1668	GC	119.0m/z	0.340844
1669	GC	119.0m/z	0.398337
1670	Outside GC	119.0m/z	0.219023
1671	Outside GC	119.0m/z	0.251358
1672	GC	119.0m/z	0.474865
1673	GC	119.0m/z	0.411469
1674	GC	119.0m/z	0.441335
1675	GC	119.0m/z	0.336301
1676	GC	119.0m/z	0.29391
1677	GC	119.0m/z	0.395838
1678	Outside GC	119.0m/z	0.315654
1679	Outside GC	119.0m/z	0.223456
1680	GC	119.0m/z	0.278007
1681	GC	119.0m/z	0.319042
1682	GC	119.0m/z	0.207298
1683	GC	119.0m/z	0.436545
1684	GC	119.0m/z	0.214983
1685	GC	119.0m/z	0.392798
1686	GC	119.0m/z	0.395916
1687	GC	119.0m/z	0.277391
1688	Outside GC	119.0m/z	0.238117
1689	GC	119.0m/z	0.263111
1690	GC	119.0m/z	0.256555
1691	GC	119.0m/z	0.307129
1692	GC	119.0m/z	0.300932
1693	GC	119.0m/z	0.350384
1694	Outside GC	119.0m/z	0.314609
1695	Outside GC	119.0m/z	0.379161
1696	Outside GC	119.0m/z	0.339091
1697	GC	119.0m/z	0.393289
1698	GC	119.0m/z	0.372912
1699	GC	119.0m/z	0.378688
1700	GC	119.0m/z	0.303331
1701	GC	119.0m/z	0.334574
1702	GC	119.0m/z	0.274101
1703	Outside GC	119.0m/z	0.323574
1704	Outside GC	119.0m/z	0.249267
1705	GC	119.0m/z	0.329406
1706	GC	119.0m/z	0.270658
1707	GC	119.0m/z	0.334883
1708	GC	119.0m/z	0.424408
1709	GC	119.0m/z	0.276072
1710	Outside GC	119.0m/z	0.225082
1711	GC	119.0m/z	0.343174
1712	GC	119.0m/z	0.369099
1713	GC	119.0m/z	0.35867
1714	GC	119.0m/z	0.328223
1715	Outside GC	119.0m/z	0.278274
1716	GC	119.0m/z	0.263318
1717	GC	119.0m/z	0.470247
1718	GC	119.0m/z	0.337435
1719	GC	119.0m/z	0.289904
1720	Outside GC	119.0m/z	0.301733
1721	GC	119.0m/z	0.42326
1722	GC	119.0m/z	0.391153
1723	GC	119.0m/z	0.269981
1724	GC	119.0m/z	0.297097
1725	GC	119.0m/z	0.276027
1726	GC	119.0m/z	0.273014
1727	Outside GC	119.0m/z	0.263149
1728	GC	119.0m/z	0.328441
1729	GC	119.0m/z	0.363786
1730	GC	119.0m/z	0.293412
1731	GC	119.0m/z	0.322388
1732	GC	119.0m/z	0.260344
1733	Outside GC	119.0m/z	0.34976
1734	GC	119.0m/z	0.304765
1735	GC	119.0m/z	0.379201
1736	GC	119.0m/z	0.393477
1737	GC	119.0m/z	0.313818
1738	GC	119.0m/z	0.413887
1739	GC	119.0m/z	0.230114
1740	GC	119.0m/z	0.273595
1741	Outside GC	119.0m/z	0.3772
1742	Outside GC	119.0m/z	0.208845
1743	GC	119.0m/z	0.304352
1744	GC	119.0m/z	0.321678
1745	Outside GC	119.0m/z	0.191279
1746	GC	119.0m/z	0.442014
1747	GC	119.0m/z	0.338673
1748	GC	119.0m/z	0.247803
1749	Outside GC	119.0m/z	0.309302
1750	GC	119.0m/z	0.302066
1751	GC	119.0m/z	0.365671
1752	GC	119.0m/z	0.407456
1753	GC	119.0m/z	0.413598
1754	GC	119.0m/z	0.388203
1755	GC	119.0m/z	0.412269
1756	GC	119.0m/z	0.231588
1757	Outside GC	119.0m/z	0.214324
1758	Outside GC	119.0m/z	0.282958
1759	GC	119.0m/z	0.291383
1760	GC	119.0m/z	0.433299
1761	GC	119.0m/z	0.283907
1762	GC	119.0m/z	0.249047
1763	GC	119.0m/z	0.324447
1764	GC	119.0m/z	0.290443
1765	GC	119.0m/z	0.335486
1766	GC	119.0m/z	0.317713
1767	GC	119.0m/z	0.278452
1768	GC	119.0m/z	0.268658
1769	Outside GC	119.0m/z	0.373013
1770	Outside GC	119.0m/z	0.35039
1771	Outside GC	119.0m/z	0.282838
1772	GC	119.0m/z	0.42861
1773	GC	119.0m/z	0.231774
1774	Outside GC	119.0m/z	0.302515
1775	GC	119.0m/z	0.392341
1776	GC	119.0m/z	0.336192
1777	GC	119.0m/z	0.384563
1778	GC	119.0m/z	0.310738
1779	GC	119.0m/z	0.296
1780	Outside GC	119.0m/z	0.342699
1781	Outside GC	119.0m/z	0.121507
1782	Outside GC	119.0m/z	0.201312
1783	GC	119.0m/z	0.298782
1784	GC	119.0m/z	0.302495
1785	GC	119.0m/z	0.238258
1786	GC	119.0m/z	0.421462
1787	GC	119.0m/z	0.343099
1788	GC	119.0m/z	0.320902
1789	GC	119.0m/z	0.309176
1790	GC	119.0m/z	0.315848
1791	GC	119.0m/z	0.342638
1792	GC	119.0m/z	0.237434
1793	GC	119.0m/z	0.384269
1794	GC	119.0m/z	0.352349
1795	GC	119.0m/z	0.415415
1796	GC	119.0m/z	0.306894
1797	GC	119.0m/z	0.40711
1798	GC	119.0m/z	0.270279
1799	GC	119.0m/z	0.351109
1800	GC	119.0m/z	0.381829
1801	GC	119.0m/z	0.381556
1802	GC	119.0m/z	0.302944
1803	GC	119.0m/z	0.293463
1804	GC	119.0m/z	0.202187
1805	Outside GC	119.0m/z	0.352079
1806	GC	119.0m/z	0.264862
1807	GC	119.0m/z	0.282489
1808	Outside GC	119.0m/z	0.253561
1809	GC	119.0m/z	0.277166
1810	Outside GC	119.0m/z	0.232171
1811	Outside GC	119.0m/z	0.242288
1812	Outside GC	119.0m/z	0.155079
1813	GC	119.0m/z	0.336588
1814	GC	119.0m/z	0.339321
1815	GC	119.0m/z	0.35218
1816	GC	119.0m/z	0.30286
1817	GC	119.0m/z	0.360017
1818	GC	119.0m/z	0.348155
1819	GC	119.0m/z	0.405339
1820	Outside GC	119.0m/z	0.232079
1821	Outside GC	119.0m/z	0.236149
1822	Outside GC	119.0m/z	0.213294
1823	GC	119.0m/z	0.392658
1824	GC	119.0m/z	0.323516
1825	GC	119.0m/z	0.346464
1826	GC	119.0m/z	0.38056
1827	GC	119.0m/z	0.36396
1828	GC	119.0m/z	0.389
1829	GC	119.0m/z	0.32297
1830	GC	119.0m/z	0.323569
1831	Outside GC	119.0m/z	0.331342
1832	Outside GC	119.0m/z	0.305568
1833	Outside GC	119.0m/z	0.273556
1834	GC	119.0m/z	0.323315
1835	GC	119.0m/z	0.328015
1836	GC	119.0m/z	0.29637
1837	GC	119.0m/z	0.265769
1838	GC	119.0m/z	0.347353
1839	GC	119.0m/z	0.377621
1840	GC	119.0m/z	0.372207
1841	GC	119.0m/z	0.275039
1842	GC	119.0m/z	0.331191
1843	GC	119.0m/z	0.293653
1844	GC	119.0m/z	0.264892
1845	GC	119.0m/z	0.347031
1846	Outside GC	119.0m/z	0.340043
1847	Outside GC	119.0m/z	0.169983
1848	Outside GC	119.0m/z	0.352979
1849	Outside GC	119.0m/z	0.20641
1850	GC	119.0m/z	0.429546
1851	GC	119.0m/z	0.267778
1852	GC	119.0m/z	0.287956
1853	GC	119.0m/z	0.338146
1854	Outside GC	119.0m/z	0.303733
1855	GC	119.0m/z	0.259611
1856	GC	119.0m/z	0.430414
1857	GC	119.0m/z	0.35014
1858	GC	119.0m/z	0.24321
1859	GC	119.0m/z	0.483241
1860	GC	119.0m/z	0.277889
1861	Outside GC	119.0m/z	0.275779
1862	GC	119.0m/z	0.3672
1863	GC	119.0m/z	0.461522
1864	GC	119.0m/z	0.352825
1865	GC	119.0m/z	0.340137
1866	GC	119.0m/z	0.384798
1867	GC	119.0m/z	0.337603
1868	GC	119.0m/z	0.341855
1869	GC	119.0m/z	0.338041
1870	GC	119.0m/z	0.302741
1871	Outside GC	119.0m/z	0.201317
1872	GC	119.0m/z	0.379593
1873	GC	119.0m/z	0.38355
1874	GC	119.0m/z	0.272692
1875	GC	119.0m/z	0.270674
1876	GC	119.0m/z	0.179433
1877	GC	119.0m/z	0.255956
1878	Outside GC	119.0m/z	0.421768
1879	Outside GC	119.0m/z	0.183344
1880	Outside GC	119.0m/z	0.279394
1881	Outside GC	119.0m/z	0.287801
1882	GC	119.0m/z	0.309199
1883	GC	119.0m/z	0.355477
1884	GC	119.0m/z	0.381305
1885	GC	119.0m/z	0.289603
1886	GC	119.0m/z	0.397319
1887	GC	119.0m/z	0.336468
1888	GC	119.0m/z	0.312282
1889	GC	119.0m/z	0.326135
1890	Outside GC	119.0m/z	0.238135
1891	GC	119.0m/z	0.310079
1892	GC	119.0m/z	0.293
1893	GC	119.0m/z	0.359339
1894	GC	119.0m/z	0.314187
1895	GC	119.0m/z	0.289439
1896	GC	119.0m/z	0.269342
1897	GC	119.0m/z	0.42307
1898	GC	119.0m/z	0.376319
1899	GC	119.0m/z	0.249629
1900	GC	119.0m/z	0.260874
1901	GC	119.0m/z	0.297743
1902	Outside GC	119.0m/z	0.303879
1903	GC	119.0m/z	0.250269
1904	GC	119.0m/z	0.283785
1905	GC	119.0m/z	0.302216
1906	GC	119.0m/z	0.257775
1907	GC	119.0m/z	0.269868
1908	Outside GC	119.0m/z	0.369945
1909	Outside GC	119.0m/z	0.219536
1910	GC	119.0m/z	0.234579
1911	GC	119.0m/z	0.280583
1912	Outside GC	119.0m/z	0.346555
1913	Outside GC	119.0m/z	0.3001
1914	Outside GC	119.0m/z	0.205448
1915	GC	119.0m/z	0.403688
1916	GC	119.0m/z	0.352162
1917	GC	119.0m/z	0.235152
1918	GC	119.0m/z	0.318523
1919	GC	119.0m/z	0.406775
1920	GC	119.0m/z	0.273669
1921	GC	119.0m/z	0.287312
1922	GC	119.0m/z	0.263392
1923	Outside GC	119.0m/z	0.338499
1924	Outside GC	119.0m/z	0.476746
1925	Outside GC	119.0m/z	0.177268
1926	GC	119.0m/z	0.321067
1927	GC	119.0m/z	0.4413
1928	GC	119.0m/z	0.296031
1929	GC	119.0m/z	0.338628
1930	GC	119.0m/z	0.302342
1931	GC	119.0m/z	0.340743
1932	GC	119.0m/z	0.323247
1933	GC	119.0m/z	0.259355
1934	GC	119.0m/z	0.307117
1935	GC	119.0m/z	0.305237
1936	GC	119.0m/z	0.306167
1937	GC	119.0m/z	0.470307
1938	GC	119.0m/z	0.233409
1939	GC	119.0m/z	0.349751
1940	GC	119.0m/z	0.311774
1941	GC	119.0m/z	0.330496
1942	GC	119.0m/z	0.29719
1943	Outside GC	119.0m/z	0.308056
1944	Outside GC	119.0m/z	0.258665
1945	Outside GC	119.0m/z	0.16548
1946	GC	119.0m/z	0.284951
1947	GC	119.0m/z	0.304212
1948	GC	119.0m/z	0.26743
1949	Outside GC	119.0m/z	0.194156
1950	GC	119.0m/z	0.324279
1951	Outside GC	119.0m/z	0.284225
1952	Outside GC	119.0m/z	0.289761
1953	GC	119.0m/z	0.305169
1954	GC	119.0m/z	0.24684
1955	GC	119.0m/z	0.220881
1956	Outside GC	119.0m/z	0.294698
1957	GC	119.0m/z	0.199843
1958	GC	119.0m/z	0.320708
1959	GC	119.0m/z	0.224538
1960	GC	119.0m/z	0.452453
1961	GC	119.0m/z	0.336215
1962	GC	119.0m/z	0.401526
1963	GC	119.0m/z	0.258757
1964	GC	119.0m/z	0.439269
1965	GC	119.0m/z	0.29635
1966	GC	119.0m/z	0.329776
1967	GC	119.0m/z	0.246384
1968	Outside GC	119.0m/z	0.19199
1969	GC	119.0m/z	0.327049
1970	GC	119.0m/z	0.308162
1971	Outside GC	119.0m/z	0.231698
1972	Outside GC	119.0m/z	0.119097
1973	Outside GC	119.0m/z	0.24053
1974	GC	119.0m/z	0.400331
1975	GC	119.0m/z	0.301223
1976	GC	119.0m/z	0.400981
1977	GC	119.0m/z	0.215661
1978	GC	119.0m/z	0.29239
1979	Outside GC	119.0m/z	0.160131
1980	GC	119.0m/z	0.308179
1981	GC	119.0m/z	0.363574
1982	GC	119.0m/z	0.22121
1983	Outside GC	119.0m/z	0.237104
1984	GC	119.0m/z	0.246149
1985	GC	119.0m/z	0.358989
1986	GC	119.0m/z	0.331073
1987	Outside GC	119.0m/z	0.156956
1988	Outside GC	119.0m/z	0.176622
1989	GC	119.0m/z	0.334639
1990	GC	119.0m/z	0.422982
1991	GC	119.0m/z	0.334477
1992	GC	119.0m/z	0.372059
1993	GC	119.0m/z	0.387354
1994	GC	119.0m/z	0.265623
1995	GC	119.0m/z	0.288465
1996	GC	119.0m/z	0.285524
1997	GC	119.0m/z	0.286618
1998	GC	119.0m/z	0.314857
[truncated: 122,625 more rows]

## Sheet: Fig 8b
GC LZ / FDC				GC LZ / TFH				GC LZ/GC DZ
Type	m/z	ratio		Type	m/z	ratio		Type	m/z	ratio
GC LZ	102.0m/z Ceramide phosphocholines	0.82531		GC LZ	107.0m/z	0.986231		GC LZ	102.0m/z Ceramide phosphocholines	0.684737
GC LZ	102.0m/z Ceramide phosphocholines	1.20429		GC LZ	107.0m/z	0.986231		GC LZ	102.0m/z Ceramide phosphocholines	0.684737
GC LZ	102.0m/z Ceramide phosphocholines	1.32191		GC LZ	107.0m/z	0.986231		GC LZ	102.0m/z Ceramide phosphocholines	1.42553
GC LZ	102.0m/z Ceramide phosphocholines	0.966639		GC LZ	107.0m/z	0.996465		GC LZ	102.0m/z Ceramide phosphocholines	1.42553
GC LZ	102.0m/z Ceramide phosphocholines	0.966639		GC LZ	107.0m/z	0.996465		GC LZ	102.0m/z Ceramide phosphocholines	1.42553
GC LZ	102.0m/z Ceramide phosphocholines	0.817081		GC LZ	107.0m/z	0.996465		GC LZ	102.0m/z Ceramide phosphocholines	1.52048
GC LZ	102.0m/z Ceramide phosphocholines	0.817081		GC LZ	107.0m/z	0.996465		GC LZ	102.0m/z Ceramide phosphocholines	1.52048
GC LZ	102.0m/z Ceramide phosphocholines	1.17933		GC LZ	107.0m/z	0.996465		GC LZ	102.0m/z Ceramide phosphocholines	1.52048
GC LZ	102.0m/z Ceramide phosphocholines	0.681521		GC LZ	107.0m/z	0.996465		GC LZ	102.0m/z Ceramide phosphocholines	1.15588
GC LZ	102.0m/z Ceramide phosphocholines	0.735887		GC LZ	107.0m/z	0.996465		GC LZ	102.0m/z Ceramide phosphocholines	1.15588
GC LZ	102.0m/z Ceramide phosphocholines	0.735887		GC LZ	107.0m/z	1.06126		GC LZ	102.0m/z Ceramide phosphocholines	0.882305
GC LZ	102.0m/z Ceramide phosphocholines	0.712451		GC LZ	107.0m/z	0.87756		GC LZ	102.0m/z Ceramide phosphocholines	0.882305
GC LZ	102.0m/z Ceramide phosphocholines	0.911693		GC LZ	107.0m/z	0.92007		GC LZ	102.0m/z Ceramide phosphocholines	1.10958
GC LZ	102.0m/z Ceramide phosphocholines	0.911693		GC LZ	107.0m/z	0.861704		GC LZ	102.0m/z Ceramide phosphocholines	1.10958
GC LZ	102.0m/z Ceramide phosphocholines	0.798373		GC LZ	107.0m/z	0.861704		GC LZ	102.0m/z Ceramide phosphocholines	0.864379
GC LZ	102.0m/z Ceramide phosphocholines	1.2105		GC LZ	107.0m/z	0.861704		GC LZ	102.0m/z Ceramide phosphocholines	0.864379
GC LZ	102.0m/z Ceramide phosphocholines	1.2105		GC LZ	107.0m/z	0.861704		GC LZ	102.0m/z Ceramide phosphocholines	0.896949
GC LZ	102.0m/z Ceramide phosphocholines	0.757974		GC LZ	107.0m/z	0.861704		GC LZ	102.0m/z Ceramide phosphocholines	0.978386
GC LZ	102.0m/z Ceramide phosphocholines	0.757974		GC LZ	107.0m/z	1.06046		GC LZ	102.0m/z Ceramide phosphocholines	0.978386
GC LZ	102.0m/z Ceramide phosphocholines	0.717222		GC LZ	107.0m/z	0.886078		GC LZ	102.0m/z Ceramide phosphocholines	0.664605
GC LZ	102.0m/z Ceramide phosphocholines	0.717222		GC LZ	107.0m/z	1.12646		GC LZ	102.0m/z Ceramide phosphocholines	0.664605
GC LZ	102.0m/z Ceramide phosphocholines	0.717222		GC LZ	107.0m/z	1.12646		GC LZ	102.0m/z Ceramide phosphocholines	0.664605
GC LZ	102.0m/z Ceramide phosphocholines	0.717222		GC LZ	107.0m/z	0.87662		GC LZ	102.0m/z Ceramide phosphocholines	0.664605
GC LZ	102.0m/z Ceramide phosphocholines	1.08406		GC LZ	107.0m/z	0.87662		GC LZ	102.0m/z Ceramide phosphocholines	0.891358
GC LZ	102.0m/z Ceramide phosphocholines	1.08406		GC LZ	107.0m/z	0.87662		GC LZ	102.0m/z Ceramide phosphocholines	1.11483
GC LZ	102.0m/z Ceramide phosphocholines	1.08406		GC LZ	107.0m/z	1.00458		GC LZ	102.0m/z Ceramide phosphocholines	1.11483
GC LZ	102.0m/z Ceramide phosphocholines	1.02491		GC LZ	107.0m/z	1.00458		GC LZ	102.0m/z Ceramide phosphocholines	0.93688
GC LZ	102.0m/z Ceramide phosphocholines	1.30283		GC LZ	107.0m/z	1.00458		GC LZ	102.0m/z Ceramide phosphocholines	0.828486
GC LZ	102.0m/z Ceramide phosphocholines	1.30283		GC LZ	107.0m/z	1.00458		GC LZ	102.0m/z Ceramide phosphocholines	0.828486
GC LZ	102.0m/z Ceramide phosphocholines	1.30283		GC LZ	107.0m/z	0.849308		GC LZ	102.0m/z Ceramide phosphocholines	0.828486
GC LZ	102.0m/z Ceramide phosphocholines	1.26244		GC LZ	107.0m/z	0.849308		GC LZ	102.0m/z Ceramide phosphocholines	0.828486
GC LZ	102.0m/z Ceramide phosphocholines	1.26244		GC LZ	107.0m/z	0.960496		GC LZ	102.0m/z Ceramide phosphocholines	0.829546
GC LZ	102.0m/z Ceramide phosphocholines	0.714719		GC LZ	107.0m/z	0.960496		GC LZ	102.0m/z Ceramide phosphocholines	0.889703
GC LZ	102.0m/z Ceramide phosphocholines	0.827907		GC LZ	107.0m/z	1.00612		GC LZ	102.0m/z Ceramide phosphocholines	0.889703
GC LZ	102.0m/z Ceramide phosphocholines	1.32273		GC LZ	107.0m/z	1.00612		GC LZ	102.0m/z Ceramide phosphocholines	1.54985
GC LZ	102.0m/z Ceramide phosphocholines	0.924282		GC LZ	107.0m/z	0.994872		GC LZ	102.0m/z Ceramide phosphocholines	1.22152
GC LZ	102.0m/z Ceramide phosphocholines	0.715429		GC LZ	107.0m/z	0.985772		GC LZ	102.0m/z Ceramide phosphocholines	1.12413
GC LZ	102.0m/z Ceramide phosphocholines	0.715429		GC LZ	107.0m/z	0.985772		GC LZ	102.0m/z Ceramide phosphocholines	1.12413
GC LZ	102.0m/z Ceramide phosphocholines	0.853105		GC LZ	107.0m/z	0.957524		GC LZ	102.0m/z Ceramide phosphocholines	1.12413
GC LZ	102.0m/z Ceramide phosphocholines	0.853105		GC LZ	107.0m/z	1.02253		GC LZ	102.0m/z Ceramide phosphocholines	0.932392
GC LZ	102.0m/z Ceramide phosphocholines	0.853105		GC LZ	107.0m/z	1.02253		GC LZ	102.0m/z Ceramide phosphocholines	0.995185
GC LZ	102.0m/z Ceramide phosphocholines	1.22955		GC LZ	107.0m/z	1.02253		GC LZ	102.0m/z Ceramide phosphocholines	0.995185
GC LZ	102.0m/z Ceramide phosphocholines	1.22955		GC LZ	107.0m/z	1.15166		GC LZ	102.0m/z Ceramide phosphocholines	0.952433
GC LZ	102.0m/z Ceramide phosphocholines	1.15146		GC LZ	107.0m/z	0.948753		GC LZ	102.0m/z Ceramide phosphocholines	0.952433
GC LZ	102.0m/z Ceramide phosphocholines	1.01699		GC LZ	107.0m/z	1.01146		GC LZ	102.0m/z Ceramide phosphocholines	0.917482
GC LZ	102.0m/z Ceramide phosphocholines	1.01699		GC LZ	107.0m/z	1.01146		GC LZ	102.0m/z Ceramide phosphocholines	0.705153
GC LZ	102.0m/z Ceramide phosphocholines	0.960652		GC LZ	107.0m/z	1.01146		GC LZ	102.0m/z Ceramide phosphocholines	0.705153
GC LZ	102.0m/z Ceramide phosphocholines	0.960652		GC LZ	107.0m/z	1.01146		GC LZ	102.0m/z Ceramide phosphocholines	0.705153
GC LZ	102.0m/z Ceramide phosphocholines	0.940487		GC LZ	107.0m/z	1.03818		GC LZ	102.0m/z Ceramide phosphocholines	0.705153
GC LZ	102.0m/z Ceramide phosphocholines	1.18105		GC LZ	107.0m/z	1.03818		GC LZ	102.0m/z Ceramide phosphocholines	0.705153
GC LZ	102.0m/z Ceramide phosphocholines	1.18105		GC LZ	107.0m/z	1.03818		GC LZ	102.0m/z Ceramide phosphocholines	0.705153
GC LZ	102.0m/z Ceramide phosphocholines	1.45375		GC LZ	107.0m/z	0.961246		GC LZ	102.0m/z Ceramide phosphocholines	0.668618
GC LZ	102.0m/z Ceramide phosphocholines	1.45375		GC LZ	107.0m/z	0.961246		GC LZ	102.0m/z Ceramide phosphocholines	0.668618
GC LZ	102.0m/z Ceramide phosphocholines	1.45375		GC LZ	107.0m/z	0.961246		GC LZ	102.0m/z Ceramide phosphocholines	0.992926
GC LZ	102.0m/z Ceramide phosphocholines	1.45375		GC LZ	107.0m/z	0.961246		GC LZ	102.0m/z Ceramide phosphocholines	0.992926
GC LZ	102.0m/z Ceramide phosphocholines	0.910407		GC LZ	107.0m/z	1.09155		GC LZ	102.0m/z Ceramide phosphocholines	0.992926
GC LZ	102.0m/z Ceramide phosphocholines	0.910407		GC LZ	107.0m/z	1.09155		GC LZ	102.0m/z Ceramide phosphocholines	0.992926
GC LZ	102.0m/z Ceramide phosphocholines	0.910407		GC LZ	107.0m/z	1.09155		GC LZ	102.0m/z Ceramide phosphocholines	1.12178
GC LZ	102.0m/z Ceramide phosphocholines	0.910407		GC LZ	107.0m/z	1.09155		GC LZ	102.0m/z Ceramide phosphocholines	1.22735
GC LZ	102.0m/z Ceramide phosphocholines	0.910407		GC LZ	107.0m/z	1.09155		GC LZ	102.0m/z Ceramide phosphocholines	0.758194
GC LZ	102.0m/z Ceramide phosphocholines	0.983602		GC LZ	107.0m/z	0.966294		GC LZ	102.0m/z Ceramide phosphocholines	0.758194
GC LZ	102.0m/z Ceramide phosphocholines	0.983602		GC LZ	107.0m/z	0.966294		GC LZ	102.0m/z Ceramide phosphocholines	1.26162
GC LZ	102.0m/z Ceramide phosphocholines	1.08395		GC LZ	107.0m/z	0.984998		GC LZ	102.0m/z Ceramide phosphocholines	0.967025
GC LZ	102.0m/z Ceramide phosphocholines	1.08395		GC LZ	107.0m/z	0.984998		GC LZ	102.0m/z Ceramide phosphocholines	1.31165
GC LZ	102.0m/z Ceramide phosphocholines	1.6745		GC LZ	107.0m/z	0.984998		GC LZ	102.0m/z Ceramide phosphocholines	0.719316
GC LZ	102.0m/z Ceramide phosphocholines	1.34234		GC LZ	107.0m/z	0.984998		GC LZ	102.0m/z Ceramide phosphocholines	0.719316
GC LZ	102.0m/z Ceramide phosphocholines	1.34234		GC LZ	107.0m/z	0.984998		GC LZ	102.0m/z Ceramide phosphocholines	1.58897
GC LZ	102.0m/z Ceramide phosphocholines	1.34234		GC LZ	107.0m/z	0.612309		GC LZ	102.0m/z Ceramide phosphocholines	1.58897
GC LZ	102.0m/z Ceramide phosphocholines	0.980848		GC LZ	107.0m/z	0.612309		GC LZ	102.0m/z Ceramide phosphocholines	0.934206
GC LZ	102.0m/z Ceramide phosphocholines	0.895526		GC LZ	107.0m/z	1.02437		GC LZ	102.0m/z Ceramide phosphocholines	0.929558
GC LZ	102.0m/z Ceramide phosphocholines	0.895526		GC LZ	107.0m/z	1.02437		GC LZ	102.0m/z Ceramide phosphocholines	0.695984
GC LZ	102.0m/z Ceramide phosphocholines	0.895526		GC LZ	107.0m/z	1.02437		GC LZ	102.0m/z Ceramide phosphocholines	0.695984
GC LZ	102.0m/z Ceramide phosphocholines	1.39128		GC LZ	107.0m/z	1.07906		GC LZ	102.0m/z Ceramide phosphocholines	0.916152
GC LZ	102.0m/z Ceramide phosphocholines	0.776826		GC LZ	107.0m/z	1.66369		GC LZ	102.0m/z Ceramide phosphocholines	0.916152
GC LZ	102.0m/z Ceramide phosphocholines	0.757707		GC LZ	107.0m/z	1.66369		GC LZ	102.0m/z Ceramide phosphocholines	0.916152
GC LZ	102.0m/z Ceramide phosphocholines	0.762468		GC LZ	107.0m/z	1.28998		GC LZ	102.0m/z Ceramide phosphocholines	1.0619
GC LZ	102.0m/z Ceramide phosphocholines	1.35579		GC LZ	107.0m/z	1.0984		GC LZ	102.0m/z Ceramide phosphocholines	0.913997
GC LZ	102.0m/z Ceramide phosphocholines	0.689813		GC LZ	107.0m/z	1.03766		GC LZ	102.0m/z Ceramide phosphocholines	0.913997
GC LZ	102.0m/z Ceramide phosphocholines	0.978611		GC LZ	107.0m/z	1.26803		GC LZ	102.0m/z Ceramide phosphocholines	0.913997
GC LZ	102.0m/z Ceramide phosphocholines	0.978611		GC LZ	107.0m/z	1.01027		GC LZ	102.0m/z Ceramide phosphocholines	0.913997
GC LZ	102.0m/z Ceramide phosphocholines	0.733933		GC LZ	107.0m/z	1.15636		GC LZ	102.0m/z Ceramide phosphocholines	1.06483
GC LZ	102.0m/z Ceramide phosphocholines	0.733933		GC LZ	107.0m/z	1.15636		GC LZ	102.0m/z Ceramide phosphocholines	1.06483
GC LZ	102.0m/z Ceramide phosphocholines	1.21928		GC LZ	107.0m/z	1.12703		GC LZ	102.0m/z Ceramide phosphocholines	1.06483
GC LZ	102.0m/z Ceramide phosphocholines	1.21928		GC LZ	107.0m/z	1.12703		GC LZ	102.0m/z Ceramide phosphocholines	1.06483
GC LZ	102.0m/z Ceramide phosphocholines	1.3181		GC LZ	107.0m/z	1.12703		GC LZ	102.0m/z Ceramide phosphocholines	1.11692
GC LZ	102.0m/z Ceramide phosphocholines	1.51208		GC LZ	107.0m/z	1.08649		GC LZ	102.0m/z Ceramide phosphocholines	0.826022
GC LZ	102.0m/z Ceramide phosphocholines	1.04692		GC LZ	107.0m/z	1.08812		GC LZ	102.0m/z Ceramide phosphocholines	1.28755
GC LZ	102.0m/z Ceramide phosphocholines	1.04692		GC LZ	107.0m/z	1.08812		GC LZ	102.0m/z Ceramide phosphocholines	1.28755
GC LZ	102.0m/z Ceramide phosphocholines	1.04692		GC LZ	107.0m/z	1.08812		GC LZ	102.0m/z Ceramide phosphocholines	1.42248
GC LZ	102.0m/z Ceramide phosphocholines	1.31236		GC LZ	107.0m/z	1.05913		GC LZ	102.0m/z Ceramide phosphocholines	0.784588
GC LZ	102.0m/z Ceramide phosphocholines	1.31236		GC LZ	107.0m/z	1.01889		GC LZ	102.0m/z Ceramide phosphocholines	1.38268
GC LZ	102.0m/z Ceramide phosphocholines	1.31236		GC LZ	107.0m/z	0.98937		GC LZ	102.0m/z Ceramide phosphocholines	1.38268
GC LZ	102.0m/z Ceramide phosphocholines	1.06338		GC LZ	107.0m/z	1.20133		GC LZ	102.0m/z Ceramide phosphocholines	1.38268
GC LZ	102.0m/z Ceramide phosphocholines	1.55891		GC LZ	107.0m/z	1.20133		GC LZ	102.0m/z Ceramide phosphocholines	1.38268
GC LZ	102.0m/z Ceramide phosphocholines	1.23515		GC LZ	107.0m/z	1.20133		GC LZ	102.0m/z Ceramide phosphocholines	1.38268
GC LZ	102.0m/z Ceramide phosphocholines	0.645987		GC LZ	107.0m/z	1.03824		GC LZ	102.0m/z Ceramide phosphocholines	1.38268
GC LZ	102.0m/z Ceramide phosphocholines	1.34721		GC LZ	107.0m/z	1.29322		GC LZ	102.0m/z Ceramide phosphocholines	1.38268
GC LZ	102.0m/z Ceramide phosphocholines	1.34721		GC LZ	107.0m/z	0.973248		GC LZ	102.0m/z Ceramide phosphocholines	1.0896
GC LZ	102.0m/z Ceramide phosphocholines	1.34721		GC LZ	107.0m/z	1.2313		GC LZ	102.0m/z Ceramide phosphocholines	1.0896
GC LZ	102.0m/z Ceramide phosphocholines	1.17516		GC LZ	107.0m/z	1.2009		GC LZ	102.0m/z Ceramide phosphocholines	1.11395
GC LZ	102.0m/z Ceramide phosphocholines	0.989301		GC LZ	107.0m/z	1.1836		GC LZ	102.0m/z Ceramide phosphocholines	0.851205
GC LZ	102.0m/z Ceramide phosphocholines	0.989301		GC LZ	107.0m/z	1.04595		GC LZ	102.0m/z Ceramide phosphocholines	0.851205
GC LZ	102.0m/z Ceramide phosphocholines	0.989301		GC LZ	107.0m/z	0.909787		GC LZ	102.0m/z Ceramide phosphocholines	1.15778
GC LZ	102.0m/z Ceramide phosphocholines	0.989301		GC LZ	107.0m/z	1.33836		GC LZ	102.0m/z Ceramide phosphocholines	1.26111
GC LZ	102.0m/z Ceramide phosphocholines	1.16119		GC LZ	107.0m/z	1.05293		GC LZ	102.0m/z Ceramide phosphocholines	1.26111
GC LZ	102.0m/z Ceramide phosphocholines	1.16119		GC LZ	107.0m/z	1.05293		GC LZ	102.0m/z Ceramide phosphocholines	1.49493
GC LZ	102.0m/z Ceramide phosphocholines	1.16119		GC LZ	107.0m/z	1.05293		GC LZ	102.0m/z Ceramide phosphocholines	1.49493
GC LZ	102.0m/z Ceramide phosphocholines	1.16119		GC LZ	107.0m/z	0.968423		GC LZ	102.0m/z Ceramide phosphocholines	1.49493
GC LZ	102.0m/z Ceramide phosphocholines	1.16119		GC LZ	107.0m/z	0.909737		GC LZ	102.0m/z Ceramide phosphocholines	1.49493
GC LZ	102.0m/z Ceramide phosphocholines	1.16119		GC LZ	107.0m/z	0.919406		GC LZ	102.0m/z Ceramide phosphocholines	0.98035
GC LZ	102.0m/z Ceramide phosphocholines	1.02482		GC LZ	107.0m/z	0.919406		GC LZ	102.0m/z Ceramide phosphocholines	0.98035
GC LZ	102.0m/z Ceramide phosphocholines	0.842414		GC LZ	107.0m/z	0.810452		GC LZ	102.0m/z Ceramide phosphocholines	1.05184
GC LZ	102.0m/z Ceramide phosphocholines	1.0549		GC LZ	107.0m/z	0.810452		GC LZ	102.0m/z Ceramide phosphocholines	1.19272
GC LZ	102.0m/z Ceramide phosphocholines	1.0549		GC LZ	107.0m/z	0.963453		GC LZ	102.0m/z Ceramide phosphocholines	1.19272
GC LZ	102.0m/z Ceramide phosphocholines	1.0549		GC LZ	107.0m/z	1.21406		GC LZ	102.0m/z Ceramide phosphocholines	1.432
GC LZ	102.0m/z Ceramide phosphocholines	0.958232		GC LZ	107.0m/z	0.848398		GC LZ	102.0m/z Ceramide phosphocholines	0.885453
GC LZ	102.0m/z Ceramide phosphocholines	1.26794		GC LZ	107.0m/z	0.848398		GC LZ	102.0m/z Ceramide phosphocholines	0.818247
GC LZ	102.0m/z Ceramide phosphocholines	1.26794		GC LZ	107.0m/z	0.94609		GC LZ	102.0m/z Ceramide phosphocholines	0.818247
GC LZ	102.0m/z Ceramide phosphocholines	1.26794		GC LZ	107.0m/z	0.94609		GC LZ	102.0m/z Ceramide phosphocholines	0.903999
GC LZ	102.0m/z Ceramide phosphocholines	1.26794		GC LZ	107.0m/z	0.850934		GC LZ	102.0m/z Ceramide phosphocholines	0.903999
GC LZ	102.0m/z Ceramide phosphocholines	1.20517		GC LZ	107.0m/z	0.996738		GC LZ	102.0m/z Ceramide phosphocholines	0.766989
GC LZ	102.0m/z Ceramide phosphocholines	1.20517		GC LZ	107.0m/z	1.04207		GC LZ	102.0m/z Ceramide phosphocholines	0.766989
GC LZ	102.0m/z Ceramide phosphocholines	1.20517		GC LZ	107.0m/z	1.04207		GC LZ	102.0m/z Ceramide phosphocholines	0.727719
GC LZ	102.0m/z Ceramide phosphocholines	1.18882		GC LZ	107.0m/z	1.15336		GC LZ	102.0m/z Ceramide phosphocholines	0.727719
GC LZ	102.0m/z Ceramide phosphocholines	1.18882		GC LZ	107.0m/z	1.15336		GC LZ	102.0m/z Ceramide phosphocholines	0.727719
GC LZ	102.0m/z Ceramide phosphocholines	1.16743		GC LZ	107.0m/z	1.15336		GC LZ	102.0m/z Ceramide phosphocholines	0.727719
GC LZ	102.0m/z Ceramide phosphocholines	1.16743		GC LZ	107.0m/z	1.04772		GC LZ	102.0m/z Ceramide phosphocholines	1.10183
GC LZ	102.0m/z Ceramide phosphocholines	1.16743		GC LZ	107.0m/z	1.09239		GC LZ	102.0m/z Ceramide phosphocholines	1.10183
GC LZ	102.0m/z Ceramide phosphocholines	1.16743		GC LZ	107.0m/z	0.858934		GC LZ	102.0m/z Ceramide phosphocholines	1.10183
GC LZ	102.0m/z Ceramide phosphocholines	1.45472		GC LZ	107.0m/z	1.06098		GC LZ	102.0m/z Ceramide phosphocholines	0.881684
GC LZ	102.0m/z Ceramide phosphocholines	1.45472		GC LZ	107.0m/z	1.06098		GC LZ	102.0m/z Ceramide phosphocholines	0.881684
GC LZ	102.0m/z Ceramide phosphocholines	0.925439		GC LZ	107.0m/z	1.20771		GC LZ	102.0m/z Ceramide phosphocholines	0.881684
GC LZ	102.0m/z Ceramide phosphocholines	0.925439		GC LZ	107.0m/z	0.963664		GC LZ	102.0m/z Ceramide phosphocholines	0.881684
GC LZ	102.0m/z Ceramide phosphocholines	0.925439		GC LZ	107.0m/z	0.998203		GC LZ	102.0m/z Ceramide phosphocholines	1.23837
GC LZ	102.0m/z Ceramide phosphocholines	0.925439		GC LZ	107.0m/z	0.925678		GC LZ	102.0m/z Ceramide phosphocholines	1.45881
GC LZ	102.0m/z Ceramide phosphocholines	1.24092		GC LZ	107.0m/z	1.01954		GC LZ	102.0m/z Ceramide phosphocholines	0.812049
GC LZ	102.0m/z Ceramide phosphocholines	0.946785		GC LZ	107.0m/z	1.04209		GC LZ	102.0m/z Ceramide phosphocholines	1.09359
GC LZ	102.0m/z Ceramide phosphocholines	1.57676		GC LZ	107.0m/z	1.04209		GC LZ	102.0m/z Ceramide phosphocholines	1.08196
GC LZ	102.0m/z Ceramide phosphocholines	1.57676		GC LZ	107.0m/z	1.04209		GC LZ	102.0m/z Ceramide phosphocholines	1.08196
GC LZ	102.0m/z Ceramide phosphocholines	1.10952		GC LZ	107.0m/z	1.02023		GC LZ	102.0m/z Ceramide phosphocholines	1.06579
GC LZ	102.0m/z Ceramide phosphocholines	1.10952		GC LZ	107.0m/z	1.12906		GC LZ	102.0m/z Ceramide phosphocholines	0.753435
GC LZ	102.0m/z Ceramide phosphocholines	1.10952		GC LZ	107.0m/z	0.856666		GC LZ	102.0m/z Ceramide phosphocholines	0.824732
GC LZ	102.0m/z Ceramide phosphocholines	1.14347		GC LZ	107.0m/z	0.96926		GC LZ	102.0m/z Ceramide phosphocholines	1.15448
GC LZ	102.0m/z Ceramide phosphocholines	1.14347		GC LZ	107.0m/z	1.02011		GC LZ	102.0m/z Ceramide phosphocholines	1.15448
GC LZ	102.0m/z Ceramide phosphocholines	1.09613		GC LZ	107.0m/z	1.02011		GC LZ	102.0m/z Ceramide phosphocholines	1.15448
GC LZ	102.0m/z Ceramide phosphocholines	1.09613		GC LZ	107.0m/z	1.02011		GC LZ	102.0m/z Ceramide phosphocholines	1.15448
GC LZ	102.0m/z Ceramide phosphocholines	1.09613		GC LZ	107.0m/z	1.05485		GC LZ	102.0m/z Ceramide phosphocholines	1.20962
GC LZ	102.0m/z Ceramide phosphocholines	1.09613		GC LZ	107.0m/z	0.972455		GC LZ	102.0m/z Ceramide phosphocholines	1.20962
GC LZ	102.0m/z Ceramide phosphocholines	1.09613		GC LZ	107.0m/z	0.855819		GC LZ	102.0m/z Ceramide phosphocholines	1.20962
GC LZ	102.0m/z Ceramide phosphocholines	1.09613		GC LZ	107.0m/z	0.855819		GC LZ	102.0m/z Ceramide phosphocholines	1.03998
GC LZ	102.0m/z Ceramide phosphocholines	0.932314		GC LZ	107.0m/z	1.11492		GC LZ	102.0m/z Ceramide phosphocholines	1.03998
GC LZ	102.0m/z Ceramide phosphocholines	0.932314		GC LZ	107.0m/z	1.11492		GC LZ	102.0m/z Ceramide phosphocholines	1.03998
GC LZ	102.0m/z Ceramide phosphocholines	0.932314		GC LZ	107.0m/z	1.11492		GC LZ	102.0m/z Ceramide phosphocholines	1.03998
GC LZ	102.0m/z Ceramide phosphocholines	1.49265		GC LZ	107.0m/z	0.912034		GC LZ	102.0m/z Ceramide phosphocholines	1.03998
GC LZ	102.0m/z Ceramide phosphocholines	1.49265		GC LZ	107.0m/z	0.961337		GC LZ	102.0m/z Ceramide phosphocholines	0.850059
GC LZ	102.0m/z Ceramide phosphocholines	1.49265		GC LZ	107.0m/z	0.906966		GC LZ	102.0m/z Ceramide phosphocholines	0.850059
GC LZ	102.0m/z Ceramide phosphocholines	0.875569		GC LZ	107.0m/z	0.98586		GC LZ	102.0m/z Ceramide phosphocholines	0.856846
GC LZ	102.0m/z Ceramide phosphocholines	0.875569		GC LZ	107.0m/z	0.985902		GC LZ	102.0m/z Ceramide phosphocholines	1.14868
GC LZ	102.0m/z Ceramide phosphocholines	1.43484		GC LZ	107.0m/z	1.05762		GC LZ	102.0m/z Ceramide phosphocholines	0.882698
GC LZ	102.0m/z Ceramide phosphocholines	1.43484		GC LZ	107.0m/z	1.05762		GC LZ	102.0m/z Ceramide phosphocholines	0.882698
GC LZ	102.0m/z Ceramide phosphocholines	1.43484		GC LZ	107.0m/z	0.913364		GC LZ	102.0m/z Ceramide phosphocholines	0.882698
GC LZ	102.0m/z Ceramide phosphocholines	1.05212		GC LZ	107.0m/z	0.913364		GC LZ	102.0m/z Ceramide phosphocholines	0.882698
GC LZ	102.0m/z Ceramide phosphocholines	1.05212		GC LZ	107.0m/z	0.913364		GC LZ	102.0m/z Ceramide phosphocholines	0.943374
GC LZ	102.0m/z Ceramide phosphocholines	0.946482		GC LZ	107.0m/z	1.39426		GC LZ	102.0m/z Ceramide phosphocholines	0.943374
GC LZ	102.0m/z Ceramide phosphocholines	0.887576		GC LZ	107.0m/z	0.995055		GC LZ	102.0m/z Ceramide phosphocholines	0.97061
GC LZ	102.0m/z Ceramide phosphocholines	0.887576		GC LZ	107.0m/z	0.995055		GC LZ	102.0m/z Ceramide phosphocholines	0.97061
GC LZ	102.0m/z Ceramide phosphocholines	1.05993		GC LZ	107.0m/z	0.995055		GC LZ	102.0m/z Ceramide phosphocholines	1.12467
GC LZ	102.0m/z Ceramide phosphocholines	1.05993		GC LZ	107.0m/z	0.938049		GC LZ	102.0m/z Ceramide phosphocholines	0.974953
GC LZ	102.0m/z Ceramide phosphocholines	1.05993		GC LZ	107.0m/z	0.938049		GC LZ	102.0m/z Ceramide phosphocholines	1.09388
GC LZ	102.0m/z Ceramide phosphocholines	0.81769		GC LZ	107.0m/z	0.967554		GC LZ	102.0m/z Ceramide phosphocholines	1.21642
GC LZ	102.0m/z Ceramide phosphocholines	0.81769		GC LZ	107.0m/z	1.01535		GC LZ	102.0m/z Ceramide phosphocholines	1.21642
GC LZ	102.0m/z Ceramide phosphocholines	0.81769		GC LZ	107.0m/z	1.04738		GC LZ	102.0m/z Ceramide phosphocholines	1.21642
GC LZ	102.0m/z Ceramide phosphocholines	0.81769		GC LZ	107.0m/z	1.04738		GC LZ	102.0m/z Ceramide phosphocholines	1.21642
GC LZ	102.0m/z Ceramide phosphocholines	1.10742		GC LZ	107.0m/z	1.04738		GC LZ	102.0m/z Ceramide phosphocholines	1.89541
GC LZ	102.0m/z Ceramide phosphocholines	1.11146		GC LZ	107.0m/z	0.786799		GC LZ	102.0m/z Ceramide phosphocholines	0.436158
GC LZ	102.0m/z Ceramide phosphocholines	1.11146		GC LZ	107.0m/z	0.965868		GC LZ	102.0m/z Ceramide phosphocholines	0.436158
GC LZ	102.0m/z Ceramide phosphocholines	1.11146		GC LZ	107.0m/z	0.921206		GC LZ	102.0m/z Ceramide phosphocholines	0.69737
GC LZ	102.0m/z Ceramide phosphocholines	1.11146		GC LZ	107.0m/z	1.00702		GC LZ	102.0m/z Ceramide phosphocholines	0.69737
GC LZ	102.0m/z Ceramide phosphocholines	1.1921		GC LZ	107.0m/z	1.00702		GC LZ	102.0m/z Ceramide phosphocholines	0.69737
GC LZ	102.0m/z Ceramide phosphocholines	1.1443		GC LZ	107.0m/z	0.937295		GC LZ	102.0m/z Ceramide phosphocholines	1.26649
GC LZ	102.0m/z Ceramide phosphocholines	1.1443		GC LZ	107.0m/z	0.987152		GC LZ	102.0m/z Ceramide phosphocholines	0.672514
GC LZ	102.0m/z Ceramide phosphocholines	1.1443		GC LZ	107.0m/z	1.07741		GC LZ	102.0m/z Ceramide phosphocholines	0.672514
GC LZ	102.0m/z Ceramide phosphocholines	1.1443		GC LZ	107.0m/z	1.18263		GC LZ	102.0m/z Ceramide phosphocholines	0.672514
GC LZ	102.0m/z Ceramide phosphocholines	1.1443		GC LZ	107.0m/z	1.18263		GC LZ	102.0m/z Ceramide phosphocholines	0.672514
GC LZ	102.0m/z Ceramide phosphocholines	1.1443		GC LZ	107.0m/z	1.08079		GC LZ	102.0m/z Ceramide phosphocholines	0.661612
GC LZ	102.0m/z Ceramide phosphocholines	1.1443		GC LZ	107.0m/z	1.08079		GC LZ	102.0m/z Ceramide phosphocholines	0.661612
GC LZ	102.0m/z Ceramide phosphocholines	1.15154		GC LZ	107.0m/z	1.08079		GC LZ	102.0m/z Ceramide phosphocholines	0.661612
GC LZ	102.0m/z Ceramide phosphocholines	1.15154		GC LZ	107.0m/z	0.886843		GC LZ	102.0m/z Ceramide phosphocholines	0.893476
GC LZ	102.0m/z Ceramide phosphocholines	1.15154		GC LZ	107.0m/z	1.19016		GC LZ	102.0m/z Ceramide phosphocholines	1.13337
GC LZ	102.0m/z Ceramide phosphocholines	1.15154		GC LZ	107.0m/z	1.19016		GC LZ	102.0m/z Ceramide phosphocholines	1.13337
GC LZ	102.0m/z Ceramide phosphocholines	2.28646		GC LZ	107.0m/z	1.18602		GC LZ	102.0m/z Ceramide phosphocholines	1.13337
GC LZ	102.0m/z Ceramide phosphocholines	1.15167		GC LZ	107.0m/z	1.18602		GC LZ	102.0m/z Ceramide phosphocholines	1.28305
GC LZ	102.0m/z Ceramide phosphocholines	1.15167		GC LZ	107.0m/z	1.18602		GC LZ	102.0m/z Ceramide phosphocholines	1.28305
GC LZ	102.0m/z Ceramide phosphocholines	1.15167		GC LZ	107.0m/z	1.18602		GC LZ	102.0m/z Ceramide phosphocholines	1.28305
GC LZ	102.0m/z Ceramide phosphocholines	1.11214		GC LZ	107.0m/z	1.0255		GC LZ	102.0m/z Ceramide phosphocholines	1.28305
GC LZ	102.0m/z Ceramide phosphocholines	1.11214		GC LZ	107.0m/z	0.770544		GC LZ	102.0m/z Ceramide phosphocholines	1.5877
GC LZ	102.0m/z Ceramide phosphocholines	1.11214		GC LZ	107.0m/z	0.770544		GC LZ	102.0m/z Ceramide phosphocholines	1.03725
GC LZ	102.0m/z Ceramide phosphocholines	1.11214		GC LZ	107.0m/z	1.24316		GC LZ	102.0m/z Ceramide phosphocholines	1.03725
GC LZ	102.0m/z Ceramide phosphocholines	0.651967		GC LZ	107.0m/z	0.877324		GC LZ	102.0m/z Ceramide phosphocholines	1.03725
GC LZ	102.0m/z Ceramide phosphocholines	0.651967		GC LZ	107.0m/z	0.877324		GC LZ	102.0m/z Ceramide phosphocholines	0.665141
GC LZ	102.0m/z Ceramide phosphocholines	0.983689		GC LZ	107.0m/z	0.877324		GC LZ	102.0m/z Ceramide phosphocholines	0.665141
GC LZ	102.0m/z Ceramide phosphocholines	0.983689		GC LZ	107.0m/z	0.877324		GC LZ	102.0m/z Ceramide phosphocholines	0.928187
GC LZ	102.0m/z Ceramide phosphocholines	0.983689		GC LZ	107.0m/z	1.17945		GC LZ	102.0m/z Ceramide phosphocholines	1.13493
GC LZ	102.0m/z Ceramide phosphocholines	0.983689		GC LZ	107.0m/z	1.17945		GC LZ	102.0m/z Ceramide phosphocholines	1.13493
GC LZ	102.0m/z Ceramide phosphocholines	0.983689		GC LZ	107.0m/z	1.17945		GC LZ	102.0m/z Ceramide phosphocholines	0.809758
GC LZ	102.0m/z Ceramide phosphocholines	0.983689		GC LZ	107.0m/z	1.17945		GC LZ	102.0m/z Ceramide phosphocholines	0.809758
GC LZ	102.0m/z Ceramide phosphocholines	0.889006		GC LZ	107.0m/z	0.963952		GC LZ	102.0m/z Ceramide phosphocholines	0.809758
GC LZ	102.0m/z Ceramide phosphocholines	0.889006		GC LZ	107.0m/z	0.963952		GC LZ	102.0m/z Ceramide phosphocholines	1.55017
GC LZ	102.0m/z Ceramide phosphocholines	0.889006		GC LZ	107.0m/z	0.983892		GC LZ	102.0m/z Ceramide phosphocholines	1.55017
GC LZ	102.0m/z Ceramide phosphocholines	1.02865		GC LZ	107.0m/z	1.05635		GC LZ	102.0m/z Ceramide phosphocholines	1.55017
GC LZ	102.0m/z Ceramide phosphocholines	1.02865		GC LZ	107.0m/z	1.05635		GC LZ	102.0m/z Ceramide phosphocholines	1.55017
GC LZ	102.0m/z Ceramide phosphocholines	1.02865		GC LZ	107.0m/z	1.05635		GC LZ	102.0m/z Ceramide phosphocholines	1.55017
GC LZ	102.0m/z Ceramide phosphocholines	0.564223		GC LZ	107.0m/z	0.957718		GC LZ	102.0m/z Ceramide phosphocholines	0.926079
GC LZ	102.0m/z Ceramide phosphocholines	0.564223		GC LZ	107.0m/z	0.957718		GC LZ	102.0m/z Ceramide phosphocholines	0.977661
GC LZ	102.0m/z Ceramide phosphocholines	0.564223		GC LZ	107.0m/z	0.957718		GC LZ	102.0m/z Ceramide phosphocholines	0.977661
GC LZ	102.0m/z Ceramide phosphocholines	0.564223		GC LZ	107.0m/z	1.05148		GC LZ	102.0m/z Ceramide phosphocholines	0.977661
GC LZ	102.0m/z Ceramide phosphocholines	1.02263		GC LZ	107.0m/z	1.05148		GC LZ	102.0m/z Ceramide phosphocholines	1.15422
GC LZ	102.0m/z Ceramide phosphocholines	1.02263		GC LZ	107.0m/z	0.890296		GC LZ	102.0m/z Ceramide phosphocholines	1.3823
GC LZ	102.0m/z Ceramide phosphocholines	1.02263		GC LZ	107.0m/z	0.890296		GC LZ	102.0m/z Ceramide phosphocholines	1.3823
GC LZ	102.0m/z Ceramide phosphocholines	1.02263		GC LZ	107.0m/z	0.859699		GC LZ	102.0m/z Ceramide phosphocholines	1.3823
GC LZ	102.0m/z Ceramide phosphocholines	0.878802		GC LZ	107.0m/z	0.859699		GC LZ	102.0m/z Ceramide phosphocholines	1.08254
GC LZ	102.0m/z Ceramide phosphocholines	0.936512		GC LZ	107.0m/z	0.859699		GC LZ	102.0m/z Ceramide phosphocholines	1.08254
GC LZ	102.0m/z Ceramide phosphocholines	0.936512		GC LZ	107.0m/z	0.859699		GC LZ	102.0m/z Ceramide phosphocholines	0.685406
GC LZ	102.0m/z Ceramide phosphocholines	1.09322		GC LZ	107.0m/z	0.93555		GC LZ	102.0m/z Ceramide phosphocholines	0.685406
GC LZ	102.0m/z Ceramide phosphocholines	1.23037		GC LZ	107.0m/z	0.858362		GC LZ	102.0m/z Ceramide phosphocholines	0.685406
GC LZ	102.0m/z Ceramide phosphocholines	1.23037		GC LZ	107.0m/z	1.03743		GC LZ	102.0m/z Ceramide phosphocholines	0.685406
GC LZ	102.0m/z Ceramide phosphocholines	1.23037		GC LZ	107.0m/z	1.03743		GC LZ	102.0m/z Ceramide phosphocholines	0.685406
GC LZ	102.0m/z Ceramide phosphocholines	1.18209		GC LZ	107.0m/z	0.951915		GC LZ	102.0m/z Ceramide phosphocholines	0.772438
GC LZ	102.0m/z Ceramide phosphocholines	0.944979		GC LZ	107.0m/z	0.969876		GC LZ	102.0m/z Ceramide phosphocholines	0.772438
GC LZ	102.0m/z Ceramide phosphocholines	0.944979		GC LZ	107.0m/z	0.969876		GC LZ	102.0m/z Ceramide phosphocholines	0.871198
GC LZ	102.0m/z Ceramide phosphocholines	0.944979		GC LZ	107.0m/z	0.969876		GC LZ	102.0m/z Ceramide phosphocholines	0.871198
GC LZ	102.0m/z Ceramide phosphocholines	0.944979		GC LZ	107.0m/z	0.875474		GC LZ	102.0m/z Ceramide phosphocholines	0.555237
GC LZ	102.0m/z Ceramide phosphocholines	0.965381		GC LZ	107.0m/z	0.875474		GC LZ	102.0m/z Ceramide phosphocholines	1.10329
GC LZ	102.0m/z Ceramide phosphocholines	0.939137		GC LZ	107.0m/z	1.15735		GC LZ	102.0m/z Ceramide phosphocholines	1.10329
GC LZ	102.0m/z Ceramide phosphocholines	0.939137		GC LZ	107.0m/z	1.15735		GC LZ	102.0m/z Ceramide phosphocholines	1.10329
GC LZ	102.0m/z Ceramide phosphocholines	1.21274		GC LZ	107.0m/z	1.15735		GC LZ	102.0m/z Ceramide phosphocholines	1.10329
GC LZ	102.0m/z Ceramide phosphocholines	1.21274		GC LZ	107.0m/z	1.15735		GC LZ	102.0m/z Ceramide phosphocholines	1.10329
GC LZ	102.0m/z Ceramide phosphocholines	1.21274		GC LZ	107.0m/z	1.15735		GC LZ	102.0m/z Ceramide phosphocholines	0.603985
GC LZ	102.0m/z Ceramide phosphocholines	1.38741		GC LZ	107.0m/z	1.09526		GC LZ	102.0m/z Ceramide phosphocholines	0.603985
GC LZ	102.0m/z Ceramide phosphocholines	0.91982		GC LZ	107.0m/z	1.09526		GC LZ	102.0m/z Ceramide phosphocholines	0.603985
GC LZ	102.0m/z Ceramide phosphocholines	0.91982		GC LZ	107.0m/z	0.940014		GC LZ	102.0m/z Ceramide phosphocholines	0.603985
GC LZ	102.0m/z Ceramide phosphocholines	0.865816		GC LZ	107.0m/z	0.958612		GC LZ	102.0m/z Ceramide phosphocholines	0.603985
GC LZ	102.0m/z Ceramide phosphocholines	0.865816		GC LZ	107.0m/z	0.976121		GC LZ	102.0m/z Ceramide phosphocholines	1.0887
GC LZ	102.0m/z Ceramide phosphocholines	0.865816		GC LZ	107.0m/z	0.976121		GC LZ	102.0m/z Ceramide phosphocholines	0.861207
GC LZ	102.0m/z Ceramide phosphocholines	0.865816		GC LZ	107.0m/z	0.976121		GC LZ	102.0m/z Ceramide phosphocholines	0.861207
GC LZ	102.0m/z Ceramide phosphocholines	0.865816		GC LZ	107.0m/z	1.01844		GC LZ	102.0m/z Ceramide phosphocholines	0.861207
GC LZ	102.0m/z Ceramide phosphocholines	0.865816		GC LZ	107.0m/z	1.01844		GC LZ	102.0m/z Ceramide phosphocholines	1.36924
GC LZ	102.0m/z Ceramide phosphocholines	1.08206		GC LZ	107.0m/z	1.18354		GC LZ	102.0m/z Ceramide phosphocholines	0.793889
GC LZ	102.0m/z Ceramide phosphocholines	1.08206		GC LZ	107.0m/z	1.08648		GC LZ	102.0m/z Ceramide phosphocholines	1.43097
GC LZ	102.0m/z Ceramide phosphocholines	1.08206		GC LZ	107.0m/z	0.97359		GC LZ	102.0m/z Ceramide phosphocholines	0.903191
GC LZ	102.0m/z Ceramide phosphocholines	0.566786		GC LZ	107.0m/z	0.97359		GC LZ	102.0m/z Ceramide phosphocholines	0.903191
GC LZ	102.0m/z Ceramide phosphocholines	1.20303		GC LZ	107.0m/z	0.847993		GC LZ	102.0m/z Ceramide phosphocholines	0.903191
GC LZ	102.0m/z Ceramide phosphocholines	1.20303		GC LZ	107.0m/z	1.15515		GC LZ	102.0m/z Ceramide phosphocholines	1.01988
GC LZ	102.0m/z Ceramide phosphocholines	1.20303		GC LZ	107.0m/z	0.826161		GC LZ	102.0m/z Ceramide phosphocholines	1.01988
GC LZ	102.0m/z Ceramide phosphocholines	1.20303		GC LZ	107.0m/z	0.977997		GC LZ	102.0m/z Ceramide phosphocholines	1.01988
GC LZ	102.0m/z Ceramide phosphocholines	1.23394		GC LZ	107.0m/z	1.1331		GC LZ	102.0m/z Ceramide phosphocholines	1.01988
GC LZ	102.0m/z Ceramide phosphocholines	1.23394		GC LZ	107.0m/z	1.1331		GC LZ	102.0m/z Ceramide phosphocholines	1.01988
GC LZ	102.0m/z Ceramide phosphocholines	1.26773		GC LZ	107.0m/z	0.928688		GC LZ	102.0m/z Ceramide phosphocholines	1.16589
GC LZ	102.0m/z Ceramide phosphocholines	1.10277		GC LZ	107.0m/z	0.996359		GC LZ	102.0m/z Ceramide phosphocholines	1.10428
GC LZ	102.0m/z Ceramide phosphocholines	0.985976		GC LZ	107.0m/z	0.996359		GC LZ	102.0m/z Ceramide phosphocholines	1.10428
GC LZ	102.0m/z Ceramide phosphocholines	0.985976		GC LZ	107.0m/z	1.06347		GC LZ	102.0m/z Ceramide phosphocholines	0.843507
GC LZ	102.0m/z Ceramide phosphocholines	0.896852		GC LZ	107.0m/z	1.15681		GC LZ	102.0m/z Ceramide phosphocholines	0.843507
GC LZ	102.0m/z Ceramide phosphocholines	0.896852		GC LZ	107.0m/z	1.15681		GC LZ	102.0m/z Ceramide phosphocholines	1.3593
GC LZ	102.0m/z Ceramide phosphocholines	0.896852		GC LZ	107.0m/z	1.15681		GC LZ	102.0m/z Ceramide phosphocholines	1.3593
GC LZ	102.0m/z Ceramide phosphocholines	0.896852		GC LZ	107.0m/z	1.00576		GC LZ	102.0m/z Ceramide phosphocholines	1.22976
GC LZ	102.0m/z Ceramide phosphocholines	0.896852		GC LZ	107.0m/z	0.798568		GC LZ	102.0m/z Ceramide phosphocholines	1.22976
GC LZ	102.0m/z Ceramide phosphocholines	0.896852		GC LZ	107.0m/z	1.09776		GC LZ	102.0m/z Ceramide phosphocholines	1.22976
GC LZ	102.0m/z Ceramide phosphocholines	1.56932		GC LZ	107.0m/z	1.09776		GC LZ	102.0m/z Ceramide phosphocholines	1.20568
GC LZ	102.0m/z Ceramide phosphocholines	1.56932		GC LZ	107.0m/z	1.06249		GC LZ	102.0m/z Ceramide phosphocholines	1.20568
GC LZ	102.0m/z Ceramide phosphocholines	1.06526		GC LZ	107.0m/z	1.02282		GC LZ	102.0m/z Ceramide phosphocholines	0.934534
GC LZ	102.0m/z Ceramide phosphocholines	1.06526		GC LZ	107.0m/z	1.02282		GC LZ	102.0m/z Ceramide phosphocholines	0.934534
GC LZ	102.0m/z Ceramide phosphocholines	1.06526		GC LZ	107.0m/z	0.97422		GC LZ	102.0m/z Ceramide phosphocholines	1.40816
GC LZ	102.0m/z Ceramide phosphocholines	1.25933		GC LZ	107.0m/z	0.976153		GC LZ	102.0m/z Ceramide phosphocholines	0.418273
GC LZ	102.0m/z Ceramide phosphocholines	1.25933		GC LZ	107.0m/z	0.976153		GC LZ	102.0m/z Ceramide phosphocholines	0.872491
GC LZ	102.0m/z Ceramide phosphocholines	1.25933		GC LZ	107.0m/z	0.976153		GC LZ	102.0m/z Ceramide phosphocholines	0.872491
GC LZ	102.0m/z Ceramide phosphocholines	1.25933		GC LZ	107.0m/z	0.814387		GC LZ	102.0m/z Ceramide phosphocholines	0.872491
GC LZ	102.0m/z Ceramide phosphocholines	1.50856		GC LZ	107.0m/z	0.814387		GC LZ	102.0m/z Ceramide phosphocholines	1.13105
GC LZ	102.0m/z Ceramide phosphocholines	1.65664		GC LZ	107.0m/z	0.733622		GC LZ	102.0m/z Ceramide phosphocholines	0.768594
GC LZ	102.0m/z Ceramide phosphocholines	1.65664		GC LZ	107.0m/z	0.733622		GC LZ	102.0m/z Ceramide phosphocholines	0.768594
GC LZ	102.0m/z Ceramide phosphocholines	0.927499		GC LZ	107.0m/z	0.733622		GC LZ	102.0m/z Ceramide phosphocholines	0.768594
GC LZ	102.0m/z Ceramide phosphocholines	0.865518		GC LZ	107.0m/z	1.13717		GC LZ	102.0m/z Ceramide phosphocholines	0.768594
GC LZ	102.0m/z Ceramide phosphocholines	1.43646		GC LZ	107.0m/z	1.13717		GC LZ	102.0m/z Ceramide phosphocholines	1.20702
GC LZ	102.0m/z Ceramide phosphocholines	1.43646		GC LZ	107.0m/z	1.4634		GC LZ	102.0m/z Ceramide phosphocholines	1.20702
GC LZ	102.0m/z Ceramide phosphocholines	1.11883		GC LZ	107.0m/z	0.835021		GC LZ	102.0m/z Ceramide phosphocholines	1.1459
GC LZ	102.0m/z Ceramide phosphocholines	0.965355		GC LZ	107.0m/z	0.835021		GC LZ	102.0m/z Ceramide phosphocholines	1.1459
GC LZ	102.0m/z Ceramide phosphocholines	0.965355		GC LZ	107.0m/z	0.817631		GC LZ	102.0m/z Ceramide phosphocholines	1.06412
GC LZ	102.0m/z Ceramide phosphocholines	1.04741		GC LZ	107.0m/z	1.05141		GC LZ	102.0m/z Ceramide phosphocholines	0.851922
GC LZ	102.0m/z Ceramide phosphocholines	0.772522		GC LZ	107.0m/z	1.08487		GC LZ	102.0m/z Ceramide phosphocholines	1.26684
GC LZ	102.0m/z Ceramide phosphocholines	0.772522		GC LZ	107.0m/z	1.08487		GC LZ	102.0m/z Ceramide phosphocholines	1.26684
GC LZ	102.0m/z Ceramide phosphocholines	0.881327		GC LZ	107.0m/z	1.08487		GC LZ	102.0m/z Ceramide phosphocholines	1.26684
GC LZ	102.0m/z Ceramide phosphocholines	1.01023		GC LZ	107.0m/z	1.08487		GC LZ	102.0m/z Ceramide phosphocholines	1.26684
GC LZ	102.0m/z Ceramide phosphocholines	0.497338		GC LZ	107.0m/z	1.08487		GC LZ	102.0m/z Ceramide phosphocholines	1.26684
GC LZ	102.0m/z Ceramide phosphocholines	0.497338		GC LZ	107.0m/z	0.912892		GC LZ	102.0m/z Ceramide phosphocholines	1.26684
GC LZ	102.0m/z Ceramide phosphocholines	0.497338		GC LZ	107.0m/z	0.912892		GC LZ	102.0m/z Ceramide phosphocholines	1.26684
GC LZ	102.0m/z Ceramide phosphocholines	0.784433		GC LZ	107.0m/z	0.912892		GC LZ	102.0m/z Ceramide phosphocholines	1.13614
GC LZ	102.0m/z Ceramide phosphocholines	0.784433		GC LZ	107.0m/z	0.912892		GC LZ	102.0m/z Ceramide phosphocholines	1.17273
GC LZ	102.0m/z Ceramide phosphocholines	0.784433		GC LZ	107.0m/z	1.38819		GC LZ	102.0m/z Ceramide phosphocholines	1.5343
GC LZ	102.0m/z Ceramide phosphocholines	1.02017		GC LZ	107.0m/z	0.791837		GC LZ	102.0m/z Ceramide phosphocholines	1.5343
GC LZ	102.0m/z Ceramide phosphocholines	1.02017		GC LZ	107.0m/z	1.3936		GC LZ	102.0m/z Ceramide phosphocholines	0.846852
GC LZ	102.0m/z Ceramide phosphocholines	1.00377		GC LZ	107.0m/z	1.17974		GC LZ	102.0m/z Ceramide phosphocholines	0.655584
GC LZ	102.0m/z Ceramide phosphocholines	1.00377		GC LZ	107.0m/z	1.04802		GC LZ	102.0m/z Ceramide phosphocholines	0.721996
GC LZ	102.0m/z Ceramide phosphocholines	1.00377		GC LZ	107.0m/z	1.04802		GC LZ	102.0m/z Ceramide phosphocholines	0.76063
GC LZ	102.0m/z Ceramide phosphocholines	1.00377		GC LZ	107.0m/z	1.04802		GC LZ	102.0m/z Ceramide phosphocholines	0.76063
GC LZ	102.0m/z Ceramide phosphocholines	1.00377		GC LZ	107.0m/z	1.04802		GC LZ	102.0m/z Ceramide phosphocholines	0.76063
GC LZ	102.0m/z Ceramide phosphocholines	1.00377		GC LZ	107.0m/z	1.04802		GC LZ	102.0m/z Ceramide phosphocholines	2.71341
GC LZ	102.0m/z Ceramide phosphocholines	1.02501		GC LZ	107.0m/z	1.27728		GC LZ	102.0m/z Ceramide phosphocholines	1.23095
GC LZ	102.0m/z Ceramide phosphocholines	0.791864		GC LZ	107.0m/z	1.27728		GC LZ	102.0m/z Ceramide phosphocholines	1.43846
GC LZ	102.0m/z Ceramide phosphocholines	0.791864		GC LZ	107.0m/z	0.970193		GC LZ	102.0m/z Ceramide phosphocholines	0.707027
GC LZ	102.0m/z Ceramide phosphocholines	1.10949		GC LZ	107.0m/z	1.03545		GC LZ	102.0m/z Ceramide phosphocholines	1.0609
GC LZ	102.0m/z Ceramide phosphocholines	0.925767		GC LZ	107.0m/z	1.03545		GC LZ	102.0m/z Ceramide phosphocholines	1.0609
GC LZ	102.0m/z Ceramide phosphocholines	0.925767		GC LZ	107.0m/z	1.01714		GC LZ	102.0m/z Ceramide phosphocholines	1.0609
GC LZ	102.0m/z Ceramide phosphocholines	0.925767		GC LZ	107.0m/z	1.01714		GC LZ	102.0m/z Ceramide phosphocholines	1.0609
GC LZ	102.0m/z Ceramide phosphocholines	0.925767		GC LZ	107.0m/z	0.901589		GC LZ	102.0m/z Ceramide phosphocholines	0.672939
GC LZ	102.0m/z Ceramide phosphocholines	0.773968		GC LZ	107.0m/z	0.901589		GC LZ	102.0m/z Ceramide phosphocholines	0.82977
GC LZ	102.0m/z Ceramide phosphocholines	0.773968		GC LZ	107.0m/z	0.901589		GC LZ	102.0m/z Ceramide phosphocholines	0.82977
GC LZ	102.0m/z Ceramide phosphocholines	0.773968		GC LZ	107.0m/z	1.0532		GC LZ	102.0m/z Ceramide phosphocholines	0.745934
GC LZ	102.0m/z Ceramide phosphocholines	0.773968		GC LZ	107.0m/z	1.0532		GC LZ	102.0m/z Ceramide phosphocholines	1.21387
GC LZ	102.0m/z Ceramide phosphocholines	0.773968		GC LZ	107.0m/z	1.0532		GC LZ	102.0m/z Ceramide phosphocholines	1.21387
GC LZ	102.0m/z Ceramide phosphocholines	0.816159		GC LZ	107.0m/z	1.0532		GC LZ	102.0m/z Ceramide phosphocholines	1.21387
GC LZ	102.0m/z Ceramide phosphocholines	0.936499		GC LZ	107.0m/z	1.0532		GC LZ	102.0m/z Ceramide phosphocholines	2.32214
GC LZ	102.0m/z Ceramide phosphocholines	0.936499		GC LZ	107.0m/z	0.907042		GC LZ	102.0m/z Ceramide phosphocholines	0.959241
GC LZ	102.0m/z Ceramide phosphocholines	1.24051		GC LZ	107.0m/z	0.907042		GC LZ	102.0m/z Ceramide phosphocholines	0.959241
GC LZ	102.0m/z Ceramide phosphocholines	1.24051		GC LZ	107.0m/z	0.907042		GC LZ	102.0m/z Ceramide phosphocholines	0.959241
GC LZ	102.0m/z Ceramide phosphocholines	1.24051		GC LZ	107.0m/z	0.907042		GC LZ	102.0m/z Ceramide phosphocholines	0.959241
GC LZ	102.0m/z Ceramide phosphocholines	1.24051		GC LZ	107.0m/z	0.832979		GC LZ	102.0m/z Ceramide phosphocholines	0.916182
GC LZ	102.0m/z Ceramide phosphocholines	1.24051		GC LZ	107.0m/z	0.832979		GC LZ	102.0m/z Ceramide phosphocholines	0.694911
GC LZ	102.0m/z Ceramide phosphocholines	1.24051		GC LZ	107.0m/z	0.832979		GC LZ	102.0m/z Ceramide phosphocholines	1.02276
GC LZ	102.0m/z Ceramide phosphocholines	0.869866		GC LZ	107.0m/z	0.92549		GC LZ	102.0m/z Ceramide phosphocholines	1.02276
GC LZ	102.0m/z Ceramide phosphocholines	0.869866		GC LZ	107.0m/z	0.836475		GC LZ	102.0m/z Ceramide phosphocholines	0.781026
GC LZ	102.0m/z Ceramide phosphocholines	0.733519		GC LZ	107.0m/z	0.836475		GC LZ	102.0m/z Ceramide phosphocholines	0.781026
GC LZ	102.0m/z Ceramide phosphocholines	0.733519		GC LZ	107.0m/z	0.836475		GC LZ	102.0m/z Ceramide phosphocholines	0.781026
GC LZ	102.0m/z Ceramide phosphocholines	0.733519		GC LZ	107.0m/z	1.04162		GC LZ	102.0m/z Ceramide phosphocholines	0.781026
GC LZ	102.0m/z Ceramide phosphocholines	0.733519		GC LZ	107.0m/z	1.04162		GC LZ	102.0m/z Ceramide phosphocholines	0.781026
GC LZ	102.0m/z Ceramide phosphocholines	0.733519		GC LZ	107.0m/z	1.04162		GC LZ	102.0m/z Ceramide phosphocholines	1.23037
GC LZ	102.0m/z Ceramide phosphocholines	1.15955		GC LZ	107.0m/z	0.83549		GC LZ	102.0m/z Ceramide phosphocholines	1.23037
GC LZ	102.0m/z Ceramide phosphocholines	1.15955		GC LZ	107.0m/z	1.20687		GC LZ	102.0m/z Ceramide phosphocholines	1.23037
GC LZ	102.0m/z Ceramide phosphocholines	0.956228		GC LZ	107.0m/z	1.0362		GC LZ	102.0m/z Ceramide phosphocholines	0.766033
GC LZ	102.0m/z Ceramide phosphocholines	0.956228		GC LZ	107.0m/z	0.819009		GC LZ	102.0m/z Ceramide phosphocholines	0.766033
GC LZ	102.0m/z Ceramide phosphocholines	0.956228		GC LZ	107.0m/z	0.819009		GC LZ	102.0m/z Ceramide phosphocholines	0.639794
GC LZ	102.0m/z Ceramide phosphocholines	1.00718		GC LZ	107.0m/z	0.865229		GC LZ	102.0m/z Ceramide phosphocholines	1.21848
GC LZ	102.0m/z Ceramide phosphocholines	0.842782		GC LZ	107.0m/z	0.865229		GC LZ	102.0m/z Ceramide phosphocholines	1.21848
GC LZ	102.0m/z Ceramide phosphocholines	0.842782		GC LZ	107.0m/z	1.18727		GC LZ	102.0m/z Ceramide phosphocholines	1.23351
GC LZ	102.0m/z Ceramide phosphocholines	0.837284		GC LZ	107.0m/z	1.18727		GC LZ	102.0m/z Ceramide phosphocholines	1.23351
GC LZ	102.0m/z Ceramide phosphocholines	0.837284		GC LZ	107.0m/z	1.18727		GC LZ	102.0m/z Ceramide phosphocholines	1.23351
GC LZ	102.0m/z Ceramide phosphocholines	0.837284		GC LZ	107.0m/z	1.18727		GC LZ	102.0m/z Ceramide phosphocholines	0.737916
GC LZ	102.0m/z Ceramide phosphocholines	1.04832		GC LZ	107.0m/z	0.966474		GC LZ	102.0m/z Ceramide phosphocholines	0.737916
GC LZ	102.0m/z Ceramide phosphocholines	1.04832		GC LZ	107.0m/z	0.737602		GC LZ	102.0m/z Ceramide phosphocholines	0.885106
GC LZ	102.0m/z Ceramide phosphocholines	1.04832		GC LZ	107.0m/z	1.23381		GC LZ	102.0m/z Ceramide phosphocholines	0.885106
GC LZ	102.0m/z Ceramide phosphocholines	0.660499		GC LZ	107.0m/z	1.00302		GC LZ	102.0m/z Ceramide phosphocholines	0.633304
GC LZ	102.0m/z Ceramide phosphocholines	1.48997		GC LZ	107.0m/z	1.00302		GC LZ	102.0m/z Ceramide phosphocholines	0.633304
GC LZ	102.0m/z Ceramide phosphocholines	1.48997		GC LZ	107.0m/z	1.00302		GC LZ	102.0m/z Ceramide phosphocholines	0.755572
GC LZ	102.0m/z Ceramide phosphocholines	1.60708		GC LZ	107.0m/z	1.11492		GC LZ	102.0m/z Ceramide phosphocholines	0.859923
GC LZ	102.0m/z Ceramide phosphocholines	0.969122		GC LZ	107.0m/z	1.11492		GC LZ	102.0m/z Ceramide phosphocholines	0.859923
GC LZ	102.0m/z Ceramide phosphocholines	0.969122		GC LZ	107.0m/z	0.582209		GC LZ	102.0m/z Ceramide phosphocholines	0.859923
GC LZ	102.0m/z Ceramide phosphocholines	0.91543		GC LZ	107.0m/z	0.582209		GC LZ	102.0m/z Ceramide phosphocholines	0.837304
GC LZ	102.0m/z Ceramide phosphocholines	0.91543		GC LZ	107.0m/z	0.582209		GC LZ	102.0m/z Ceramide phosphocholines	1.20897
GC LZ	102.0m/z Ceramide phosphocholines	0.879215		GC LZ	107.0m/z	1.0063		GC LZ	102.0m/z Ceramide phosphocholines	0.804591
GC LZ	102.0m/z Ceramide phosphocholines	0.624379		GC LZ	107.0m/z	1.05189		GC LZ	102.0m/z Ceramide phosphocholines	0.688686
GC LZ	102.0m/z Ceramide phosphocholines	0.624379		GC LZ	107.0m/z	1.05189		GC LZ	102.0m/z Ceramide phosphocholines	1.5084
GC LZ	102.0m/z Ceramide phosphocholines	0.993145		GC LZ	107.0m/z	1.05189		GC LZ	102.0m/z Ceramide phosphocholines	1.5084
GC LZ	102.0m/z Ceramide phosphocholines	0.993145		GC LZ	107.0m/z	1.18962		GC LZ	102.0m/z Ceramide phosphocholines	1.12046
GC LZ	102.0m/z Ceramide phosphocholines	0.865922		GC LZ	107.0m/z	1.18962		GC LZ	102.0m/z Ceramide phosphocholines	1.12046
GC LZ	102.0m/z Ceramide phosphocholines	0.865922		GC LZ	107.0m/z	1.03168		GC LZ	102.0m/z Ceramide phosphocholines	0.989575
GC LZ	102.0m/z Ceramide phosphocholines	0.865922		GC LZ	107.0m/z	1.03168		GC LZ	102.0m/z Ceramide phosphocholines	0.886303
GC LZ	102.0m/z Ceramide phosphocholines	1.07333		GC LZ	107.0m/z	1.03168		GC LZ	102.0m/z Ceramide phosphocholines	1.02875
GC LZ	102.0m/z Ceramide phosphocholines	0.765942		GC LZ	107.0m/z	0.847489		GC LZ	102.0m/z Ceramide phosphocholines	1.02875
GC LZ	102.0m/z Ceramide phosphocholines	0.711678		GC LZ	107.0m/z	0.847489		GC LZ	102.0m/z Ceramide phosphocholines	1.24424
GC LZ	102.0m/z Ceramide phosphocholines	0.711678		GC LZ	107.0m/z	0.847489		GC LZ	102.0m/z Ceramide phosphocholines	1.24424
GC LZ	102.0m/z Ceramide phosphocholines	1.42479		GC LZ	107.0m/z	0.80443		GC LZ	102.0m/z Ceramide phosphocholines	1.6766
GC LZ	102.0m/z Ceramide phosphocholines	0.99672		GC LZ	107.0m/z	0.80443		GC LZ	102.0m/z Ceramide phosphocholines	1.65255
GC LZ	102.0m/z Ceramide phosphocholines	1.31321		GC LZ	107.0m/z	0.80443		GC LZ	102.0m/z Ceramide phosphocholines	0.845294
GC LZ	102.0m/z Ceramide phosphocholines	0.498862		GC LZ	107.0m/z	0.80443		GC LZ	102.0m/z Ceramide phosphocholines	0.683338
GC LZ	102.0m/z Ceramide phosphocholines	0.498862		GC LZ	107.0m/z	0.923612		GC LZ	102.0m/z Ceramide phosphocholines	0.683338
GC LZ	102.0m/z Ceramide phosphocholines	1.09494		GC LZ	107.0m/z	1.09419		GC LZ	102.0m/z Ceramide phosphocholines	1.29929
GC LZ	102.0m/z Ceramide phosphocholines	0.973102		GC LZ	107.0m/z	0.790671		GC LZ	102.0m/z Ceramide phosphocholines	1.58661
GC LZ	102.0m/z Ceramide phosphocholines	0.973102		GC LZ	107.0m/z	0.818198		GC LZ	102.0m/z Ceramide phosphocholines	1.50141
GC LZ	102.0m/z Ceramide phosphocholines	1.11849		GC LZ	107.0m/z	1.20016		GC LZ	102.0m/z Ceramide phosphocholines	1.01975
GC LZ	102.0m/z Ceramide phosphocholines	0.738613		GC LZ	107.0m/z	1.20016		GC LZ	102.0m/z Ceramide phosphocholines	1.01975
GC LZ	102.0m/z Ceramide phosphocholines	0.738613		GC LZ	107.0m/z	1.08238		GC LZ	102.0m/z Ceramide phosphocholines	1.01975
GC LZ	102.0m/z Ceramide phosphocholines	1.43891		GC LZ	107.0m/z	1.08238		GC LZ	102.0m/z Ceramide phosphocholines	0.646204
GC LZ	102.0m/z Ceramide phosphocholines	1.29592		GC LZ	107.0m/z	1.08238		GC LZ	102.0m/z Ceramide phosphocholines	0.761212
GC LZ	102.0m/z Ceramide phosphocholines	0.775296		GC LZ	107.0m/z	1.08238		GC LZ	102.0m/z Ceramide phosphocholines	0.648136
GC LZ	102.0m/z Ceramide phosphocholines	0.775296		GC LZ	107.0m/z	1.43617		GC LZ	102.0m/z Ceramide phosphocholines	0.595025
GC LZ	102.0m/z Ceramide phosphocholines	0.73225		GC LZ	107.0m/z	1.43617		GC LZ	102.0m/z Ceramide phosphocholines	0.595025
GC LZ	102.0m/z Ceramide phosphocholines	0.89985		GC LZ	107.0m/z	0.9301		GC LZ	102.0m/z Ceramide phosphocholines	0.595025
GC LZ	102.0m/z Ceramide phosphocholines	0.89985		GC LZ	107.0m/z	0.9301		GC LZ	102.0m/z Ceramide phosphocholines	1.12826
GC LZ	102.0m/z Ceramide phosphocholines	0.89985		GC LZ	107.0m/z	0.9301		GC LZ	102.0m/z Ceramide phosphocholines	1.12826
GC LZ	102.0m/z Ceramide phosphocholines	0.919151		GC LZ	107.0m/z	0.9301		GC LZ	102.0m/z Ceramide phosphocholines	1.12826
GC LZ	102.0m/z Ceramide phosphocholines	0.919151		GC LZ	107.0m/z	0.896614		GC LZ	102.0m/z Ceramide phosphocholines	0.667261
GC LZ	102.0m/z Ceramide phosphocholines	1.00392		GC LZ	107.0m/z	0.963464		GC LZ	102.0m/z Ceramide phosphocholines	1.18238
GC LZ	102.0m/z Ceramide phosphocholines	0.974311		GC LZ	107.0m/z	0.963464		GC LZ	102.0m/z Ceramide phosphocholines	1.18238
GC LZ	102.0m/z Ceramide phosphocholines	1.10047		GC LZ	107.0m/z	0.963464		GC LZ	102.0m/z Ceramide phosphocholines	1.15022
GC LZ	102.0m/z Ceramide phosphocholines	1.13628		GC LZ	107.0m/z	0.963464		GC LZ	102.0m/z Ceramide phosphocholines	0.904145
GC LZ	102.0m/z Ceramide phosphocholines	1.13628		GC LZ	107.0m/z	0.94722		GC LZ	102.0m/z Ceramide phosphocholines	0.728268
GC LZ	102.0m/z Ceramide phosphocholines	0.960081		GC LZ	107.0m/z	0.94722		GC LZ	102.0m/z Ceramide phosphocholines	0.99917
GC LZ	102.0m/z Ceramide phosphocholines	1.04143		GC LZ	107.0m/z	0.822211		GC LZ	102.0m/z Ceramide phosphocholines	0.99917
GC LZ	102.0m/z Ceramide phosphocholines	0.771756		GC LZ	107.0m/z	0.822211		GC LZ	102.0m/z Ceramide phosphocholines	0.99917
GC LZ	102.0m/z Ceramide phosphocholines	0.771756		GC LZ	107.0m/z	0.822211		GC LZ	102.0m/z Ceramide phosphocholines	0.99917
GC LZ	102.0m/z Ceramide phosphocholines	0.843176		GC LZ	107.0m/z	0.822211		GC LZ	102.0m/z Ceramide phosphocholines	1.20791
GC LZ	102.0m/z Ceramide phosphocholines	0.843176		GC LZ	107.0m/z	0.874999		GC LZ	102.0m/z Ceramide phosphocholines	1.20791
GC LZ	102.0m/z Ceramide phosphocholines	0.843176		GC LZ	107.0m/z	2.23164		GC LZ	102.0m/z Ceramide phosphocholines	1.15871
GC LZ	102.0m/z Ceramide phosphocholines	0.998969		GC LZ	107.0m/z	2.23164		GC LZ	102.0m/z Ceramide phosphocholines	1.15871
GC LZ	102.0m/z Ceramide phosphocholines	0.998969		GC LZ	107.0m/z	2.23164		GC LZ	102.0m/z Ceramide phosphocholines	1.39101
GC LZ	102.0m/z Ceramide phosphocholines	0.998969		GC LZ	107.0m/z	1.06748		GC LZ	102.0m/z Ceramide phosphocholines	1.39101
GC LZ	102.0m/z Ceramide phosphocholines	0.998969		GC LZ	107.0m/z	1.16771		GC LZ	102.0m/z Ceramide phosphocholines	1.04485
GC LZ	102.0m/z Ceramide phosphocholines	1.17731		GC LZ	107.0m/z	1.2704		GC LZ	102.0m/z Ceramide phosphocholines	1.04485
GC LZ	102.0m/z Ceramide phosphocholines	1.17731		GC LZ	107.0m/z	0.962049		GC LZ	102.0m/z Ceramide phosphocholines	1.04485
GC LZ	102.0m/z Ceramide phosphocholines	1.16887		GC LZ	107.0m/z	0.962049		GC LZ	102.0m/z Ceramide phosphocholines	1.04485
GC LZ	102.0m/z Ceramide phosphocholines	0.642056		GC LZ	107.0m/z	0.962049		GC LZ	102.0m/z Ceramide phosphocholines	0.769295
GC LZ	102.0m/z Ceramide phosphocholines	0.6762		GC LZ	107.0m/z	0.95873		GC LZ	102.0m/z Ceramide phosphocholines	0.993825
GC LZ	102.0m/z Ceramide phosphocholines	0.6762		GC LZ	107.0m/z	0.95873		GC LZ	102.0m/z Ceramide phosphocholines	0.993825
GC LZ	102.0m/z Ceramide phosphocholines	0.623964		GC LZ	107.0m/z	0.764357		GC LZ	102.0m/z Ceramide phosphocholines	0.842965
GC LZ	102.0m/z Ceramide phosphocholines	1.10335		GC LZ	107.0m/z	1.39068		GC LZ	102.0m/z Ceramide phosphocholines	0.756866
GC LZ	102.0m/z Ceramide phosphocholines	1.00576		GC LZ	107.0m/z	1.22504		GC LZ	102.0m/z Ceramide phosphocholines	0.756866
GC LZ	102.0m/z Ceramide phosphocholines	1.2909		GC LZ	107.0m/z	0.93959		GC LZ	102.0m/z Ceramide phosphocholines	0.922918
GC LZ	102.0m/z Ceramide phosphocholines	1.2909		GC LZ	107.0m/z	1.03458		GC LZ	102.0m/z Ceramide phosphocholines	0.770821
GC LZ	102.0m/z Ceramide phosphocholines	1.2909		GC LZ	107.0m/z	1.03458		GC LZ	102.0m/z Ceramide phosphocholines	1.10225
GC LZ	102.0m/z Ceramide phosphocholines	1.2909		GC LZ	107.0m/z	0.931305		GC LZ	102.0m/z Ceramide phosphocholines	1.10225
GC LZ	102.0m/z Ceramide phosphocholines	1.20028		GC LZ	107.0m/z	0.931305		GC LZ	102.0m/z Ceramide phosphocholines	0.668943
GC LZ	102.0m/z Ceramide phosphocholines	1.20028		GC LZ	107.0m/z	0.931305		GC LZ	102.0m/z Ceramide phosphocholines	1.0127
GC LZ	102.0m/z Ceramide phosphocholines	0.773477		GC LZ	107.0m/z	0.931305		GC LZ	102.0m/z Ceramide phosphocholines	1.0127
GC LZ	102.0m/z Ceramide phosphocholines	0.769509		GC LZ	107.0m/z	1.34046		GC LZ	102.0m/z Ceramide phosphocholines	0.963822
GC LZ	102.0m/z Ceramide phosphocholines	1.05378		GC LZ	107.0m/z	1.34046		GC LZ	102.0m/z Ceramide phosphocholines	1.60342
GC LZ	102.0m/z Ceramide phosphocholines	1.05378		GC LZ	107.0m/z	1.34046		GC LZ	102.0m/z Ceramide phosphocholines	1.95309
GC LZ	102.0m/z Ceramide phosphocholines	1.05378		GC LZ	107.0m/z	1.25511		GC LZ	102.0m/z Ceramide phosphocholines	1.89023
GC LZ	102.0m/z Ceramide phosphocholines	1.05378		GC LZ	107.0m/z	1.37617		GC LZ	102.0m/z Ceramide phosphocholines	2.07072
GC LZ	102.0m/z Ceramide phosphocholines	0.933019		GC LZ	107.0m/z	0.924961		GC LZ	102.0m/z Ceramide phosphocholines	1.02159
GC LZ	102.0m/z Ceramide phosphocholines	0.933019		GC LZ	107.0m/z	0.924961		GC LZ	102.0m/z Ceramide phosphocholines	1.92696
GC LZ	102.0m/z Ceramide phosphocholines	0.933019		GC LZ	107.0m/z	0.924961		GC LZ	102.0m/z Ceramide phosphocholines	1.24529
GC LZ	102.0m/z Ceramide phosphocholines	1.35916		GC LZ	107.0m/z	0.924961		GC LZ	102.0m/z Ceramide phosphocholines	1.43265
GC LZ	102.0m/z Ceramide phosphocholines	1.35916		GC LZ	107.0m/z	1.13331		GC LZ	102.0m/z Ceramide phosphocholines	1.43265
GC LZ	102.0m/z Ceramide phosphocholines	1.06703		GC LZ	107.0m/z	1.13331		GC LZ	102.0m/z Ceramide phosphocholines	1.4416
GC LZ	102.0m/z Ceramide phosphocholines	0.937728		GC LZ	107.0m/z	1.13331		GC LZ	102.0m/z Ceramide phosphocholines	1.4416
GC LZ	102.0m/z Ceramide phosphocholines	0.937728		GC LZ	107.0m/z	1.45941		GC LZ	102.0m/z Ceramide phosphocholines	1.4416
GC LZ	102.0m/z Ceramide phosphocholines	0.937728		GC LZ	107.0m/z	1.45941		GC LZ	102.0m/z Ceramide phosphocholines	1.64112
GC LZ	102.0m/z Ceramide phosphocholines	0.983978		GC LZ	107.0m/z	1.11974		GC LZ	102.0m/z Ceramide phosphocholines	2.1776
GC LZ	102.0m/z Ceramide phosphocholines	1.06861		GC LZ	107.0m/z	1.11974		GC LZ	102.0m/z Ceramide phosphocholines	2.1776
GC LZ	102.0m/z Ceramide phosphocholines	1.06861		GC LZ	107.0m/z	1.11974		GC LZ	102.0m/z Ceramide phosphocholines	1.26719
GC LZ	102.0m/z Ceramide phosphocholines	1.06861		GC LZ	107.0m/z	1.22145		GC LZ	102.0m/z Ceramide phosphocholines	0.805259
GC LZ	102.0m/z Ceramide phosphocholines	0.97724		GC LZ	107.0m/z	0.98349		GC LZ	102.0m/z Ceramide phosphocholines	0.805259
GC LZ	102.0m/z Ceramide phosphocholines	0.912052		GC LZ	107.0m/z	1.02386		GC LZ	102.0m/z Ceramide phosphocholines	1.32139
GC LZ	102.0m/z Ceramide phosphocholines	0.765388		GC LZ	107.0m/z	1.02386		GC LZ	102.0m/z Ceramide phosphocholines	1.32139
GC LZ	102.0m/z Ceramide phosphocholines	1.10327		GC LZ	107.0m/z	1.02386		GC LZ	102.0m/z Ceramide phosphocholines	0.70822
GC LZ	102.0m/z Ceramide phosphocholines	1.10327		GC LZ	107.0m/z	0.860447		GC LZ	102.0m/z Ceramide phosphocholines	1.66209
GC LZ	102.0m/z Ceramide phosphocholines	0.828289		GC LZ	107.0m/z	0.860447		GC LZ	102.0m/z Ceramide phosphocholines	1.29732
GC LZ	102.0m/z Ceramide phosphocholines	1.45395		GC LZ	107.0m/z	0.948341		GC LZ	102.0m/z Ceramide phosphocholines	1.26804
GC LZ	102.0m/z Ceramide phosphocholines	0.910176		GC LZ	107.0m/z	0.948341		GC LZ	102.0m/z Ceramide phosphocholines	0.973562
GC LZ	102.0m/z Ceramide phosphocholines	0.910176		GC LZ	107.0m/z	1.04574		GC LZ	102.0m/z Ceramide phosphocholines	0.760642
GC LZ	102.0m/z Ceramide phosphocholines	0.910176		GC LZ	107.0m/z	0.751738		GC LZ	102.0m/z Ceramide phosphocholines	0.760642
GC LZ	102.0m/z Ceramide phosphocholines	0.985389		GC LZ	107.0m/z	0.751738		GC LZ	102.0m/z Ceramide phosphocholines	0.902865
GC LZ	102.0m/z Ceramide phosphocholines	0.717249		GC LZ	107.0m/z	0.751738		GC LZ	102.0m/z Ceramide phosphocholines	0.907721
GC LZ	102.0m/z Ceramide phosphocholines	1.30384		GC LZ	107.0m/z	1.30359		GC LZ	102.0m/z Ceramide phosphocholines	0.907721
GC LZ	102.0m/z Ceramide phosphocholines	1.24545		GC LZ	107.0m/z	1.30359		GC LZ	102.0m/z Ceramide phosphocholines	0.907721
GC LZ	102.0m/z Ceramide phosphocholines	1.24545		GC LZ	107.0m/z	0.998193		GC LZ	102.0m/z Ceramide phosphocholines	1.11973
GC LZ	102.0m/z Ceramide phosphocholines	0.994195		GC LZ	107.0m/z	0.998193		GC LZ	102.0m/z Ceramide phosphocholines	0.770768
GC LZ	102.0m/z Ceramide phosphocholines	0.640041		GC LZ	107.0m/z	1.00195		GC LZ	102.0m/z Ceramide phosphocholines	0.770768
GC LZ	102.0m/z Ceramide phosphocholines	0.860916		GC LZ	107.0m/z	1.00195		GC LZ	102.0m/z Ceramide phosphocholines	0.484878
GC LZ	102.0m/z Ceramide phosphocholines	0.867652		GC LZ	107.0m/z	1.17974		GC LZ	102.0m/z Ceramide phosphocholines	1.00267
GC LZ	102.0m/z Ceramide phosphocholines	0.589707		GC LZ	107.0m/z	1.00911		GC LZ	102.0m/z Ceramide phosphocholines	1.20728
GC LZ	102.0m/z Ceramide phosphocholines	1.11823		GC LZ	107.0m/z	1.20833		GC LZ	102.0m/z Ceramide phosphocholines	0.577314
GC LZ	102.0m/z Ceramide phosphocholines	1.11823		GC LZ	107.0m/z	1.01179		GC LZ	102.0m/z Ceramide phosphocholines	1.01376
GC LZ	102.0m/z Ceramide phosphocholines	0.894863		GC LZ	107.0m/z	1.07037		GC LZ	102.0m/z Ceramide phosphocholines	0.929889
GC LZ	102.0m/z Ceramide phosphocholines	0.840236		GC LZ	107.0m/z	0.762788		GC LZ	102.0m/z Ceramide phosphocholines	0.929889
GC LZ	102.0m/z Ceramide phosphocholines	1.05631		GC LZ	107.0m/z	0.762788		GC LZ	102.0m/z Ceramide phosphocholines	0.929889
GC LZ	102.0m/z Ceramide phosphocholines	1.1017		GC LZ	107.0m/z	0.762788		GC LZ	102.0m/z Ceramide phosphocholines	0.929889
GC LZ	102.0m/z Ceramide phosphocholines	1.24026		GC LZ	107.0m/z	1.16657		GC LZ	102.0m/z Ceramide phosphocholines	1.0684
GC LZ	102.0m/z Ceramide phosphocholines	1.24026		GC LZ	107.0m/z	1.16657		GC LZ	102.0m/z Ceramide phosphocholines	0.92543
GC LZ	102.0m/z Ceramide phosphocholines	0.712057		GC LZ	107.0m/z	0.855753		GC LZ	102.0m/z Ceramide phosphocholines	0.92543
GC LZ	102.0m/z Ceramide phosphocholines	1.50537		GC LZ	107.0m/z	0.855753		GC LZ	102.0m/z Ceramide phosphocholines	0.820258
GC LZ	102.0m/z Ceramide phosphocholines	0.996283		GC LZ	107.0m/z	0.826963		GC LZ	102.0m/z Ceramide phosphocholines	0.820258
GC LZ	102.0m/z Ceramide phosphocholines	0.996283		GC LZ	107.0m/z	0.826963		GC LZ	102.0m/z Ceramide phosphocholines	0.829349
GC LZ	102.0m/z Ceramide phosphocholines	0.944488		GC LZ	107.0m/z	0.826963		GC LZ	102.0m/z Ceramide phosphocholines	1.06274
GC LZ	102.0m/z Ceramide phosphocholines	1.30175		GC LZ	107.0m/z	0.813521		GC LZ	102.0m/z Ceramide phosphocholines	1.44589
GC LZ	102.0m/z Ceramide phosphocholines	1.30175		GC LZ	107.0m/z	0.908154		GC LZ	102.0m/z Ceramide phosphocholines	1.44589
GC LZ	102.0m/z Ceramide phosphocholines	0.676647		GC LZ	107.0m/z	0.710541		GC LZ	102.0m/z Ceramide phosphocholines	0.632003
GC LZ	102.0m/z Ceramide phosphocholines	0.924313		GC LZ	107.0m/z	0.962791		GC LZ	102.0m/z Ceramide phosphocholines	0.632003
GC LZ	102.0m/z Ceramide phosphocholines	1.05234		GC LZ	107.0m/z	1.09674		GC LZ	102.0m/z Ceramide phosphocholines	0.925605
GC LZ	102.0m/z Ceramide phosphocholines	1.05234		GC LZ	107.0m/z	0.769755		GC LZ	102.0m/z Ceramide phosphocholines	0.925605
GC LZ	102.0m/z Ceramide phosphocholines	1.1626		GC LZ	107.0m/z	0.769755		GC LZ	102.0m/z Ceramide phosphocholines	0.925605
GC LZ	102.0m/z Ceramide phosphocholines	1.05274		GC LZ	107.0m/z	0.769755		GC LZ	102.0m/z Ceramide phosphocholines	0.925605
GC LZ	102.0m/z Ceramide phosphocholines	1.09768		GC LZ	107.0m/z	0.895063		GC LZ	102.0m/z Ceramide phosphocholines	1.02519
GC LZ	102.0m/z Ceramide phosphocholines	1.72502		GC LZ	107.0m/z	0.895063		GC LZ	102.0m/z Ceramide phosphocholines	1.02519
GC LZ	102.0m/z Ceramide phosphocholines	1.72502		GC LZ	107.0m/z	1.19659		GC LZ	102.0m/z Ceramide phosphocholines	0.968527
GC LZ	102.0m/z Ceramide phosphocholines	1.23483		GC LZ	107.0m/z	1.09209		GC LZ	102.0m/z Ceramide phosphocholines	0.865051
GC LZ	102.0m/z Ceramide phosphocholines	1.02765		GC LZ	107.0m/z	1.09209		GC LZ	102.0m/z Ceramide phosphocholines	0.930946
GC LZ	102.0m/z Ceramide phosphocholines	1.7119		GC LZ	107.0m/z	1.50518		GC LZ	102.0m/z Ceramide phosphocholines	0.930946
GC LZ	102.0m/z Ceramide phosphocholines	1.08747		GC LZ	107.0m/z	1.50518		GC LZ	102.0m/z Ceramide phosphocholines	1.173
GC LZ	102.0m/z Ceramide phosphocholines	1.35623		GC LZ	107.0m/z	1.18322		GC LZ	102.0m/z Ceramide phosphocholines	1.173
GC LZ	102.0m/z Ceramide phosphocholines	1.35623		GC LZ	107.0m/z	1.18322		GC LZ	102.0m/z Ceramide phosphocholines	1.32122
GC LZ	102.0m/z Ceramide phosphocholines	1.42688		GC LZ	107.0m/z	1.00277		GC LZ	102.0m/z Ceramide phosphocholines	1.32122
GC LZ	102.0m/z Ceramide phosphocholines	1.44774		GC LZ	107.0m/z	1.00277		GC LZ	102.0m/z Ceramide phosphocholines	1.06904
GC LZ	102.0m/z Ceramide phosphocholines	0.753105		GC LZ	107.0m/z	1.00277		GC LZ	102.0m/z Ceramide phosphocholines	1.06904
GC LZ	102.0m/z Ceramide phosphocholines	2.05147		GC LZ	107.0m/z	1.00277		GC LZ	102.0m/z Ceramide phosphocholines	0.471048
GC LZ	102.0m/z Ceramide phosphocholines	1.16901		GC LZ	107.0m/z	1.11285		GC LZ	102.0m/z Ceramide phosphocholines	0.471048
GC LZ	102.0m/z Ceramide phosphocholines	1.16901		GC LZ	107.0m/z	1.11285		GC LZ	102.0m/z Ceramide phosphocholines	0.471048
GC LZ	102.0m/z Ceramide phosphocholines	1.22908		GC LZ	107.0m/z	1.11285		GC LZ	102.0m/z Ceramide phosphocholines	0.471048
GC LZ	102.0m/z Ceramide phosphocholines	1.18205		GC LZ	107.0m/z	1.32537		GC LZ	102.0m/z Ceramide phosphocholines	1.5289
GC LZ	102.0m/z Ceramide phosphocholines	1.80497		GC LZ	107.0m/z	0.726962		GC LZ	102.0m/z Ceramide phosphocholines	1.5289
GC LZ	102.0m/z Ceramide phosphocholines	0.421131		GC LZ	107.0m/z	1.27553		GC LZ	102.0m/z Ceramide phosphocholines	1.5289
GC LZ	102.0m/z Ceramide phosphocholines	1.02439		GC LZ	107.0m/z	1.27553		GC LZ	102.0m/z Ceramide phosphocholines	1.0337
GC LZ	102.0m/z Ceramide phosphocholines	1.8283		GC LZ	107.0m/z	1.05103		GC LZ	102.0m/z Ceramide phosphocholines	1.0337
GC LZ	102.0m/z Ceramide phosphocholines	1.19018		GC LZ	107.0m/z	1.05103		GC LZ	102.0m/z Ceramide phosphocholines	1.0337
GC LZ	102.0m/z Ceramide phosphocholines	0.912778		GC LZ	107.0m/z	1.05103		GC LZ	102.0m/z Ceramide phosphocholines	1.28017
GC LZ	102.0m/z Ceramide phosphocholines	0.912778		GC LZ	107.0m/z	1.00539		GC LZ	102.0m/z Ceramide phosphocholines	0.878122
GC LZ	102.0m/z Ceramide phosphocholines	0.812251		GC LZ	107.0m/z	1.00539		GC LZ	102.0m/z Ceramide phosphocholines	0.837268
GC LZ	102.0m/z Ceramide phosphocholines	0.812251		GC LZ	107.0m/z	1.00539		GC LZ	102.0m/z Ceramide phosphocholines	0.837268
GC LZ	102.0m/z Ceramide phosphocholines	0.812251		GC LZ	107.0m/z	1.00539		GC LZ	102.0m/z Ceramide phosphocholines	0.837268
GC LZ	102.0m/z Ceramide phosphocholines	1.42004		GC LZ	107.0m/z	1.00539		GC LZ	102.0m/z Ceramide phosphocholines	1.17119
GC LZ	102.0m/z Ceramide phosphocholines	0.949974		GC LZ	107.0m/z	1.00539		GC LZ	102.0m/z Ceramide phosphocholines	1.03905
GC LZ	102.0m/z Ceramide phosphocholines	0.949974		GC LZ	107.0m/z	1.00539		GC LZ	102.0m/z Ceramide phosphocholines	1.27702
GC LZ	102.0m/z Ceramide phosphocholines	0.949974		GC LZ	107.0m/z	0.788937		GC LZ	102.0m/z Ceramide phosphocholines	1.27702
GC LZ	102.0m/z Ceramide phosphocholines	0.949974		GC LZ	107.0m/z	0.933009		GC LZ	102.0m/z Ceramide phosphocholines	1.27702
GC LZ	102.0m/z Ceramide phosphocholines	0.644617		GC LZ	107.0m/z	0.933009		GC LZ	102.0m/z Ceramide phosphocholines	1.27702
GC LZ	102.0m/z Ceramide phosphocholines	1.9761		GC LZ	107.0m/z	0.857592		GC LZ	102.0m/z Ceramide phosphocholines	1.5562
GC LZ	102.0m/z Ceramide phosphocholines	1.35036		GC LZ	107.0m/z	0.857592		GC LZ	102.0m/z Ceramide phosphocholines	1.5562
GC LZ	102.0m/z Ceramide phosphocholines	1.43334		GC LZ	107.0m/z	0.857592		GC LZ	102.0m/z Ceramide phosphocholines	1.04105
GC LZ	102.0m/z Ceramide phosphocholines	1.43334		GC LZ	107.0m/z	1.09572		GC LZ	102.0m/z Ceramide phosphocholines	1.04105
GC LZ	102.0m/z Ceramide phosphocholines	1.11195		GC LZ	107.0m/z	1.36577		GC LZ	102.0m/z Ceramide phosphocholines	1.06556
GC LZ	102.0m/z Ceramide phosphocholines	1.11195		GC LZ	107.0m/z	0.809355		GC LZ	102.0m/z Ceramide phosphocholines	1.1568
GC LZ	102.0m/z Ceramide phosphocholines	2.0573		GC LZ	107.0m/z	0.809355		GC LZ	102.0m/z Ceramide phosphocholines	1.1568
GC LZ	102.0m/z Ceramide phosphocholines	1.55288		GC LZ	107.0m/z	1.04707		GC LZ	102.0m/z Ceramide phosphocholines	1.1568
GC LZ	102.0m/z Ceramide phosphocholines	0.478818		GC LZ	107.0m/z	1.27779		GC LZ	102.0m/z Ceramide phosphocholines	1.1568
GC LZ	102.0m/z Ceramide phosphocholines	1.3723		GC LZ	107.0m/z	1.27779		GC LZ	102.0m/z Ceramide phosphocholines	0.703869
GC LZ	102.0m/z Ceramide phosphocholines	1.3723		GC LZ	107.0m/z	0.715703		GC LZ	102.0m/z Ceramide phosphocholines	0.703869
GC LZ	102.0m/z Ceramide phosphocholines	1.3723		GC LZ	107.0m/z	0.715703		GC LZ	102.0m/z Ceramide phosphocholines	0.703869
GC LZ	102.0m/z Ceramide phosphocholines	1.50258		GC LZ	107.0m/z	0.715703		GC LZ	102.0m/z Ceramide phosphocholines	0.703869
GC LZ	102.0m/z Ceramide phosphocholines	1.50258		GC LZ	107.0m/z	0.977211		GC LZ	102.0m/z Ceramide phosphocholines	1.07814
GC LZ	102.0m/z Ceramide phosphocholines	0.895049		GC LZ	107.0m/z	0.977211		GC LZ	102.0m/z Ceramide phosphocholines	1.07814
GC LZ	102.0m/z Ceramide phosphocholines	2.12789		GC LZ	107.0m/z	0.977211		GC LZ	102.0m/z Ceramide phosphocholines	1.05784
GC LZ	102.0m/z Ceramide phosphocholines	0.698807		GC LZ	107.0m/z	0.977211		GC LZ	102.0m/z Ceramide phosphocholines	1.28759
GC LZ	102.0m/z Ceramide phosphocholines	0.698807		GC LZ	107.0m/z	1.22561		GC LZ	102.0m/z Ceramide phosphocholines	1.28759
GC LZ	102.0m/z Ceramide phosphocholines	0.698807		GC LZ	107.0m/z	1.00193		GC LZ	102.0m/z Ceramide phosphocholines	1.28759
GC LZ	102.0m/z Ceramide phosphocholines	0.698807		GC LZ	107.0m/z	0.691744		GC LZ	102.0m/z Ceramide phosphocholines	1.28759
GC LZ	102.0m/z Ceramide phosphocholines	0.507396		GC LZ	107.0m/z	0.691744		GC LZ	102.0m/z Ceramide phosphocholines	1.27179
GC LZ	102.0m/z Ceramide phosphocholines	1.1748		GC LZ	107.0m/z	0.938357		GC LZ	102.0m/z Ceramide phosphocholines	1.27179
GC LZ	102.0m/z Ceramide phosphocholines	0.571765		GC LZ	107.0m/z	0.922288		GC LZ	102.0m/z Ceramide phosphocholines	1.27179
GC LZ	102.0m/z Ceramide phosphocholines	1.04612		GC LZ	107.0m/z	0.922288		GC LZ	102.0m/z Ceramide phosphocholines	1.27179
GC LZ	102.0m/z Ceramide phosphocholines	1.37777		GC LZ	107.0m/z	0.922288		GC LZ	102.0m/z Ceramide phosphocholines	1.27179
GC LZ	102.0m/z Ceramide phosphocholines	1.39964		GC LZ	107.0m/z	1.46317		GC LZ	102.0m/z Ceramide phosphocholines	1.5542
GC LZ	102.0m/z Ceramide phosphocholines	1.29062		GC LZ	107.0m/z	1.46317		GC LZ	102.0m/z Ceramide phosphocholines	0.819238
GC LZ	102.0m/z Ceramide phosphocholines	1.29068		GC LZ	107.0m/z	1.01536		GC LZ	102.0m/z Ceramide phosphocholines	0.819238
GC LZ	102.0m/z Ceramide phosphocholines	1.29068		GC LZ	107.0m/z	1.01536		GC LZ	102.0m/z Ceramide phosphocholines	0.819238
GC LZ	102.0m/z Ceramide phosphocholines	1.20359		GC LZ	107.0m/z	1.03815		GC LZ	102.0m/z Ceramide phosphocholines	1.07665
GC LZ	102.0m/z Ceramide phosphocholines	1.43158		GC LZ	107.0m/z	0.915451		GC LZ	102.0m/z Ceramide phosphocholines	1.07665
GC LZ	102.0m/z Ceramide phosphocholines	1.43158		GC LZ	107.0m/z	0.875393		GC LZ	102.0m/z Ceramide phosphocholines	1.07665
GC LZ	102.0m/z Ceramide phosphocholines	0.945801		GC LZ	107.0m/z	0.875393		GC LZ	102.0m/z Ceramide phosphocholines	1.3943
GC LZ	102.0m/z Ceramide phosphocholines	0.945801		GC LZ	107.0m/z	0.81875		GC LZ	102.0m/z Ceramide phosphocholines	1.3943
GC LZ	102.0m/z Ceramide phosphocholines	1.17327		GC LZ	107.0m/z	1.03743		GC LZ	102.0m/z Ceramide phosphocholines	1.3943
GC LZ	102.0m/z Ceramide phosphocholines	1.12491		GC LZ	107.0m/z	1.03743		GC LZ	102.0m/z Ceramide phosphocholines	1.07722
GC LZ	102.0m/z Ceramide phosphocholines	1.05898		GC LZ	107.0m/z	1.03743		GC LZ	102.0m/z Ceramide phosphocholines	1.07722
GC LZ	102.0m/z Ceramide phosphocholines	1.05898		GC LZ	107.0m/z	0.808138		GC LZ	102.0m/z Ceramide phosphocholines	1.07722
GC LZ	102.0m/z Ceramide phosphocholines	1.05898		GC LZ	107.0m/z	0.992672		GC LZ	102.0m/z Ceramide phosphocholines	1.1471
GC LZ	102.0m/z Ceramide phosphocholines	1.46262		GC LZ	107.0m/z	1.02349		GC LZ	102.0m/z Ceramide phosphocholines	1.1471
GC LZ	102.0m/z Ceramide phosphocholines	1.05465		GC LZ	107.0m/z	0.937316		GC LZ	102.0m/z Ceramide phosphocholines	1.1471
GC LZ	102.0m/z Ceramide phosphocholines	1.26001		GC LZ	107.0m/z	0.953647		GC LZ	102.0m/z Ceramide phosphocholines	1.1471
GC LZ	102.0m/z Ceramide phosphocholines	1.16857		GC LZ	107.0m/z	0.869492		GC LZ	102.0m/z Ceramide phosphocholines	1.1471
GC LZ	102.0m/z Ceramide phosphocholines	1.53156		GC LZ	107.0m/z	1.08081		GC LZ	102.0m/z Ceramide phosphocholines	0.906193
GC LZ	102.0m/z Ceramide phosphocholines	1.53156		GC LZ	107.0m/z	1.08081		GC LZ	102.0m/z Ceramide phosphocholines	0.906193
GC LZ	102.0m/z Ceramide phosphocholines	1.49377		GC LZ	107.0m/z	0.973528		GC LZ	102.0m/z Ceramide phosphocholines	0.906193
GC LZ	102.0m/z Ceramide phosphocholines	1.23339		GC LZ	107.0m/z	0.973528		GC LZ	102.0m/z Ceramide phosphocholines	0.849085
GC LZ	102.0m/z Ceramide phosphocholines	1.23339		GC LZ	107.0m/z	0.973528		GC LZ	102.0m/z Ceramide phosphocholines	0.849085
GC LZ	102.0m/z Ceramide phosphocholines	1.23339		GC LZ	107.0m/z	0.973528		GC LZ	102.0m/z Ceramide phosphocholines	0.849085
GC LZ	102.0m/z Ceramide phosphocholines	1.04491		GC LZ	107.0m/z	0.939464		GC LZ	102.0m/z Ceramide phosphocholines	1.15152
GC LZ	102.0m/z Ceramide phosphocholines	1.04491		GC LZ	107.0m/z	1.22697		GC LZ	102.0m/z Ceramide phosphocholines	1.15152
GC LZ	102.0m/z Ceramide phosphocholines	0.901796		GC LZ	107.0m/z	1.12643		GC LZ	102.0m/z Ceramide phosphocholines	1.53651
GC LZ	102.0m/z Ceramide phosphocholines	0.901796		GC LZ	107.0m/z	1.12643		GC LZ	102.0m/z Ceramide phosphocholines	0.691718
GC LZ	102.0m/z Ceramide phosphocholines	1.30789		GC LZ	107.0m/z	1.12643		GC LZ	102.0m/z Ceramide phosphocholines	0.691718
GC LZ	102.0m/z Ceramide phosphocholines	0.926934		GC LZ	107.0m/z	0.952921		GC LZ	102.0m/z Ceramide phosphocholines	1.07007
GC LZ	102.0m/z Ceramide phosphocholines	0.898522		GC LZ	107.0m/z	1.04775		GC LZ	102.0m/z Ceramide phosphocholines	1.07007
GC LZ	102.0m/z Ceramide phosphocholines	1.2979		GC LZ	107.0m/z	1.04775		GC LZ	102.0m/z Ceramide phosphocholines	1.07007
GC LZ	102.0m/z Ceramide phosphocholines	1.2979		GC LZ	107.0m/z	1.22715		GC LZ	102.0m/z Ceramide phosphocholines	1.02304
GC LZ	102.0m/z Ceramide phosphocholines	1.04094		GC LZ	107.0m/z	0.887596		GC LZ	102.0m/z Ceramide phosphocholines	1.02304
GC LZ	102.0m/z Ceramide phosphocholines	1.37049		GC LZ	107.0m/z	0.887596		GC LZ	102.0m/z Ceramide phosphocholines	1.02304
GC LZ	102.0m/z Ceramide phosphocholines	1.37049		GC LZ	107.0m/z	1.02652		GC LZ	102.0m/z Ceramide phosphocholines	1.02304
GC LZ	102.0m/z Ceramide phosphocholines	1.37049		GC LZ	107.0m/z	1.08509		GC LZ	102.0m/z Ceramide phosphocholines	1.15075
GC LZ	102.0m/z Ceramide phosphocholines	1.371		GC LZ	107.0m/z	0.882644		GC LZ	102.0m/z Ceramide phosphocholines	1.15075
GC LZ	102.0m/z Ceramide phosphocholines	1.371		GC LZ	107.0m/z	0.882644		GC LZ	102.0m/z Ceramide phosphocholines	1.15075
GC LZ	102.0m/z Ceramide phosphocholines	1.19172		GC LZ	107.0m/z	1.07147		GC LZ	102.0m/z Ceramide phosphocholines	0.992353
GC LZ	102.0m/z Ceramide phosphocholines	1.19172		GC LZ	107.0m/z	1.07147		GC LZ	102.0m/z Ceramide phosphocholines	0.992353
GC LZ	102.0m/z Ceramide phosphocholines	0.788828		GC LZ	107.0m/z	1.31391		GC LZ	102.0m/z Ceramide phosphocholines	1.03721
GC LZ	102.0m/z Ceramide phosphocholines	1.0328		GC LZ	107.0m/z	0.980758		GC LZ	102.0m/z Ceramide phosphocholines	0.745993
GC LZ	102.0m/z Ceramide phosphocholines	1.0328		GC LZ	107.0m/z	0.980758		GC LZ	102.0m/z Ceramide phosphocholines	1.89489
GC LZ	102.0m/z Ceramide phosphocholines	1.0328		GC LZ	107.0m/z	1.03935		GC LZ	102.0m/z Ceramide phosphocholines	1.89489
GC LZ	102.0m/z Ceramide phosphocholines	1.48248		GC LZ	107.0m/z	0.997655		GC LZ	102.0m/z Ceramide phosphocholines	1.89489
GC LZ	102.0m/z Ceramide phosphocholines	1.48248		GC LZ	107.0m/z	1.01623		GC LZ	102.0m/z Ceramide phosphocholines	1.11067
GC LZ	102.0m/z Ceramide phosphocholines	1.05503		GC LZ	107.0m/z	1.01623		GC LZ	102.0m/z Ceramide phosphocholines	1.14181
GC LZ	102.0m/z Ceramide phosphocholines	1.05503		GC LZ	107.0m/z	0.943969		GC LZ	102.0m/z Ceramide phosphocholines	1.14181
GC LZ	102.0m/z Ceramide phosphocholines	1.05503		GC LZ	107.0m/z	1.00181		GC LZ	102.0m/z Ceramide phosphocholines	1.14181
GC LZ	102.0m/z Ceramide phosphocholines	1.33532		GC LZ	107.0m/z	0.819775		GC LZ	102.0m/z Ceramide phosphocholines	1.04519
GC LZ	102.0m/z Ceramide phosphocholines	1.06281		GC LZ	107.0m/z	1.24148		GC LZ	102.0m/z Ceramide phosphocholines	1.04519
GC LZ	102.0m/z Ceramide phosphocholines	1.06281		GC LZ	107.0m/z	1.00182		GC LZ	102.0m/z Ceramide phosphocholines	0.912262
GC LZ	102.0m/z Ceramide phosphocholines	1.06281		GC LZ	107.0m/z	0.822326		GC LZ	102.0m/z Ceramide phosphocholines	0.781552
GC LZ	102.0m/z Ceramide phosphocholines	1.06281		GC LZ	107.0m/z	0.924131		GC LZ	102.0m/z Ceramide phosphocholines	0.996075
GC LZ	102.0m/z Ceramide phosphocholines	1.06281		GC LZ	107.0m/z	1.00495		GC LZ	102.0m/z Ceramide phosphocholines	0.996075
GC LZ	102.0m/z Ceramide phosphocholines	1.06281		GC LZ	107.0m/z	1.09919		GC LZ	102.0m/z Ceramide phosphocholines	0.990394
GC LZ	102.0m/z Ceramide phosphocholines	1.06281		GC LZ	107.0m/z	1.17247		GC LZ	102.0m/z Ceramide phosphocholines	0.986872
GC LZ	102.0m/z Ceramide phosphocholines	1.39306		GC LZ	107.0m/z	1.17247		GC LZ	102.0m/z Ceramide phosphocholines	0.984264
GC LZ	102.0m/z Ceramide phosphocholines	1.39306		GC LZ	107.0m/z	0.968067		GC LZ	102.0m/z Ceramide phosphocholines	0.984264
GC LZ	102.0m/z Ceramide phosphocholines	1.39306		GC LZ	107.0m/z	0.880772		GC LZ	102.0m/z Ceramide phosphocholines	0.984264
GC LZ	102.0m/z Ceramide phosphocholines	1.39306		GC LZ	107.0m/z	0.894334		GC LZ	102.0m/z Ceramide phosphocholines	0.984264
GC LZ	102.0m/z Ceramide phosphocholines	1.39306		GC LZ	107.0m/z	1.04275		GC LZ	102.0m/z Ceramide phosphocholines	0.984264
GC LZ	102.0m/z Ceramide phosphocholines	1.39217		GC LZ	107.0m/z	0.92578		GC LZ	102.0m/z Ceramide phosphocholines	0.810114
GC LZ	102.0m/z Ceramide phosphocholines	1.05437		GC LZ	107.0m/z	1.03131		GC LZ	102.0m/z Ceramide phosphocholines	0.839269
GC LZ	102.0m/z Ceramide phosphocholines	1.05437		GC LZ	107.0m/z	1.03131		GC LZ	102.0m/z Ceramide phosphocholines	0.839269
GC LZ	102.0m/z Ceramide phosphocholines	1.7605		GC LZ	107.0m/z	1.14846		GC LZ	102.0m/z Ceramide phosphocholines	0.839269
GC LZ	102.0m/z Ceramide phosphocholines	1.7605		GC LZ	107.0m/z	0.951712		GC LZ	102.0m/z Ceramide phosphocholines	0.934983
GC LZ	102.0m/z Ceramide phosphocholines	1.83932		GC LZ	107.0m/z	0.951712		GC LZ	102.0m/z Ceramide phosphocholines	0.934983
GC LZ	102.0m/z Ceramide phosphocholines	1.83932		GC LZ	107.0m/z	1.17353		GC LZ	102.0m/z Ceramide phosphocholines	0.934983
GC LZ	102.0m/z Ceramide phosphocholines	0.770772		GC LZ	107.0m/z	1.17353		GC LZ	102.0m/z Ceramide phosphocholines	1.09928
GC LZ	102.0m/z Ceramide phosphocholines	0.770772		GC LZ	107.0m/z	1.05283		GC LZ	102.0m/z Ceramide phosphocholines	1.09928
GC LZ	102.0m/z Ceramide phosphocholines	0.770772		GC LZ	107.0m/z	1.05283		GC LZ	102.0m/z Ceramide phosphocholines	1.09928
GC LZ	102.0m/z Ceramide phosphocholines	1.11163		GC LZ	107.0m/z	1.06762		GC LZ	102.0m/z Ceramide phosphocholines	1.09928
GC LZ	102.0m/z Ceramide phosphocholines	0.669905		GC LZ	107.0m/z	1.06762		GC LZ	102.0m/z Ceramide phosphocholines	0.99523
GC LZ	102.0m/z Ceramide phosphocholines	1.01431		GC LZ	107.0m/z	0.940841		GC LZ	102.0m/z Ceramide phosphocholines	1.33746
GC LZ	102.0m/z Ceramide phosphocholines	1.01431		GC LZ	107.0m/z	0.875407		GC LZ	102.0m/z Ceramide phosphocholines	1.12491
GC LZ	102.0m/z Ceramide phosphocholines	0.870483		GC LZ	107.0m/z	0.876266		GC LZ	102.0m/z Ceramide phosphocholines	1.21126
GC LZ	102.0m/z Ceramide phosphocholines	0.870483		GC LZ	107.0m/z	0.876266		GC LZ	102.0m/z Ceramide phosphocholines	1.35403
GC LZ	102.0m/z Ceramide phosphocholines	0.83191		GC LZ	107.0m/z	0.876266		GC LZ	102.0m/z Ceramide phosphocholines	1.28094
GC LZ	102.0m/z Ceramide phosphocholines	0.83191		GC LZ	107.0m/z	0.9508		GC LZ	102.0m/z Ceramide phosphocholines	1.28094
GC LZ	102.0m/z Ceramide phosphocholines	0.83191		GC LZ	107.0m/z	1.3096		GC LZ	102.0m/z Ceramide phosphocholines	1.28094
GC LZ	102.0m/z Ceramide phosphocholines	1.65909		GC LZ	107.0m/z	0.828058		GC LZ	102.0m/z Ceramide phosphocholines	1.28094
GC LZ	102.0m/z Ceramide phosphocholines	1.14757		GC LZ	107.0m/z	1.10912		GC LZ	102.0m/z Ceramide phosphocholines	1.28094
GC LZ	102.0m/z Ceramide phosphocholines	1.14757		GC LZ	107.0m/z	1.10912		GC LZ	102.0m/z Ceramide phosphocholines	1.19596
GC LZ	102.0m/z Ceramide phosphocholines	1.14757		GC LZ	107.0m/z	1.11187		GC LZ	102.0m/z Ceramide phosphocholines	1.19596
GC LZ	102.0m/z Ceramide phosphocholines	0.991713		GC LZ	107.0m/z	1.11187		GC LZ	102.0m/z Ceramide phosphocholines	1.19596
GC LZ	102.0m/z Ceramide phosphocholines	0.78999		GC LZ	107.0m/z	0.85227		GC LZ	102.0m/z Ceramide phosphocholines	1.19596
GC LZ	102.0m/z Ceramide phosphocholines	1.13119		GC LZ	107.0m/z	0.660877		GC LZ	102.0m/z Ceramide phosphocholines	1.69124
GC LZ	102.0m/z Ceramide phosphocholines	0.916281		GC LZ	107.0m/z	1.11753		GC LZ	102.0m/z Ceramide phosphocholines	0.877691
GC LZ	102.0m/z Ceramide phosphocholines	0.916281		GC LZ	107.0m/z	1.11753		GC LZ	102.0m/z Ceramide phosphocholines	0.762072
GC LZ	102.0m/z Ceramide phosphocholines	0.881629		GC LZ	107.0m/z	1.11753		GC LZ	102.0m/z Ceramide phosphocholines	1.14774
GC LZ	102.0m/z Ceramide phosphocholines	0.983119		GC LZ	107.0m/z	1.11753		GC LZ	102.0m/z Ceramide phosphocholines	1.14774
GC LZ	102.0m/z Ceramide phosphocholines	1.17791		GC LZ	107.0m/z	1.05946		GC LZ	102.0m/z Ceramide phosphocholines	0.463016
GC LZ	102.0m/z Ceramide phosphocholines	1.29886		GC LZ	107.0m/z	1.05946		GC LZ	102.0m/z Ceramide phosphocholines	0.463016
GC LZ	102.0m/z Ceramide phosphocholines	1.06641		GC LZ	107.0m/z	1.05946		GC LZ	102.0m/z Ceramide phosphocholines	0.463016
GC LZ	102.0m/z Ceramide phosphocholines	0.787023		GC LZ	107.0m/z	1.05946		GC LZ	102.0m/z Ceramide phosphocholines	0.463016
GC LZ	102.0m/z Ceramide phosphocholines	1.21473		GC LZ	107.0m/z	1.05946		GC LZ	102.0m/z Ceramide phosphocholines	1.01948
GC LZ	102.0m/z Ceramide phosphocholines	1.13439		GC LZ	107.0m/z	1.05946		GC LZ	102.0m/z Ceramide phosphocholines	1.01948
GC LZ	102.0m/z Ceramide phosphocholines	0.941211		GC LZ	107.0m/z	1.05946		GC LZ	102.0m/z Ceramide phosphocholines	0.792638
GC LZ	102.0m/z Ceramide phosphocholines	0.941211		GC LZ	107.0m/z	0.827059		GC LZ	102.0m/z Ceramide phosphocholines	0.792638
GC LZ	102.0m/z Ceramide phosphocholines	1.4311		GC LZ	107.0m/z	0.980171		GC LZ	102.0m/z Ceramide phosphocholines	0.792638
GC LZ	102.0m/z Ceramide phosphocholines	1.4311		GC LZ	107.0m/z	0.986528		GC LZ	102.0m/z Ceramide phosphocholines	0.973232
GC LZ	102.0m/z Ceramide phosphocholines	1.4311		GC LZ	107.0m/z	0.912667		GC LZ	102.0m/z Ceramide phosphocholines	1.26973
GC LZ	102.0m/z Ceramide phosphocholines	0.982422		GC LZ	107.0m/z	0.846415		GC LZ	102.0m/z Ceramide phosphocholines	1.09252
GC LZ	102.0m/z Ceramide phosphocholines	1.39725		GC LZ	107.0m/z	0.996222		GC LZ	102.0m/z Ceramide phosphocholines	1.03622
GC LZ	102.0m/z Ceramide phosphocholines	1.39725		GC LZ	107.0m/z	0.996222		GC LZ	102.0m/z Ceramide phosphocholines	0.552757
GC LZ	102.0m/z Ceramide phosphocholines	1.03724		GC LZ	107.0m/z	1.03943		GC LZ	102.0m/z Ceramide phosphocholines	0.779854
GC LZ	102.0m/z Ceramide phosphocholines	1.03724		GC LZ	107.0m/z	1.03943		GC LZ	102.0m/z Ceramide phosphocholines	0.959722
GC LZ	102.0m/z Ceramide phosphocholines	0.868123		GC LZ	107.0m/z	0.869759		GC LZ	102.0m/z Ceramide phosphocholines	1.21761
GC LZ	102.0m/z Ceramide phosphocholines	0.868123		GC LZ	107.0m/z	0.869759		GC LZ	102.0m/z Ceramide phosphocholines	1.21761
GC LZ	102.0m/z Ceramide phosphocholines	1.17406		GC LZ	107.0m/z	1.01943		GC LZ	102.0m/z Ceramide phosphocholines	0.707747
GC LZ	102.0m/z Ceramide phosphocholines	0.756317		GC LZ	107.0m/z	1.01609		GC LZ	102.0m/z Ceramide phosphocholines	0.707747
GC LZ	102.0m/z Ceramide phosphocholines	0.756317		GC LZ	107.0m/z	1.01609		GC LZ	102.0m/z Ceramide phosphocholines	0.707747
GC LZ	102.0m/z Ceramide phosphocholines	0.689579		GC LZ	107.0m/z	1.01844		GC LZ	102.0m/z Ceramide phosphocholines	0.707747
GC LZ	102.0m/z Ceramide phosphocholines	0.942884		GC LZ	107.0m/z	1.14553		GC LZ	102.0m/z Ceramide phosphocholines	0.707747
GC LZ	102.0m/z Ceramide phosphocholines	1.63042		GC LZ	107.0m/z	0.97948		GC LZ	102.0m/z Ceramide phosphocholines	0.859983
GC LZ	102.0m/z Ceramide phosphocholines	0.887075		GC LZ	107.0m/z	1.14797		GC LZ	102.0m/z Ceramide phosphocholines	1.17318
GC LZ	102.0m/z Ceramide phosphocholines	0.887075		GC LZ	107.0m/z	0.924842		GC LZ	102.0m/z Ceramide phosphocholines	1.18487
GC LZ	102.0m/z Ceramide phosphocholines	1.13531		GC LZ	107.0m/z	1.02611		GC LZ	102.0m/z Ceramide phosphocholines	0.875526
GC LZ	102.0m/z Ceramide phosphocholines	0.678919		GC LZ	107.0m/z	1.02611		GC LZ	102.0m/z Ceramide phosphocholines	0.875526
GC LZ	102.0m/z Ceramide phosphocholines	1.18736		GC LZ	107.0m/z	1.02611		GC LZ	102.0m/z Ceramide phosphocholines	0.875526
GC LZ	102.0m/z Ceramide phosphocholines	0.943529		GC LZ	107.0m/z	0.890669		GC LZ	102.0m/z Ceramide phosphocholines	1.08941
GC LZ	102.0m/z Ceramide phosphocholines	1.09766		GC LZ	107.0m/z	1.05449		GC LZ	102.0m/z Ceramide phosphocholines	1.08941
GC LZ	102.0m/z Ceramide phosphocholines	1.09766		GC LZ	107.0m/z	0.919456		GC LZ	102.0m/z Ceramide phosphocholines	1.2239
GC LZ	102.0m/z Ceramide phosphocholines	0.94304		GC LZ	107.0m/z	1.13317		GC LZ	102.0m/z Ceramide phosphocholines	1.2239
GC LZ	102.0m/z Ceramide phosphocholines	1.22109		GC LZ	107.0m/z	0.969385		GC LZ	102.0m/z Ceramide phosphocholines	0.815104
GC LZ	102.0m/z Ceramide phosphocholines	1.22109		GC LZ	107.0m/z	0.931422		GC LZ	102.0m/z Ceramide phosphocholines	0.815104
GC LZ	102.0m/z Ceramide phosphocholines	1.22109		GC LZ	107.0m/z	0.931422		GC LZ	102.0m/z Ceramide phosphocholines	0.815104
GC LZ	102.0m/z Ceramide phosphocholines	1.22109		GC LZ	107.0m/z	1.14136		GC LZ	102.0m/z Ceramide phosphocholines	0.926545
GC LZ	102.0m/z Ceramide phosphocholines	1.00985		GC LZ	107.0m/z	1.02118		GC LZ	102.0m/z Ceramide phosphocholines	0.926545
GC LZ	102.0m/z Ceramide phosphocholines	1.00985		GC LZ	107.0m/z	1.02118		GC LZ	102.0m/z Ceramide phosphocholines	1.12941
GC LZ	102.0m/z Ceramide phosphocholines	1.00985		GC LZ	107.0m/z	0.97138		GC LZ	102.0m/z Ceramide phosphocholines	1.12941
GC LZ	102.0m/z Ceramide phosphocholines	0.909646		GC LZ	107.0m/z	1.04314		GC LZ	102.0m/z Ceramide phosphocholines	0.763783
GC LZ	102.0m/z Ceramide phosphocholines	0.909646		GC LZ	107.0m/z	1.04314		GC LZ	102.0m/z Ceramide phosphocholines	0.763783
GC LZ	102.0m/z Ceramide phosphocholines	1.24133		GC LZ	107.0m/z	1.04314		GC LZ	102.0m/z Ceramide phosphocholines	0.763783
GC LZ	102.0m/z Ceramide phosphocholines	1.24133		GC LZ	107.0m/z	1.03578		GC LZ	102.0m/z Ceramide phosphocholines	0.763783
GC LZ	102.0m/z Ceramide phosphocholines	1.116		GC LZ	107.0m/z	0.814616		GC LZ	102.0m/z Ceramide phosphocholines	0.783761
GC LZ	102.0m/z Ceramide phosphocholines	0.802935		GC LZ	107.0m/z	0.814616		GC LZ	102.0m/z Ceramide phosphocholines	0.783761
GC LZ	102.0m/z Ceramide phosphocholines	1.16749		GC LZ	107.0m/z	0.748735		GC LZ	102.0m/z Ceramide phosphocholines	0.910042
GC LZ	102.0m/z Ceramide phosphocholines	1.16749		GC LZ	107.0m/z	0.748735		GC LZ	102.0m/z Ceramide phosphocholines	1.37479
GC LZ	102.0m/z Ceramide phosphocholines	1.16749		GC LZ	107.0m/z	1.02326		GC LZ	102.0m/z Ceramide phosphocholines	1.09434
GC LZ	102.0m/z Ceramide phosphocholines	0.574176		GC LZ	107.0m/z	0.94389		GC LZ	102.0m/z Ceramide phosphocholines	1.02021
GC LZ	102.0m/z Ceramide phosphocholines	1.07276		GC LZ	107.0m/z	0.987721		GC LZ	102.0m/z Ceramide phosphocholines	1.02021
GC LZ	102.0m/z Ceramide phosphocholines	0.927484		GC LZ	107.0m/z	0.949452		GC LZ	102.0m/z Ceramide phosphocholines	1.02021
GC LZ	102.0m/z Ceramide phosphocholines	0.966631		GC LZ	107.0m/z	1.00599		GC LZ	102.0m/z Ceramide phosphocholines	1.02021
GC LZ	102.0m/z Ceramide phosphocholines	0.958141		GC LZ	107.0m/z	0.975889		GC LZ	102.0m/z Ceramide phosphocholines	0.978487
GC LZ	102.0m/z Ceramide phosphocholines	0.958141		GC LZ	107.0m/z	0.952362		GC LZ	102.0m/z Ceramide phosphocholines	0.978487
GC LZ	102.0m/z Ceramide phosphocholines	0.958141		GC LZ	107.0m/z	1.15907		GC LZ	102.0m/z Ceramide phosphocholines	0.93471
GC LZ	102.0m/z Ceramide phosphocholines	0.68257		GC LZ	107.0m/z	1.15907		GC LZ	102.0m/z Ceramide phosphocholines	0.816448
GC LZ	102.0m/z Ceramide phosphocholines	1.19366		GC LZ	107.0m/z	1.04289		GC LZ	102.0m/z Ceramide phosphocholines	0.816448
GC LZ	102.0m/z Ceramide phosphocholines	0.74357		GC LZ	107.0m/z	1.04289		GC LZ	102.0m/z Ceramide phosphocholines	0.973969
GC LZ	102.0m/z Ceramide phosphocholines	1.11828		GC LZ	107.0m/z	0.824205		GC LZ	102.0m/z Ceramide phosphocholines	0.973969
GC LZ	102.0m/z Ceramide phosphocholines	1.11828		GC LZ	107.0m/z	0.824205		GC LZ	102.0m/z Ceramide phosphocholines	1.7876
GC LZ	102.0m/z Ceramide phosphocholines	1.11828		GC LZ	107.0m/z	0.824205		GC LZ	102.0m/z Ceramide phosphocholines	1.7876
GC LZ	102.0m/z Ceramide phosphocholines	1.11828		GC LZ	107.0m/z	1.04095		GC LZ	102.0m/z Ceramide phosphocholines	1.92983
GC LZ	102.0m/z Ceramide phosphocholines	1.11828		GC LZ	107.0m/z	0.922263		GC LZ	102.0m/z Ceramide phosphocholines	1.05205
GC LZ	102.0m/z Ceramide phosphocholines	1.43718		GC LZ	107.0m/z	0.922263		GC LZ	102.0m/z Ceramide phosphocholines	1.05205
GC LZ	102.0m/z Ceramide phosphocholines	1.43718		GC LZ	107.0m/z	1.00869		GC LZ	102.0m/z Ceramide phosphocholines	1.05205
GC LZ	102.0m/z Ceramide phosphocholines	1.01256		GC LZ	107.0m/z	1.00869		GC LZ	102.0m/z Ceramide phosphocholines	1.38631
GC LZ	102.0m/z Ceramide phosphocholines	1.01256		GC LZ	107.0m/z	1.15524		GC LZ	102.0m/z Ceramide phosphocholines	0.740065
GC LZ	102.0m/z Ceramide phosphocholines	1.01256		GC LZ	107.0m/z	1.15524		GC LZ	102.0m/z Ceramide phosphocholines	1.94301
GC LZ	102.0m/z Ceramide phosphocholines	1.1714		GC LZ	107.0m/z	1.15524		GC LZ	102.0m/z Ceramide phosphocholines	1.37952
GC LZ	102.0m/z Ceramide phosphocholines	1.01067		GC LZ	107.0m/z	0.943328		GC LZ	102.0m/z Ceramide phosphocholines	1.37952
GC LZ	102.0m/z Ceramide phosphocholines	0.91571		GC LZ	107.0m/z	0.943328		GC LZ	102.0m/z Ceramide phosphocholines	1.55401
GC LZ	102.0m/z Ceramide phosphocholines	1.18517		GC LZ	107.0m/z	0.943328		GC LZ	102.0m/z Ceramide phosphocholines	1.55401
GC LZ	102.0m/z Ceramide phosphocholines	1.18517		GC LZ	107.0m/z	0.91202		GC LZ	102.0m/z Ceramide phosphocholines	0.937458
GC LZ	102.0m/z Ceramide phosphocholines	1.18517		GC LZ	107.0m/z	0.91202		GC LZ	102.0m/z Ceramide phosphocholines	0.937458
GC LZ	102.0m/z Ceramide phosphocholines	0.719619		GC LZ	107.0m/z	0.91551		GC LZ	102.0m/z Ceramide phosphocholines	0.817325
GC LZ	102.0m/z Ceramide phosphocholines	0.764294		GC LZ	107.0m/z	0.91551		GC LZ	102.0m/z Ceramide phosphocholines	0.782206
GC LZ	102.0m/z Ceramide phosphocholines	0.764294		GC LZ	107.0m/z	0.91551		GC LZ	102.0m/z Ceramide phosphocholines	0.782206
GC LZ	102.0m/z Ceramide phosphocholines	0.764294		GC LZ	107.0m/z	0.91551		GC LZ	102.0m/z Ceramide phosphocholines	1.17778
GC LZ	102.0m/z Ceramide phosphocholines	0.765084		GC LZ	107.0m/z	1.12319		GC LZ	102.0m/z Ceramide phosphocholines	1.17778
GC LZ	102.0m/z Ceramide phosphocholines	0.972981		GC LZ	107.0m/z	1.12319		GC LZ	102.0m/z Ceramide phosphocholines	1.17778
GC LZ	102.0m/z Ceramide phosphocholines	0.972981		GC LZ	107.0m/z	0.899875		GC LZ	102.0m/z Ceramide phosphocholines	1.17778
GC LZ	102.0m/z Ceramide phosphocholines	0.972981		GC LZ	107.0m/z	0.899875		GC LZ	102.0m/z Ceramide phosphocholines	0.72166
GC LZ	102.0m/z Ceramide phosphocholines	0.972981		GC LZ	107.0m/z	0.691618		GC LZ	102.0m/z Ceramide phosphocholines	0.72166
GC LZ	102.0m/z Ceramide phosphocholines	0.536562		GC LZ	107.0m/z	1.03298		GC LZ	102.0m/z Ceramide phosphocholines	0.356374
GC LZ	102.0m/z Ceramide phosphocholines	0.536562		GC LZ	107.0m/z	1.03298		GC LZ	102.0m/z Ceramide phosphocholines	1.48379
GC LZ	102.0m/z Ceramide phosphocholines	0.94599		GC LZ	107.0m/z	0.985162		GC LZ	102.0m/z Ceramide phosphocholines	1.48379
GC LZ	102.0m/z Ceramide phosphocholines	0.94599		GC LZ	107.0m/z	0.985162		GC LZ	102.0m/z Ceramide phosphocholines	1.48379
GC LZ	102.0m/z Ceramide phosphocholines	0.866533		GC LZ	107.0m/z	0.94436		GC LZ	102.0m/z Ceramide phosphocholines	0.853634
GC LZ	102.0m/z Ceramide phosphocholines	0.866533		GC LZ	107.0m/z	1.48923		GC LZ	102.0m/z Ceramide phosphocholines	0.853634
GC LZ	102.0m/z Ceramide phosphocholines	0.866533		GC LZ	107.0m/z	0.997983		GC LZ	102.0m/z Ceramide phosphocholines	0.853634
GC LZ	102.0m/z Ceramide phosphocholines	1.06379		GC LZ	107.0m/z	1.03094		GC LZ	102.0m/z Ceramide phosphocholines	0.690979
GC LZ	102.0m/z Ceramide phosphocholines	1.06379		GC LZ	107.0m/z	0.973272		GC LZ	102.0m/z Ceramide phosphocholines	0.690979
GC LZ	102.0m/z Ceramide phosphocholines	1.06379		GC LZ	107.0m/z	1.2242		GC LZ	102.0m/z Ceramide phosphocholines	0.736774
GC LZ	102.0m/z Ceramide phosphocholines	0.979281		GC LZ	107.0m/z	1.2242		GC LZ	102.0m/z Ceramide phosphocholines	0.736774
GC LZ	102.0m/z Ceramide phosphocholines	0.979281		GC LZ	107.0m/z	1.10786		GC LZ	102.0m/z Ceramide phosphocholines	0.867688
GC LZ	102.0m/z Ceramide phosphocholines	0.979281		GC LZ	107.0m/z	1.19054		GC LZ	102.0m/z Ceramide phosphocholines	0.867688
GC LZ	102.0m/z Ceramide phosphocholines	0.979281		GC LZ	107.0m/z	1.03288		GC LZ	102.0m/z Ceramide phosphocholines	0.626002
GC LZ	102.0m/z Ceramide phosphocholines	1.04202		GC LZ	107.0m/z	0.861051		GC LZ	102.0m/z Ceramide phosphocholines	0.626002
GC LZ	102.0m/z Ceramide phosphocholines	0.89547		GC LZ	107.0m/z	1.09387		GC LZ	102.0m/z Ceramide phosphocholines	1.21898
GC LZ	102.0m/z Ceramide phosphocholines	0.89547		GC LZ	107.0m/z	1.09387		GC LZ	102.0m/z Ceramide phosphocholines	1.21898
GC LZ	102.0m/z Ceramide phosphocholines	0.89547		GC LZ	107.0m/z	0.965612		GC LZ	102.0m/z Ceramide phosphocholines	1.21898
GC LZ	102.0m/z Ceramide phosphocholines	0.89547		GC LZ	107.0m/z	0.965612		GC LZ	102.0m/z Ceramide phosphocholines	1.21898
GC LZ	102.0m/z Ceramide phosphocholines	1.16648		GC LZ	107.0m/z	0.965612		GC LZ	102.0m/z Ceramide phosphocholines	1.21898
GC LZ	102.0m/z Ceramide phosphocholines	1.16648		GC LZ	107.0m/z	1.0141		GC LZ	102.0m/z Ceramide phosphocholines	1.15725
GC LZ	102.0m/z Ceramide phosphocholines	0.642606		GC LZ	107.0m/z	1.0141		GC LZ	102.0m/z Ceramide phosphocholines	1.15725
GC LZ	102.0m/z Ceramide phosphocholines	0.642606		GC LZ	107.0m/z	1.0141		GC LZ	102.0m/z Ceramide phosphocholines	1.04906
GC LZ	102.0m/z Ceramide phosphocholines	0.642606		GC LZ	107.0m/z	1.00801		GC LZ	102.0m/z Ceramide phosphocholines	1.06273
GC LZ	102.0m/z Ceramide phosphocholines	0.780763		GC LZ	107.0m/z	1.00801		GC LZ	102.0m/z Ceramide phosphocholines	1.06273
GC LZ	102.0m/z Ceramide phosphocholines	0.780763		GC LZ	107.0m/z	1.00801		GC LZ	102.0m/z Ceramide phosphocholines	1.26958
GC LZ	102.0m/z Ceramide phosphocholines	0.842817		GC LZ	107.0m/z	0.788276		GC LZ	102.0m/z Ceramide phosphocholines	1.26958
GC LZ	102.0m/z Ceramide phosphocholines	0.842817		GC LZ	107.0m/z	0.868165		GC LZ	102.0m/z Ceramide phosphocholines	1.26958
GC LZ	102.0m/z Ceramide phosphocholines	1.04716		GC LZ	107.0m/z	1.09062		GC LZ	102.0m/z Ceramide phosphocholines	1.26958
GC LZ	102.0m/z Ceramide phosphocholines	1.04716		GC LZ	107.0m/z	1.09062		GC LZ	102.0m/z Ceramide phosphocholines	1.42098
GC LZ	102.0m/z Ceramide phosphocholines	1.04716		GC LZ	107.0m/z	1.03002		GC LZ	102.0m/z Ceramide phosphocholines	1.42098
GC LZ	102.0m/z Ceramide phosphocholines	1.14509		GC LZ	107.0m/z	1.02796		GC LZ	102.0m/z Ceramide phosphocholines	1.1712
GC LZ	102.0m/z Ceramide phosphocholines	1.14509		GC LZ	107.0m/z	1.0932		GC LZ	102.0m/z Ceramide phosphocholines	1.1712
GC LZ	102.0m/z Ceramide phosphocholines	1.09176		GC LZ	107.0m/z	1.0932		GC LZ	102.0m/z Ceramide phosphocholines	1.15418
GC LZ	102.0m/z Ceramide phosphocholines	1.09176		GC LZ	107.0m/z	1.05459		GC LZ	102.0m/z Ceramide phosphocholines	0.796059
GC LZ	102.0m/z Ceramide phosphocholines	1.09176		GC LZ	107.0m/z	1.05459		GC LZ	102.0m/z Ceramide phosphocholines	0.796059
GC LZ	102.0m/z Ceramide phosphocholines	1.09176		GC LZ	107.0m/z	1.11946		GC LZ	102.0m/z Ceramide phosphocholines	0.796059
GC LZ	102.0m/z Ceramide phosphocholines	1.02127		GC LZ	107.0m/z	0.967537		GC LZ	102.0m/z Ceramide phosphocholines	0.796059
GC LZ	102.0m/z Ceramide phosphocholines	1.02127		GC LZ	107.0m/z	0.967537		GC LZ	102.0m/z Ceramide phosphocholines	0.796059
GC LZ	102.0m/z Ceramide phosphocholines	1.5963		GC LZ	107.0m/z	1.04789		GC LZ	102.0m/z Ceramide phosphocholines	1.7231
GC LZ	102.0m/z Ceramide phosphocholines	1.5963		GC LZ	107.0m/z	1.07819		GC LZ	102.0m/z Ceramide phosphocholines	1.7231
GC LZ	102.0m/z Ceramide phosphocholines	0.905622		GC LZ	107.0m/z	0.994761		GC LZ	102.0m/z Ceramide phosphocholines	1.62071
GC LZ	102.0m/z Ceramide phosphocholines	1.18143		GC LZ	107.0m/z	0.994761		GC LZ	102.0m/z Ceramide phosphocholines	1.02055
GC LZ	102.0m/z Ceramide phosphocholines	0.743531		GC LZ	107.0m/z	1.07698		GC LZ	102.0m/z Ceramide phosphocholines	1.18216
GC LZ	102.0m/z Ceramide phosphocholines	0.743531		GC LZ	107.0m/z	0.788741		GC LZ	102.0m/z Ceramide phosphocholines	0.938247
GC LZ	102.0m/z Ceramide phosphocholines	1.02744		GC LZ	107.0m/z	0.918834		GC LZ	102.0m/z Ceramide phosphocholines	0.938247
GC LZ	102.0m/z Ceramide phosphocholines	1.02744		GC LZ	107.0m/z	0.830059		GC LZ	102.0m/z Ceramide phosphocholines	0.938247
GC LZ	102.0m/z Ceramide phosphocholines	1.02744		GC LZ	107.0m/z	1.03448		GC LZ	102.0m/z Ceramide phosphocholines	0.938247
GC LZ	102.0m/z Ceramide phosphocholines	1.08951		GC LZ	107.0m/z	1.03448		GC LZ	102.0m/z Ceramide phosphocholines	1.13713
GC LZ	102.0m/z Ceramide phosphocholines	1.08017		GC LZ	107.0m/z	0.788504		GC LZ	102.0m/z Ceramide phosphocholines	1.13713
GC LZ	102.0m/z Ceramide phosphocholines	1.08017		GC LZ	107.0m/z	0.788504		GC LZ	102.0m/z Ceramide phosphocholines	0.775147
GC LZ	102.0m/z Ceramide phosphocholines	0.994281		GC LZ	107.0m/z	1.38486		GC LZ	102.0m/z Ceramide phosphocholines	0.775147
GC LZ	102.0m/z Ceramide phosphocholines	0.994281		GC LZ	107.0m/z	0.727944		GC LZ	102.0m/z Ceramide phosphocholines	0.768876
GC LZ	102.0m/z Ceramide phosphocholines	1.17253		GC LZ	107.0m/z	0.727944		GC LZ	102.0m/z Ceramide phosphocholines	0.768876
GC LZ	102.0m/z Ceramide phosphocholines	1.26982		GC LZ	107.0m/z	1.11004		GC LZ	102.0m/z Ceramide phosphocholines	0.849653
GC LZ	102.0m/z Ceramide phosphocholines	1.26982		GC LZ	107.0m/z	1.11004		GC LZ	102.0m/z Ceramide phosphocholines	1.23724
GC LZ	102.0m/z Ceramide phosphocholines	1.26982		GC LZ	107.0m/z	1.11004		GC LZ	102.0m/z Ceramide phosphocholines	2.05163
GC LZ	102.0m/z Ceramide phosphocholines	1.26982		GC LZ	107.0m/z	1.11762		GC LZ	102.0m/z Ceramide phosphocholines	0.89681
GC LZ	102.0m/z Ceramide phosphocholines	0.816598		GC LZ	107.0m/z	1.11762		GC LZ	102.0m/z Ceramide phosphocholines	1.43005
GC LZ	102.0m/z Ceramide phosphocholines	1.43207		GC LZ	107.0m/z	1.11762		GC LZ	102.0m/z Ceramide phosphocholines	1.79421
GC LZ	102.0m/z Ceramide phosphocholines	1.43207		GC LZ	107.0m/z	1.15708		GC LZ	102.0m/z Ceramide phosphocholines	1.03327
GC LZ	102.0m/z Ceramide phosphocholines	1.43207		GC LZ	107.0m/z	1.15708		GC LZ	102.0m/z Ceramide phosphocholines	1.06196
GC LZ	102.0m/z Ceramide phosphocholines	1.3899		GC LZ	107.0m/z	1.15708		GC LZ	102.0m/z Ceramide phosphocholines	2.12338
GC LZ	102.0m/z Ceramide phosphocholines	1.3899		GC LZ	107.0m/z	0.941058		GC LZ	102.0m/z Ceramide phosphocholines	1.02166
GC LZ	102.0m/z Ceramide phosphocholines	0.782859		GC LZ	107.0m/z	0.941058		GC LZ	102.0m/z Ceramide phosphocholines	1.02166
GC LZ	102.0m/z Ceramide phosphocholines	0.952922		GC LZ	107.0m/z	1.06721		GC LZ	102.0m/z Ceramide phosphocholines	1.62906
GC LZ	102.0m/z Ceramide phosphocholines	0.952922		GC LZ	107.0m/z	1.06721		GC LZ	102.0m/z Ceramide phosphocholines	1.9619
GC LZ	102.0m/z Ceramide phosphocholines	0.952922		GC LZ	107.0m/z	1.06721		GC LZ	102.0m/z Ceramide phosphocholines	1.01742
GC LZ	102.0m/z Ceramide phosphocholines	0.952922		GC LZ	107.0m/z	0.933473		GC LZ	102.0m/z Ceramide phosphocholines	0.800609
GC LZ	102.0m/z Ceramide phosphocholines	0.952922		GC LZ	107.0m/z	0.933473		GC LZ	102.0m/z Ceramide phosphocholines	1.99506
GC LZ	102.0m/z Ceramide phosphocholines	1.14292		GC LZ	107.0m/z	0.933473		GC LZ	102.0m/z Ceramide phosphocholines	1.5932
GC LZ	102.0m/z Ceramide phosphocholines	1.14292		GC LZ	107.0m/z	0.898052		GC LZ	102.0m/z Ceramide phosphocholines	1.09224
GC LZ	102.0m/z Ceramide phosphocholines	1.12279		GC LZ	107.0m/z	0.973648		GC LZ	102.0m/z Ceramide phosphocholines	1.09224
GC LZ	102.0m/z Ceramide phosphocholines	1.12279		GC LZ	107.0m/z	0.716123		GC LZ	102.0m/z Ceramide phosphocholines	0.856629
GC LZ	102.0m/z Ceramide phosphocholines	0.816271		GC LZ	107.0m/z	0.716123		GC LZ	102.0m/z Ceramide phosphocholines	0.603439
GC LZ	102.0m/z Ceramide phosphocholines	0.98995		GC LZ	107.0m/z	1.37326		GC LZ	102.0m/z Ceramide phosphocholines	0.759766
GC LZ	102.0m/z Ceramide phosphocholines	0.98995		GC LZ	107.0m/z	1.37326		GC LZ	102.0m/z Ceramide phosphocholines	0.759766
GC LZ	102.0m/z Ceramide phosphocholines	0.98995		GC LZ	107.0m/z	0.875713		GC LZ	102.0m/z Ceramide phosphocholines	0.742968
GC LZ	102.0m/z Ceramide phosphocholines	0.98995		GC LZ	107.0m/z	0.875713		GC LZ	102.0m/z Ceramide phosphocholines	0.742968
GC LZ	102.0m/z Ceramide phosphocholines	1.0101		GC LZ	107.0m/z	0.87674		GC LZ	102.0m/z Ceramide phosphocholines	0.742968
GC LZ	102.0m/z Ceramide phosphocholines	1.0101		GC LZ	107.0m/z	0.951763		GC LZ	102.0m/z Ceramide phosphocholines	1.1195
GC LZ	102.0m/z Ceramide phosphocholines	1.0101		GC LZ	107.0m/z	0.951763		GC LZ	102.0m/z Ceramide phosphocholines	1.1195
GC LZ	102.0m/z Ceramide phosphocholines	0.891762		GC LZ	107.0m/z	0.951763		GC LZ	102.0m/z Ceramide phosphocholines	0.660049
GC LZ	102.0m/z Ceramide phosphocholines	0.891762		GC LZ	107.0m/z	0.772776		GC LZ	102.0m/z Ceramide phosphocholines	0.660049
GC LZ	102.0m/z Ceramide phosphocholines	1.01635		GC LZ	107.0m/z	0.98529		GC LZ	102.0m/z Ceramide phosphocholines	1.14911
GC LZ	102.0m/z Ceramide phosphocholines	1.01635		GC LZ	107.0m/z	0.98529		GC LZ	102.0m/z Ceramide phosphocholines	1.14911
GC LZ	102.0m/z Ceramide phosphocholines	1.01635		GC LZ	107.0m/z	0.901581		GC LZ	102.0m/z Ceramide phosphocholines	0.687606
GC LZ	102.0m/z Ceramide phosphocholines	1.01635		GC LZ	107.0m/z	1.12728		GC LZ	102.0m/z Ceramide phosphocholines	0.687606
GC LZ	102.0m/z Ceramide phosphocholines	1.01635		GC LZ	107.0m/z	0.620846		GC LZ	102.0m/z Ceramide phosphocholines	0.687606
GC LZ	102.0m/z Ceramide phosphocholines	1.4546		GC LZ	107.0m/z	0.620846		GC LZ	102.0m/z Ceramide phosphocholines	1.23016
GC LZ	102.0m/z Ceramide phosphocholines	1.4546		GC LZ	107.0m/z	0.815164		GC LZ	102.0m/z Ceramide phosphocholines	1.23016
GC LZ	102.0m/z Ceramide phosphocholines	1.39546		GC LZ	107.0m/z	1.17991		GC LZ	102.0m/z Ceramide phosphocholines	0.8446
GC LZ	102.0m/z Ceramide phosphocholines	1.39546		GC LZ	107.0m/z	1.17991		GC LZ	102.0m/z Ceramide phosphocholines	0.8446
GC LZ	102.0m/z Ceramide phosphocholines	1.31707		GC LZ	107.0m/z	1.17991		GC LZ	102.0m/z Ceramide phosphocholines	1.12504
GC LZ	102.0m/z Ceramide phosphocholines	1.31707		GC LZ	107.0m/z	0.900166		GC LZ	102.0m/z Ceramide phosphocholines	1.12504
GC LZ	102.0m/z Ceramide phosphocholines	1.31707		GC LZ	107.0m/z	1.21427		GC LZ	102.0m/z Ceramide phosphocholines	1.02032
GC LZ	102.0m/z Ceramide phosphocholines	1.31707		GC LZ	107.0m/z	1.21427		GC LZ	102.0m/z Ceramide phosphocholines	1.28412
GC LZ	102.0m/z Ceramide phosphocholines	1.03469		GC LZ	107.0m/z	1.21427		GC LZ	102.0m/z Ceramide phosphocholines	0.802642
GC LZ	102.0m/z Ceramide phosphocholines	1.03469		GC LZ	107.0m/z	1.02709		GC LZ	102.0m/z Ceramide phosphocholines	1.08841
GC LZ	102.0m/z Ceramide phosphocholines	1.03469		GC LZ	107.0m/z	1.02709		GC LZ	102.0m/z Ceramide phosphocholines	1.08841
GC LZ	102.0m/z Ceramide phosphocholines	1.76638		GC LZ	107.0m/z	1.02709		GC LZ	102.0m/z Ceramide phosphocholines	1.08841
GC LZ	102.0m/z Ceramide phosphocholines	1.76638		GC LZ	107.0m/z	0.974708		GC LZ	102.0m/z Ceramide phosphocholines	1.08841
GC LZ	102.0m/z Ceramide phosphocholines	0.788948		GC LZ	107.0m/z	0.974708		GC LZ	102.0m/z Ceramide phosphocholines	1.08841
GC LZ	102.0m/z Ceramide phosphocholines	0.788948		GC LZ	107.0m/z	0.86018		GC LZ	102.0m/z Ceramide phosphocholines	1.08841
GC LZ	102.0m/z Ceramide phosphocholines	0.788948		GC LZ	107.0m/z	0.794047		GC LZ	102.0m/z Ceramide phosphocholines	2.11983
GC LZ	102.0m/z Ceramide phosphocholines	0.788948		GC LZ	107.0m/z	0.937539		GC LZ	102.0m/z Ceramide phosphocholines	2.04629
GC LZ	102.0m/z Ceramide phosphocholines	0.931492		GC LZ	107.0m/z	0.937539		GC LZ	102.0m/z Ceramide phosphocholines	1.02551
GC LZ	102.0m/z Ceramide phosphocholines	0.931492		GC LZ	107.0m/z	0.937539		GC LZ	102.0m/z Ceramide phosphocholines	1.02551
GC LZ	102.0m/z Ceramide phosphocholines	0.931492		GC LZ	107.0m/z	0.972174		GC LZ	102.0m/z Ceramide phosphocholines	1.02551
GC LZ	102.0m/z Ceramide phosphocholines	0.589279		GC LZ	107.0m/z	0.972174		GC LZ	102.0m/z Ceramide phosphocholines	1.12703
GC LZ	102.0m/z Ceramide phosphocholines	1.02427		GC LZ	107.0m/z	0.972174		GC LZ	102.0m/z Ceramide phosphocholines	0.920615
GC LZ	102.0m/z Ceramide phosphocholines	1.02427		GC LZ	107.0m/z	0.972174		GC LZ	102.0m/z Ceramide phosphocholines	0.66396
GC LZ	102.0m/z Ceramide phosphocholines	1.02427		GC LZ	107.0m/z	0.993049		GC LZ	102.0m/z Ceramide phosphocholines	1.35321
GC LZ	102.0m/z Ceramide phosphocholines	1.02427		GC LZ	107.0m/z	0.993049		GC LZ	102.0m/z Ceramide phosphocholines	0.886086
GC LZ	102.0m/z Ceramide phosphocholines	1.02427		GC LZ	107.0m/z	0.993049		GC LZ	102.0m/z Ceramide phosphocholines	0.886086
GC LZ	102.0m/z Ceramide phosphocholines	1.02427		GC LZ	107.0m/z	1.07377		GC LZ	102.0m/z Ceramide phosphocholines	0.886086
GC LZ	102.0m/z Ceramide phosphocholines	1.35734		GC LZ	107.0m/z	1.07377		GC LZ	102.0m/z Ceramide phosphocholines	1.01378
GC LZ	102.0m/z Ceramide phosphocholines	1.35734		GC LZ	107.0m/z	1.07377		GC LZ	102.0m/z Ceramide phosphocholines	0.88193
GC LZ	102.0m/z Ceramide phosphocholines	1.35734		GC LZ	107.0m/z	1.07377		GC LZ	102.0m/z Ceramide phosphocholines	1.05718
GC LZ	102.0m/z Ceramide phosphocholines	1.33067		GC LZ	107.0m/z	0.922236		GC LZ	102.0m/z Ceramide phosphocholines	1.05718
GC LZ	102.0m/z Ceramide phosphocholines	1.33067		GC LZ	107.0m/z	0.922236		GC LZ	102.0m/z Ceramide phosphocholines	1.05718
GC LZ	102.0m/z Ceramide phosphocholines	1.33067		GC LZ	107.0m/z	0.762579		GC LZ	102.0m/z Ceramide phosphocholines	1.05718
GC LZ	102.0m/z Ceramide phosphocholines	1.33067		GC LZ	107.0m/z	1.03579		GC LZ	102.0m/z Ceramide phosphocholines	1.05718
GC LZ	102.0m/z Ceramide phosphocholines	0.890555		GC LZ	107.0m/z	1.03579		GC LZ	102.0m/z Ceramide phosphocholines	1.05718
GC LZ	102.0m/z Ceramide phosphocholines	0.890555		GC LZ	107.0m/z	0.839276		GC LZ	102.0m/z Ceramide phosphocholines	1.25022
GC LZ	102.0m/z Ceramide phosphocholines	0.890555		GC LZ	107.0m/z	0.839276		GC LZ	102.0m/z Ceramide phosphocholines	1.25022
GC LZ	102.0m/z Ceramide phosphocholines	0.893795		GC LZ	107.0m/z	1.12437		GC LZ	102.0m/z Ceramide phosphocholines	1.25022
GC LZ	102.0m/z Ceramide phosphocholines	0.893795		GC LZ	107.0m/z	1.12437		GC LZ	102.0m/z Ceramide phosphocholines	1.25022
GC LZ	102.0m/z Ceramide phosphocholines	0.893795		GC LZ	107.0m/z	1.03784		GC LZ	102.0m/z Ceramide phosphocholines	1.20852
GC LZ	102.0m/z Ceramide phosphocholines	0.893795		GC LZ	107.0m/z	1.03784		GC LZ	102.0m/z Ceramide phosphocholines	1.20852
GC LZ	102.0m/z Ceramide phosphocholines	0.99121		GC LZ	107.0m/z	0.862044		GC LZ	102.0m/z Ceramide phosphocholines	1.20852
GC LZ	102.0m/z Ceramide phosphocholines	0.99121		GC LZ	107.0m/z	0.954115		GC LZ	102.0m/z Ceramide phosphocholines	1.23021
GC LZ	102.0m/z Ceramide phosphocholines	0.99121		GC LZ	107.0m/z	0.780913		GC LZ	102.0m/z Ceramide phosphocholines	0.826789
GC LZ	102.0m/z Ceramide phosphocholines	0.692753		GC LZ	107.0m/z	0.780913		GC LZ	102.0m/z Ceramide phosphocholines	0.826789
GC LZ	102.0m/z Ceramide phosphocholines	0.692753		GC LZ	107.0m/z	0.780913		GC LZ	102.0m/z Ceramide phosphocholines	1.77028
GC LZ	102.0m/z Ceramide phosphocholines	1.34287		GC LZ	107.0m/z	0.780913		GC LZ	102.0m/z Ceramide phosphocholines	1.77028
GC LZ	102.0m/z Ceramide phosphocholines	0.954464		GC LZ	107.0m/z	0.780913		GC LZ	102.0m/z Ceramide phosphocholines	1.77028
GC LZ	102.0m/z Ceramide phosphocholines	0.954464		GC LZ	107.0m/z	1.05948		GC LZ	102.0m/z Ceramide phosphocholines	1.77028
GC LZ	102.0m/z Ceramide phosphocholines	0.954464		GC LZ	107.0m/z	1.05948		GC LZ	102.0m/z Ceramide phosphocholines	0.929641
GC LZ	102.0m/z Ceramide phosphocholines	0.954464		GC LZ	107.0m/z	1.05948		GC LZ	102.0m/z Ceramide phosphocholines	0.929641
GC LZ	102.0m/z Ceramide phosphocholines	1.0364		GC LZ	107.0m/z	1.05948		GC LZ	102.0m/z Ceramide phosphocholines	0.929641
GC LZ	102.0m/z Ceramide phosphocholines	1.0364		GC LZ	107.0m/z	0.764997		GC LZ	102.0m/z Ceramide phosphocholines	1.17908
GC LZ	102.0m/z Ceramide phosphocholines	1.0364		GC LZ	107.0m/z	0.764997		GC LZ	102.0m/z Ceramide phosphocholines	0.996671
GC LZ	102.0m/z Ceramide phosphocholines	1.40132		GC LZ	107.0m/z	0.764997		GC LZ	102.0m/z Ceramide phosphocholines	1.35349
GC LZ	102.0m/z Ceramide phosphocholines	1.40132		GC LZ	107.0m/z	0.647437		GC LZ	102.0m/z Ceramide phosphocholines	1.35349
GC LZ	102.0m/z Ceramide phosphocholines	0.840357		GC LZ	107.0m/z	1.28527		GC LZ	102.0m/z Ceramide phosphocholines	1.38511
GC LZ	102.0m/z Ceramide phosphocholines	0.840357		GC LZ	107.0m/z	1.28527		GC LZ	102.0m/z Ceramide phosphocholines	1.38511
GC LZ	102.0m/z Ceramide phosphocholines	0.840357		GC LZ	107.0m/z	1.28527		GC LZ	102.0m/z Ceramide phosphocholines	1.41608
GC LZ	102.0m/z Ceramide phosphocholines	0.840357		GC LZ	107.0m/z	1.01553		GC LZ	102.0m/z Ceramide phosphocholines	1.41608
GC LZ	102.0m/z Ceramide phosphocholines	0.684546		GC LZ	107.0m/z	1.01553		GC LZ	102.0m/z Ceramide phosphocholines	1.41608
GC LZ	102.0m/z Ceramide phosphocholines	0.684546		GC LZ	107.0m/z	1.01553		GC LZ	102.0m/z Ceramide phosphocholines	1.41608
GC LZ	102.0m/z Ceramide phosphocholines	0.684546		GC LZ	107.0m/z	0.985732		GC LZ	102.0m/z Ceramide phosphocholines	1.41608
GC LZ	102.0m/z Ceramide phosphocholines	0.684546		GC LZ	107.0m/z	0.985732		GC LZ	102.0m/z Ceramide phosphocholines	1.04518
GC LZ	102.0m/z Ceramide phosphocholines	0.684546		GC LZ	107.0m/z	0.985732		GC LZ	102.0m/z Ceramide phosphocholines	1.6636
GC LZ	102.0m/z Ceramide phosphocholines	0.648076		GC LZ	107.0m/z	1.302		GC LZ	102.0m/z Ceramide phosphocholines	1.42795
GC LZ	102.0m/z Ceramide phosphocholines	0.648076		GC LZ	107.0m/z	1.302		GC LZ	102.0m/z Ceramide phosphocholines	1.42795
GC LZ	102.0m/z Ceramide phosphocholines	0.648076		GC LZ	107.0m/z	1.302		GC LZ	102.0m/z Ceramide phosphocholines	1.00498
GC LZ	102.0m/z Ceramide phosphocholines	0.648076		GC LZ	107.0m/z	0.988486		GC LZ	102.0m/z Ceramide phosphocholines	1.00498
GC LZ	102.0m/z Ceramide phosphocholines	0.648076		GC LZ	107.0m/z	0.988486		GC LZ	102.0m/z Ceramide phosphocholines	0.860617
GC LZ	102.0m/z Ceramide phosphocholines	0.919255		GC LZ	107.0m/z	0.988486		GC LZ	102.0m/z Ceramide phosphocholines	0.860617
GC LZ	102.0m/z Ceramide phosphocholines	0.919255		GC LZ	107.0m/z	0.906522		GC LZ	102.0m/z Ceramide phosphocholines	0.860617
GC LZ	102.0m/z Ceramide phosphocholines	0.919255		GC LZ	107.0m/z	0.906522		GC LZ	102.0m/z Ceramide phosphocholines	1.70595
GC LZ	102.0m/z Ceramide phosphocholines	0.919255		GC LZ	107.0m/z	0.906522		GC LZ	102.0m/z Ceramide phosphocholines	1.76669
GC LZ	102.0m/z Ceramide phosphocholines	0.919255		GC LZ	107.0m/z	0.906522		GC LZ	102.0m/z Ceramide phosphocholines	2.49531
GC LZ	102.0m/z Ceramide phosphocholines	0.919255		GC LZ	107.0m/z	0.898439		GC LZ	102.0m/z Ceramide phosphocholines	1.86473
GC LZ	102.0m/z Ceramide phosphocholines	1.37079		GC LZ	107.0m/z	1.22191		GC LZ	102.0m/z Ceramide phosphocholines	1.09783
GC LZ	102.0m/z Ceramide phosphocholines	1.37079		GC LZ	107.0m/z	1.22191		GC LZ	102.0m/z Ceramide phosphocholines	0.806551
GC LZ	102.0m/z Ceramide phosphocholines	1.37079		GC LZ	107.0m/z	1.16709		GC LZ	102.0m/z Ceramide phosphocholines	1.30871
GC LZ	102.0m/z Ceramide phosphocholines	1.12499		GC LZ	107.0m/z	1.12528		GC LZ	102.0m/z Ceramide phosphocholines	0.917502
GC LZ	102.0m/z Ceramide phosphocholines	1.12499		GC LZ	107.0m/z	1.12528		GC LZ	102.0m/z Ceramide phosphocholines	0.917502
GC LZ	102.0m/z Ceramide phosphocholines	1.12499		GC LZ	107.0m/z	1.27417		GC LZ	102.0m/z Ceramide phosphocholines	0.917502
GC LZ	102.0m/z Ceramide phosphocholines	1.12499		GC LZ	107.0m/z	1.27417		GC LZ	102.0m/z Ceramide phosphocholines	0.917502
GC LZ	102.0m/z Ceramide phosphocholines	1.17213		GC LZ	107.0m/z	1.35572		GC LZ	102.0m/z Ceramide phosphocholines	1.39877
GC LZ	102.0m/z Ceramide phosphocholines	1.17213		GC LZ	107.0m/z	1.35572		GC LZ	102.0m/z Ceramide phosphocholines	1.66067
GC LZ	102.0m/z Ceramide phosphocholines	0.688397		GC LZ	107.0m/z	1.72736		GC LZ	102.0m/z Ceramide phosphocholines	1.96955
GC LZ	102.0m/z Ceramide phosphocholines	0.688397		GC LZ	107.0m/z	1.04912		GC LZ	102.0m/z Ceramide phosphocholines	0.820828
GC LZ	102.0m/z Ceramide phosphocholines	0.688397		GC LZ	107.0m/z	1.34149		GC LZ	102.0m/z Ceramide phosphocholines	0.820828
GC LZ	102.0m/z Ceramide phosphocholines	1.25142		GC LZ	107.0m/z	0.946943		GC LZ	102.0m/z Ceramide phosphocholines	0.87119
GC LZ	102.0m/z Ceramide phosphocholines	1.25142		GC LZ	107.0m/z	0.946943		GC LZ	102.0m/z Ceramide phosphocholines	0.87119
GC LZ	102.0m/z Ceramide phosphocholines	1.25142		GC LZ	107.0m/z	0.893756		GC LZ	102.0m/z Ceramide phosphocholines	1.39664
GC LZ	102.0m/z Ceramide phosphocholines	1.25142		GC LZ	107.0m/z	0.893756		GC LZ	102.0m/z Ceramide phosphocholines	1.23899
GC LZ	102.0m/z Ceramide phosphocholines	1.35782		GC LZ	107.0m/z	0.882628		GC LZ	102.0m/z Ceramide phosphocholines	0.705495
GC LZ	102.0m/z Ceramide phosphocholines	1.35782		GC LZ	107.0m/z	0.882628		GC LZ	102.0m/z Ceramide phosphocholines	0.705495
GC LZ	102.0m/z Ceramide phosphocholines	1.35782		GC LZ	107.0m/z	0.882628		GC LZ	102.0m/z Ceramide phosphocholines	1.85337
GC LZ	102.0m/z Ceramide phosphocholines	0.653081		GC LZ	107.0m/z	0.882628		GC LZ	102.0m/z Ceramide phosphocholines	1.13448
GC LZ	102.0m/z Ceramide phosphocholines	0.653081		GC LZ	107.0m/z	0.882628		GC LZ	102.0m/z Ceramide phosphocholines	1.11333
GC LZ	102.0m/z Ceramide phosphocholines	0.653081		GC LZ	107.0m/z	0.882628		GC LZ	102.0m/z Ceramide phosphocholines	1.11333
GC LZ	102.0m/z Ceramide phosphocholines	0.653081		GC LZ	107.0m/z	0.911052		GC LZ	102.0m/z Ceramide phosphocholines	0.809513
GC LZ	102.0m/z Ceramide phosphocholines	0.653081		GC LZ	107.0m/z	1.08201		GC LZ	102.0m/z Ceramide phosphocholines	1.16462
GC LZ	102.0m/z Ceramide phosphocholines	1.23457		GC LZ	107.0m/z	1.08201		GC LZ	102.0m/z Ceramide phosphocholines	0.835975
GC LZ	102.0m/z Ceramide phosphocholines	1.23457		GC LZ	107.0m/z	1.13385		GC LZ	102.0m/z Ceramide phosphocholines	0.835975
GC LZ	102.0m/z Ceramide phosphocholines	1.13245		GC LZ	107.0m/z	1.18167		GC LZ	102.0m/z Ceramide phosphocholines	0.844406
GC LZ	102.0m/z Ceramide phosphocholines	1.13245		GC LZ	107.0m/z	1.18167		GC LZ	102.0m/z Ceramide phosphocholines	0.601181
GC LZ	102.0m/z Ceramide phosphocholines	1.03109		GC LZ	107.0m/z	1.18167		GC LZ	102.0m/z Ceramide phosphocholines	0.601181
GC LZ	102.0m/z Ceramide phosphocholines	1.12656		GC LZ	107.0m/z	1.18167		GC LZ	102.0m/z Ceramide phosphocholines	0.601181
GC LZ	102.0m/z Ceramide phosphocholines	1.12656		GC LZ	107.0m/z	0.885777		GC LZ	102.0m/z Ceramide phosphocholines	0.784636
GC LZ	102.0m/z Ceramide phosphocholines	1.12656		GC LZ	107.0m/z	0.885777		GC LZ	102.0m/z Ceramide phosphocholines	1.06797
GC LZ	102.0m/z Ceramide phosphocholines	1.16054		GC LZ	107.0m/z	0.885777		GC LZ	102.0m/z Ceramide phosphocholines	1.06797
GC LZ	102.0m/z Ceramide phosphocholines	1.16054		GC LZ	107.0m/z	1.03621		GC LZ	102.0m/z Ceramide phosphocholines	1.11744
GC LZ	102.0m/z Ceramide phosphocholines	1.16054		GC LZ	107.0m/z	0.959635		GC LZ	102.0m/z Ceramide phosphocholines	1.11744
GC LZ	102.0m/z Ceramide phosphocholines	0.5596		GC LZ	107.0m/z	0.959635		GC LZ	102.0m/z Ceramide phosphocholines	0.67709
GC LZ	102.0m/z Ceramide phosphocholines	0.897244		GC LZ	107.0m/z	0.959635		GC LZ	102.0m/z Ceramide phosphocholines	0.67709
GC LZ	102.0m/z Ceramide phosphocholines	0.897244		GC LZ	107.0m/z	0.959635		GC LZ	102.0m/z Ceramide phosphocholines	0.67709
GC LZ	102.0m/z Ceramide phosphocholines	0.64588		GC LZ	107.0m/z	1.20906		GC LZ	102.0m/z Ceramide phosphocholines	0.67709
GC LZ	102.0m/z Ceramide phosphocholines	0.64588		GC LZ	107.0m/z	1.20906		GC LZ	102.0m/z Ceramide phosphocholines	0.85419
GC LZ	102.0m/z Ceramide phosphocholines	0.457396		GC LZ	107.0m/z	1.20906		GC LZ	102.0m/z Ceramide phosphocholines	0.85419
GC LZ	102.0m/z Ceramide phosphocholines	0.992685		GC LZ	107.0m/z	1.20906		GC LZ	102.0m/z Ceramide phosphocholines	0.587724
GC LZ	102.0m/z Ceramide phosphocholines	0.850435		GC LZ	107.0m/z	1.20906		GC LZ	102.0m/z Ceramide phosphocholines	0.920505
GC LZ	102.0m/z Ceramide phosphocholines	0.850435		GC LZ	107.0m/z	1.01344		GC LZ	102.0m/z Ceramide phosphocholines	0.814657
GC LZ	102.0m/z Ceramide phosphocholines	1.37132		GC LZ	107.0m/z	0.910779		GC LZ	102.0m/z Ceramide phosphocholines	0.814657
GC LZ	102.0m/z Ceramide phosphocholines	1.37132		GC LZ	107.0m/z	0.910779		GC LZ	102.0m/z Ceramide phosphocholines	0.814657
GC LZ	102.0m/z Ceramide phosphocholines	1.07177		GC LZ	107.0m/z	0.910779		GC LZ	102.0m/z Ceramide phosphocholines	1.11924
GC LZ	102.0m/z Ceramide phosphocholines	1.07177		GC LZ	107.0m/z	0.859074		GC LZ	102.0m/z Ceramide phosphocholines	0.853955
GC LZ	102.0m/z Ceramide phosphocholines	1.07177		GC LZ	107.0m/z	0.859074		GC LZ	102.0m/z Ceramide phosphocholines	0.853955
GC LZ	102.0m/z Ceramide phosphocholines	1.07502		GC LZ	107.0m/z	0.894491		GC LZ	102.0m/z Ceramide phosphocholines	1.07091
GC LZ	102.0m/z Ceramide phosphocholines	1.07502		GC LZ	107.0m/z	0.949167		GC LZ	102.0m/z Ceramide phosphocholines	1.07091
GC LZ	102.0m/z Ceramide phosphocholines	1.07502		GC LZ	107.0m/z	0.915057		GC LZ	102.0m/z Ceramide phosphocholines	1.07091
GC LZ	102.0m/z Ceramide phosphocholines	1.07502		GC LZ	107.0m/z	0.915057		GC LZ	102.0m/z Ceramide phosphocholines	1.08412
GC LZ	102.0m/z Ceramide phosphocholines	1.07502		GC LZ	107.0m/z	1.03907		GC LZ	102.0m/z Ceramide phosphocholines	1.08412
GC LZ	102.0m/z Ceramide phosphocholines	1.07502		GC LZ	107.0m/z	1.03907		GC LZ	102.0m/z Ceramide phosphocholines	1.08412
GC LZ	102.0m/z Ceramide phosphocholines	1.18332		GC LZ	107.0m/z	1.03907		GC LZ	102.0m/z Ceramide phosphocholines	0.752943
GC LZ	102.0m/z Ceramide phosphocholines	1.18332		GC LZ	107.0m/z	1.03907		GC LZ	102.0m/z Ceramide phosphocholines	0.752943
GC LZ	102.0m/z Ceramide phosphocholines	1.2012		GC LZ	107.0m/z	1.03907		GC LZ	102.0m/z Ceramide phosphocholines	0.752943
GC LZ	102.0m/z Ceramide phosphocholines	0.88307		GC LZ	107.0m/z	0.849624		GC LZ	102.0m/z Ceramide phosphocholines	0.730346
GC LZ	102.0m/z Ceramide phosphocholines	0.88307		GC LZ	107.0m/z	0.849624		GC LZ	102.0m/z Ceramide phosphocholines	0.730346
GC LZ	102.0m/z Ceramide phosphocholines	1.17292		GC LZ	107.0m/z	0.780946		GC LZ	102.0m/z Ceramide phosphocholines	0.595904
GC LZ	102.0m/z Ceramide phosphocholines	1.17292		GC LZ	107.0m/z	0.982373		GC LZ	102.0m/z Ceramide phosphocholines	1.09899
GC LZ	102.0m/z Ceramide phosphocholines	1.17292		GC LZ	107.0m/z	0.982373		GC LZ	102.0m/z Ceramide phosphocholines	1.09899
GC LZ	102.0m/z Ceramide phosphocholines	0.604806		GC LZ	107.0m/z	0.941676		GC LZ	102.0m/z Ceramide phosphocholines	1.09899
GC LZ	102.0m/z Ceramide phosphocholines	0.604806		GC LZ	107.0m/z	1.13889		GC LZ	102.0m/z Ceramide phosphocholines	0.692451
GC LZ	102.0m/z Ceramide phosphocholines	0.604806		GC LZ	107.0m/z	1.13889		GC LZ	102.0m/z Ceramide phosphocholines	0.692451
GC LZ	102.0m/z Ceramide phosphocholines	0.604806		GC LZ	107.0m/z	1.13889		GC LZ	102.0m/z Ceramide phosphocholines	0.692451
GC LZ	102.0m/z Ceramide phosphocholines	1.15543		GC LZ	107.0m/z	0.87291		GC LZ	102.0m/z Ceramide phosphocholines	1.01138
GC LZ	102.0m/z Ceramide phosphocholines	1.5491		GC LZ	107.0m/z	0.918744		GC LZ	102.0m/z Ceramide phosphocholines	1.01138
GC LZ	102.0m/z Ceramide phosphocholines	1.32359		GC LZ	107.0m/z	0.976137		GC LZ	102.0m/z Ceramide phosphocholines	1.01138
GC LZ	102.0m/z Ceramide phosphocholines	1.32359		GC LZ	107.0m/z	0.976137		GC LZ	102.0m/z Ceramide phosphocholines	1.01138
GC LZ	102.0m/z Ceramide phosphocholines	0.834349		GC LZ	107.0m/z	0.976137		GC LZ	102.0m/z Ceramide phosphocholines	0.886533
GC LZ	102.0m/z Ceramide phosphocholines	1.01445		GC LZ	107.0m/z	0.913044		GC LZ	102.0m/z Ceramide phosphocholines	0.886533
GC LZ	102.0m/z Ceramide phosphocholines	1.01445		GC LZ	107.0m/z	0.913044		GC LZ	102.0m/z Ceramide phosphocholines	0.886533
GC LZ	102.0m/z Ceramide phosphocholines	1.01445		GC LZ	107.0m/z	0.960777		GC LZ	102.0m/z Ceramide phosphocholines	1.15576
GC LZ	102.0m/z Ceramide phosphocholines	0.85128		GC LZ	107.0m/z	0.960777		GC LZ	102.0m/z Ceramide phosphocholines	1.15576
GC LZ	102.0m/z Ceramide phosphocholines	0.927652		GC LZ	107.0m/z	1.06472		GC LZ	102.0m/z Ceramide phosphocholines	1.12033
GC LZ	102.0m/z Ceramide phosphocholines	0.790359		GC LZ	107.0m/z	1.06472		GC LZ	102.0m/z Ceramide phosphocholines	1.12033
GC LZ	102.0m/z Ceramide phosphocholines	0.790359		GC LZ	107.0m/z	1.06472		GC LZ	102.0m/z Ceramide phosphocholines	1.55992
GC LZ	102.0m/z Ceramide phosphocholines	0.606405		GC LZ	107.0m/z	1.06472		GC LZ	102.0m/z Ceramide phosphocholines	1.55992
GC LZ	102.0m/z Ceramide phosphocholines	0.857464		GC LZ	107.0m/z	0.967314		GC LZ	102.0m/z Ceramide phosphocholines	0.909717
GC LZ	102.0m/z Ceramide phosphocholines	0.811629		GC LZ	107.0m/z	0.95833		GC LZ	102.0m/z Ceramide phosphocholines	0.909717
GC LZ	102.0m/z Ceramide phosphocholines	0.705701		GC LZ	107.0m/z	0.95833		GC LZ	102.0m/z Ceramide phosphocholines	1.09104
GC LZ	102.0m/z Ceramide phosphocholines	0.705701		GC LZ	107.0m/z	1.14405		GC LZ	102.0m/z Ceramide phosphocholines	1.09104
GC LZ	102.0m/z Ceramide phosphocholines	1.44147		GC LZ	107.0m/z	0.884051		GC LZ	102.0m/z Ceramide phosphocholines	1.09104
GC LZ	102.0m/z Ceramide phosphocholines	1.15893		GC LZ	107.0m/z	0.884051		GC LZ	102.0m/z Ceramide phosphocholines	1.04204
GC LZ	102.0m/z Ceramide phosphocholines	1.15893		GC LZ	107.0m/z	0.884051		GC LZ	102.0m/z Ceramide phosphocholines	1.04204
GC LZ	102.0m/z Ceramide phosphocholines	1.15893		GC LZ	107.0m/z	0.808704		GC LZ	102.0m/z Ceramide phosphocholines	1.04204
GC LZ	102.0m/z Ceramide phosphocholines	0.904026		GC LZ	107.0m/z	0.807684		GC LZ	102.0m/z Ceramide phosphocholines	1.04204
GC LZ	102.0m/z Ceramide phosphocholines	0.904026		GC LZ	107.0m/z	0.919299		GC LZ	102.0m/z Ceramide phosphocholines	0.992869
GC LZ	102.0m/z Ceramide phosphocholines	0.904026		GC LZ	107.0m/z	0.77874		GC LZ	102.0m/z Ceramide phosphocholines	0.992869
GC LZ	102.0m/z Ceramide phosphocholines	0.972336		GC LZ	107.0m/z	0.744277		GC LZ	102.0m/z Ceramide phosphocholines	1.25489
GC LZ	102.0m/z Ceramide phosphocholines	0.972336		GC LZ	107.0m/z	0.744277		GC LZ	102.0m/z Ceramide phosphocholines	0.914927
GC LZ	102.0m/z Ceramide phosphocholines	0.972336		GC LZ	107.0m/z	0.744277		GC LZ	102.0m/z Ceramide phosphocholines	0.914927
GC LZ	102.0m/z Ceramide phosphocholines	0.856354		GC LZ	107.0m/z	1.01805		GC LZ	102.0m/z Ceramide phosphocholines	0.914927
GC LZ	102.0m/z Ceramide phosphocholines	0.856354		GC LZ	107.0m/z	1.01805		GC LZ	102.0m/z Ceramide phosphocholines	0.914927
GC LZ	102.0m/z Ceramide phosphocholines	1.15708		GC LZ	107.0m/z	1.01805		GC LZ	102.0m/z Ceramide phosphocholines	0.914927
GC LZ	102.0m/z Ceramide phosphocholines	1.15708		GC LZ	107.0m/z	1.01805		GC LZ	102.0m/z Ceramide phosphocholines	0.940123
GC LZ	102.0m/z Ceramide phosphocholines	1.15708		GC LZ	107.0m/z	1.01805		GC LZ	102.0m/z Ceramide phosphocholines	1.4035
GC LZ	102.0m/z Ceramide phosphocholines	1.15708		GC LZ	107.0m/z	0.987759		GC LZ	102.0m/z Ceramide phosphocholines	1.64369
GC LZ	102.0m/z Ceramide phosphocholines	1.15708		GC LZ	107.0m/z	0.987759		GC LZ	102.0m/z Ceramide phosphocholines	1.64369
GC LZ	102.0m/z Ceramide phosphocholines	1.06206		GC LZ	107.0m/z	1.10137		GC LZ	102.0m/z Ceramide phosphocholines	1.64369
GC LZ	102.0m/z Ceramide phosphocholines	1.06206		GC LZ	107.0m/z	1.10137		GC LZ	102.0m/z Ceramide phosphocholines	1.64369
GC LZ	102.0m/z Ceramide phosphocholines	1.06206		GC LZ	107.0m/z	0.903639		GC LZ	102.0m/z Ceramide phosphocholines	0.997383
GC LZ	102.0m/z Ceramide phosphocholines	1.06206		GC LZ	107.0m/z	0.903639		GC LZ	102.0m/z Ceramide phosphocholines	0.997383
GC LZ	102.0m/z Ceramide phosphocholines	1.35469		GC LZ	107.0m/z	1.28332		GC LZ	102.0m/z Ceramide phosphocholines	1.23584
GC LZ	102.0m/z Ceramide phosphocholines	0.697029		GC LZ	107.0m/z	1.28332		GC LZ	102.0m/z Ceramide phosphocholines	1.23584
GC LZ	102.0m/z Ceramide phosphocholines	0.697029		GC LZ	107.0m/z	1.10351		GC LZ	102.0m/z Ceramide phosphocholines	1.23584
GC LZ	102.0m/z Ceramide phosphocholines	0.697029		GC LZ	107.0m/z	1.10351		GC LZ	102.0m/z Ceramide phosphocholines	1.03566
GC LZ	102.0m/z Ceramide phosphocholines	0.697029		GC LZ	107.0m/z	1.10351		GC LZ	102.0m/z Ceramide phosphocholines	1.03566
GC LZ	102.0m/z Ceramide phosphocholines	1.06645		GC LZ	107.0m/z	0.708714		GC LZ	102.0m/z Ceramide phosphocholines	1.03566
GC LZ	102.0m/z Ceramide phosphocholines	1.06645		GC LZ	107.0m/z	0.708714		GC LZ	102.0m/z Ceramide phosphocholines	0.799819
GC LZ	102.0m/z Ceramide phosphocholines	1.06645		GC LZ	107.0m/z	0.708714		GC LZ	102.0m/z Ceramide phosphocholines	1.50823
GC LZ	102.0m/z Ceramide phosphocholines	1.06645		GC LZ	107.0m/z	0.708714		GC LZ	102.0m/z Ceramide phosphocholines	1.50823
GC LZ	102.0m/z Ceramide phosphocholines	1.06645		GC LZ	107.0m/z	0.708714		GC LZ	102.0m/z Ceramide phosphocholines	0.713986
GC LZ	102.0m/z Ceramide phosphocholines	0.745296		GC LZ	107.0m/z	0.812977		GC LZ	102.0m/z Ceramide phosphocholines	0.858306
GC LZ	102.0m/z Ceramide phosphocholines	0.891702		GC LZ	107.0m/z	1.08103		GC LZ	102.0m/z Ceramide phosphocholines	1.74656
GC LZ	102.0m/z Ceramide phosphocholines	1.18735		GC LZ	107.0m/z	0.957023		GC LZ	102.0m/z Ceramide phosphocholines	1.74656
GC LZ	102.0m/z Ceramide phosphocholines	1.18735		GC LZ	107.0m/z	0.957023		GC LZ	102.0m/z Ceramide phosphocholines	1.74656
GC LZ	102.0m/z Ceramide phosphocholines	1.18735		GC LZ	107.0m/z	0.957023		GC LZ	102.0m/z Ceramide phosphocholines	1.13247
GC LZ	102.0m/z Ceramide phosphocholines	1.18735		GC LZ	107.0m/z	0.989571		GC LZ	102.0m/z Ceramide phosphocholines	1.13247
GC LZ	102.0m/z Ceramide phosphocholines	1.19348		GC LZ	107.0m/z	1.20979		GC LZ	102.0m/z Ceramide phosphocholines	1.06778
GC LZ	102.0m/z Ceramide phosphocholines	1.19348		GC LZ	107.0m/z	1.20979		GC LZ	102.0m/z Ceramide phosphocholines	1.04697
GC LZ	102.0m/z Ceramide phosphocholines	1.19348		GC LZ	107.0m/z	1.20979		GC LZ	102.0m/z Ceramide phosphocholines	1.043
GC LZ	102.0m/z Ceramide phosphocholines	0.847215		GC LZ	107.0m/z	0.860876		GC LZ	102.0m/z Ceramide phosphocholines	1.19394
GC LZ	102.0m/z Ceramide phosphocholines	0.847215		GC LZ	107.0m/z	1.03564		GC LZ	102.0m/z Ceramide phosphocholines	1.19394
GC LZ	102.0m/z Ceramide phosphocholines	0.847215		GC LZ	107.0m/z	1.03564		GC LZ	102.0m/z Ceramide phosphocholines	0.962007
GC LZ	102.0m/z Ceramide phosphocholines	1.0705		GC LZ	107.0m/z	1.2078		GC LZ	102.0m/z Ceramide phosphocholines	0.778311
GC LZ	102.0m/z Ceramide phosphocholines	1.0705		GC LZ	107.0m/z	0.895237		GC LZ	102.0m/z Ceramide phosphocholines	0.895929
GC LZ	102.0m/z Ceramide phosphocholines	1.0705		GC LZ	107.0m/z	0.895237		GC LZ	102.0m/z Ceramide phosphocholines	0.895929
GC LZ	102.0m/z Ceramide phosphocholines	1.0705		GC LZ	107.0m/z	0.895237		GC LZ	102.0m/z Ceramide phosphocholines	0.895929
GC LZ	102.0m/z Ceramide phosphocholines	1.27561		GC LZ	107.0m/z	0.913699		GC LZ	102.0m/z Ceramide phosphocholines	0.895929
GC LZ	102.0m/z Ceramide phosphocholines	1.27561		GC LZ	107.0m/z	0.913699		GC LZ	102.0m/z Ceramide phosphocholines	1.5102
GC LZ	102.0m/z Ceramide phosphocholines	0.987906		GC LZ	107.0m/z	0.913699		GC LZ	102.0m/z Ceramide phosphocholines	1.34784
GC LZ	102.0m/z Ceramide phosphocholines	0.961649		GC LZ	107.0m/z	1.2671		GC LZ	102.0m/z Ceramide phosphocholines	1.34784
GC LZ	102.0m/z Ceramide phosphocholines	0.961649		GC LZ	107.0m/z	1.2671		GC LZ	102.0m/z Ceramide phosphocholines	1.56737
GC LZ	102.0m/z Ceramide phosphocholines	0.947429		GC LZ	107.0m/z	1.05221		GC LZ	102.0m/z Ceramide phosphocholines	1.40326
GC LZ	102.0m/z Ceramide phosphocholines	0.947429		GC LZ	107.0m/z	1.05221		GC LZ	102.0m/z Ceramide phosphocholines	1.13209
GC LZ	102.0m/z Ceramide phosphocholines	0.947429		GC LZ	107.0m/z	1.05221		GC LZ	102.0m/z Ceramide phosphocholines	1.13209
GC LZ	102.0m/z Ceramide phosphocholines	0.947429		GC LZ	107.0m/z	1.06815		GC LZ	102.0m/z Ceramide phosphocholines	1.13209
GC LZ	102.0m/z Ceramide phosphocholines	0.927841		GC LZ	107.0m/z	1.06815		GC LZ	102.0m/z Ceramide phosphocholines	1.54312
GC LZ	102.0m/z Ceramide phosphocholines	0.927841		GC LZ	107.0m/z	1.06815		GC LZ	102.0m/z Ceramide phosphocholines	1.18791
GC LZ	102.0m/z Ceramide phosphocholines	0.719763		GC LZ	107.0m/z	0.932498		GC LZ	102.0m/z Ceramide phosphocholines	1.18791
GC LZ	102.0m/z Ceramide phosphocholines	1.07068		GC LZ	107.0m/z	0.998696		GC LZ	102.0m/z Ceramide phosphocholines	1.18791
GC LZ	102.0m/z Ceramide phosphocholines	1.07068		GC LZ	107.0m/z	0.998696		GC LZ	102.0m/z Ceramide phosphocholines	1.32309
GC LZ	102.0m/z Ceramide phosphocholines	1.07068		GC LZ	107.0m/z	1.11074		GC LZ	102.0m/z Ceramide phosphocholines	1.33117
GC LZ	102.0m/z Ceramide phosphocholines	0.840187		GC LZ	107.0m/z	0.953996		GC LZ	102.0m/z Ceramide phosphocholines	1.33117
GC LZ	102.0m/z Ceramide phosphocholines	0.840187		GC LZ	107.0m/z	0.953996		GC LZ	102.0m/z Ceramide phosphocholines	1.33117
GC LZ	102.0m/z Ceramide phosphocholines	0.840187		GC LZ	107.0m/z	0.837279		GC LZ	102.0m/z Ceramide phosphocholines	1.33117
GC LZ	102.0m/z Ceramide phosphocholines	0.840187		GC LZ	107.0m/z	0.837279		GC LZ	102.0m/z Ceramide phosphocholines	1.33117
GC LZ	102.0m/z Ceramide phosphocholines	1.21183		GC LZ	107.0m/z	1.05823		GC LZ	102.0m/z Ceramide phosphocholines	1.11018
GC LZ	102.0m/z Ceramide phosphocholines	1.21183		GC LZ	107.0m/z	1.05823		GC LZ	102.0m/z Ceramide phosphocholines	1.11018
GC LZ	102.0m/z Ceramide phosphocholines	1.21183		GC LZ	107.0m/z	1.05823		GC LZ	102.0m/z Ceramide phosphocholines	0.97496
GC LZ	102.0m/z Ceramide phosphocholines	1.11639		GC LZ	107.0m/z	0.951516		GC LZ	102.0m/z Ceramide phosphocholines	0.97496
GC LZ	102.0m/z Ceramide phosphocholines	1.11639		GC LZ	107.0m/z	0.812816		GC LZ	102.0m/z Ceramide phosphocholines	1.39776
GC LZ	102.0m/z Ceramide phosphocholines	0.933779		GC LZ	107.0m/z	0.812816		GC LZ	102.0m/z Ceramide phosphocholines	1.17527
GC LZ	102.0m/z Ceramide phosphocholines	0.933779		GC LZ	107.0m/z	0.812816		GC LZ	102.0m/z Ceramide phosphocholines	1.17527
GC LZ	102.0m/z Ceramide phosphocholines	0.86533		GC LZ	107.0m/z	0.812816		GC LZ	102.0m/z Ceramide phosphocholines	0.986892
GC LZ	102.0m/z Ceramide phosphocholines	0.86533		GC LZ	107.0m/z	0.967018		GC LZ	102.0m/z Ceramide phosphocholines	0.986892
GC LZ	102.0m/z Ceramide phosphocholines	0.86533		GC LZ	107.0m/z	0.967018		GC LZ	102.0m/z Ceramide phosphocholines	1.93975
GC LZ	102.0m/z Ceramide phosphocholines	0.86533		GC LZ	107.0m/z	0.967018		GC LZ	102.0m/z Ceramide phosphocholines	1.0203
GC LZ	102.0m/z Ceramide phosphocholines	0.97535		GC LZ	107.0m/z	0.967018		GC LZ	102.0m/z Ceramide phosphocholines	1.0203
GC LZ	102.0m/z Ceramide phosphocholines	1.25175		GC LZ	107.0m/z	0.967018		GC LZ	102.0m/z Ceramide phosphocholines	1.71168
GC LZ	102.0m/z Ceramide phosphocholines	1.25175		GC LZ	107.0m/z	0.924156		GC LZ	102.0m/z Ceramide phosphocholines	1.6452
GC LZ	102.0m/z Ceramide phosphocholines	1.2468		GC LZ	107.0m/z	0.924156		GC LZ	102.0m/z Ceramide phosphocholines	1.6452
GC LZ	102.0m/z Ceramide phosphocholines	1.2468		GC LZ	107.0m/z	0.97631		GC LZ	102.0m/z Ceramide phosphocholines	1.02734
GC LZ	102.0m/z Ceramide phosphocholines	0.804205		GC LZ	107.0m/z	0.97631		GC LZ	102.0m/z Ceramide phosphocholines	1.33038
GC LZ	102.0m/z Ceramide phosphocholines	0.804205		GC LZ	107.0m/z	0.97631		GC LZ	102.0m/z Ceramide phosphocholines	0.981021
GC LZ	102.0m/z Ceramide phosphocholines	0.804205		GC LZ	107.0m/z	0.798879		GC LZ	102.0m/z Ceramide phosphocholines	1.32734
GC LZ	102.0m/z Ceramide phosphocholines	1.20586		GC LZ	107.0m/z	1.06286		GC LZ	102.0m/z Ceramide phosphocholines	0.966088
GC LZ	102.0m/z Ceramide phosphocholines	1.20586		GC LZ	107.0m/z	0.985946		GC LZ	102.0m/z Ceramide phosphocholines	1.01028
GC LZ	102.0m/z Ceramide phosphocholines	1.20586		GC LZ	107.0m/z	0.985946		GC LZ	102.0m/z Ceramide phosphocholines	0.818903
GC LZ	102.0m/z Ceramide phosphocholines	1.20586		GC LZ	107.0m/z	0.985946		GC LZ	102.0m/z Ceramide phosphocholines	1.23771
GC LZ	102.0m/z Ceramide phosphocholines	1.02741		GC LZ	107.0m/z	1.15667		GC LZ	102.0m/z Ceramide phosphocholines	1.23771
GC LZ	102.0m/z Ceramide phosphocholines	1.09831		GC LZ	107.0m/z	1.15667		GC LZ	102.0m/z Ceramide phosphocholines	1.23771
GC LZ	102.0m/z Ceramide phosphocholines	1.09831		GC LZ	107.0m/z	1.15667		GC LZ	102.0m/z Ceramide phosphocholines	1.23771
GC LZ	102.0m/z Ceramide phosphocholines	0.872805		GC LZ	107.0m/z	1.15667		GC LZ	102.0m/z Ceramide phosphocholines	0.970192
GC LZ	102.0m/z Ceramide phosphocholines	0.872805		GC LZ	107.0m/z	1.15667		GC LZ	102.0m/z Ceramide phosphocholines	1.299
GC LZ	102.0m/z Ceramide phosphocholines	0.872805		GC LZ	107.0m/z	1.08049		GC LZ	102.0m/z Ceramide phosphocholines	0.94557
GC LZ	102.0m/z Ceramide phosphocholines	1.04774		GC LZ	107.0m/z	1.08049		GC LZ	102.0m/z Ceramide phosphocholines	1.39004
GC LZ	102.0m/z Ceramide phosphocholines	1.04774		GC LZ	107.0m/z	1.08049		GC LZ	102.0m/z Ceramide phosphocholines	1.25016
GC LZ	102.0m/z Ceramide phosphocholines	1.04774		GC LZ	107.0m/z	1.08049		GC LZ	102.0m/z Ceramide phosphocholines	1.25016
GC LZ	102.0m/z Ceramide phosphocholines	1.04774		GC LZ	107.0m/z	1.26866		GC LZ	102.0m/z Ceramide phosphocholines	1.25016
GC LZ	102.0m/z Ceramide phosphocholines	1.04774		GC LZ	107.0m/z	1.26866		GC LZ	102.0m/z Ceramide phosphocholines	1.0088
GC LZ	102.0m/z Ceramide phosphocholines	0.594002		GC LZ	107.0m/z	0.981395		GC LZ	102.0m/z Ceramide phosphocholines	1.0088
GC LZ	102.0m/z Ceramide phosphocholines	0.964966		GC LZ	107.0m/z	0.783367		GC LZ	102.0m/z Ceramide phosphocholines	1.0088
GC LZ	102.0m/z Ceramide phosphocholines	1.05826		GC LZ	107.0m/z	0.783367		GC LZ	102.0m/z Ceramide phosphocholines	0.85166
GC LZ	102.0m/z Ceramide phosphocholines	1.05826		GC LZ	107.0m/z	0.887458		GC LZ	102.0m/z Ceramide phosphocholines	0.85166
GC LZ	102.0m/z Ceramide phosphocholines	1.05826		GC LZ	107.0m/z	0.887458		GC LZ	102.0m/z Ceramide phosphocholines	1.54859
GC LZ	102.0m/z Ceramide phosphocholines	1.36491		GC LZ	107.0m/z	0.887458		GC LZ	102.0m/z Ceramide phosphocholines	1.54859
GC LZ	102.0m/z Ceramide phosphocholines	1.13152		GC LZ	107.0m/z	1.14059		GC LZ	102.0m/z Ceramide phosphocholines	1.54859
GC LZ	102.0m/z Ceramide phosphocholines	1.13152		GC LZ	107.0m/z	1.03979		GC LZ	102.0m/z Ceramide phosphocholines	1.08483
GC LZ	102.0m/z Ceramide phosphocholines	1.00421		GC LZ	107.0m/z	1.03979		GC LZ	102.0m/z Ceramide phosphocholines	1.08483
GC LZ	102.0m/z Ceramide phosphocholines	1.25934		GC LZ	107.0m/z	0.994591		GC LZ	102.0m/z Ceramide phosphocholines	1.08483
GC LZ	102.0m/z Ceramide phosphocholines	1.20313		GC LZ	107.0m/z	0.994591		GC LZ	102.0m/z Ceramide phosphocholines	1.16759
GC LZ	102.0m/z Ceramide phosphocholines	0.923766		GC LZ	107.0m/z	0.994591		GC LZ	102.0m/z Ceramide phosphocholines	1.14425
GC LZ	102.0m/z Ceramide phosphocholines	0.877757		GC LZ	107.0m/z	0.859694		GC LZ	102.0m/z Ceramide phosphocholines	1.17966
GC LZ	102.0m/z Ceramide phosphocholines	0.888459		GC LZ	107.0m/z	1.02555		GC LZ	102.0m/z Ceramide phosphocholines	0.786912
GC LZ	102.0m/z Ceramide phosphocholines	0.888459		GC LZ	107.0m/z	1.07066		GC LZ	102.0m/z Ceramide phosphocholines	1.29411
GC LZ	102.0m/z Ceramide phosphocholines	0.888459		GC LZ	107.0m/z	1.07066		GC LZ	102.0m/z Ceramide phosphocholines	1.29411
GC LZ	102.0m/z Ceramide phosphocholines	0.888459		GC LZ	107.0m/z	1.02727		GC LZ	102.0m/z Ceramide phosphocholines	1.29411
GC LZ	102.0m/z Ceramide phosphocholines	0.770623		GC LZ	107.0m/z	1.02727		GC LZ	102.0m/z Ceramide phosphocholines	1.29411
GC LZ	102.0m/z Ceramide phosphocholines	1.24066		GC LZ	107.0m/z	1.02727		GC LZ	102.0m/z Ceramide phosphocholines	1.29411
GC LZ	102.0m/z Ceramide phosphocholines	0.719893		GC LZ	107.0m/z	1.02727		GC LZ	102.0m/z Ceramide phosphocholines	1.19384
GC LZ	102.0m/z Ceramide phosphocholines	0.625946		GC LZ	107.0m/z	1.02727		GC LZ	102.0m/z Ceramide phosphocholines	1.19384
GC LZ	102.0m/z Ceramide phosphocholines	0.821663		GC LZ	107.0m/z	1.02727		GC LZ	102.0m/z Ceramide phosphocholines	0.929327
GC LZ	102.0m/z Ceramide phosphocholines	0.7608		GC LZ	107.0m/z	1.05861		GC LZ	102.0m/z Ceramide phosphocholines	0.929327
GC LZ	102.0m/z Ceramide phosphocholines	0.855298		GC LZ	107.0m/z	0.948998		GC LZ	102.0m/z Ceramide phosphocholines	0.929327
GC LZ	102.0m/z Ceramide phosphocholines	1.36267		GC LZ	107.0m/z	0.851248		GC LZ	102.0m/z Ceramide phosphocholines	0.70038
GC LZ	102.0m/z Ceramide phosphocholines	1.0508		GC LZ	107.0m/z	1.0827		GC LZ	102.0m/z Ceramide phosphocholines	0.913205
GC LZ	102.0m/z Ceramide phosphocholines	0.870262		GC LZ	107.0m/z	1.0827		GC LZ	102.0m/z Ceramide phosphocholines	0.963952
GC LZ	102.0m/z Ceramide phosphocholines	0.870262		GC LZ	107.0m/z	1.0827		GC LZ	102.0m/z Ceramide phosphocholines	0.963952
GC LZ	102.0m/z Ceramide phosphocholines	1.61741		GC LZ	107.0m/z	1.0827		GC LZ	102.0m/z Ceramide phosphocholines	0.963952
GC LZ	102.0m/z Ceramide phosphocholines	1.61741		GC LZ	107.0m/z	1.0827		GC LZ	102.0m/z Ceramide phosphocholines	0.963952
GC LZ	102.0m/z Ceramide phosphocholines	0.69205		GC LZ	107.0m/z	1.00021		GC LZ	102.0m/z Ceramide phosphocholines	0.963952
GC LZ	102.0m/z Ceramide phosphocholines	0.943176		GC LZ	107.0m/z	1.00021		GC LZ	102.0m/z Ceramide phosphocholines	0.963952
GC LZ	102.0m/z Ceramide phosphocholines	0.799398		GC LZ	107.0m/z	1.00021		GC LZ	102.0m/z Ceramide phosphocholines	1.29457
GC LZ	102.0m/z Ceramide phosphocholines	0.915867		GC LZ	107.0m/z	1.00021		GC LZ	102.0m/z Ceramide phosphocholines	0.928043
GC LZ	102.0m/z Ceramide phosphocholines	0.915867		GC LZ	107.0m/z	1.00021		GC LZ	102.0m/z Ceramide phosphocholines	0.928043
GC LZ	102.0m/z Ceramide phosphocholines	0.95831		GC LZ	107.0m/z	1.03761		GC LZ	102.0m/z Ceramide phosphocholines	1.76981
GC LZ	102.0m/z Ceramide phosphocholines	0.95831		GC LZ	107.0m/z	0.948914		GC LZ	102.0m/z Ceramide phosphocholines	1.76981
GC LZ	102.0m/z Ceramide phosphocholines	1.08205		GC LZ	107.0m/z	0.945292		GC LZ	102.0m/z Ceramide phosphocholines	1.18408
GC LZ	102.0m/z Ceramide phosphocholines	1.08205		GC LZ	107.0m/z	1.04416		GC LZ	102.0m/z Ceramide phosphocholines	1.18408
GC LZ	102.0m/z Ceramide phosphocholines	1.08205		GC LZ	107.0m/z	0.998529		GC LZ	102.0m/z Ceramide phosphocholines	1.18408
GC LZ	102.0m/z Ceramide phosphocholines	0.801091		GC LZ	107.0m/z	0.997567		GC LZ	102.0m/z Ceramide phosphocholines	1.18408
GC LZ	102.0m/z Ceramide phosphocholines	0.695406		GC LZ	107.0m/z	1.09839		GC LZ	102.0m/z Ceramide phosphocholines	1.18408
GC LZ	102.0m/z Ceramide phosphocholines	0.608614		GC LZ	107.0m/z	0.921644		GC LZ	102.0m/z Ceramide phosphocholines	0.886818
GC LZ	102.0m/z Ceramide phosphocholines	1.07108		GC LZ	107.0m/z	0.865662		GC LZ	102.0m/z Ceramide phosphocholines	0.886818
GC LZ	102.0m/z Ceramide phosphocholines	1.32665		GC LZ	107.0m/z	0.843625		GC LZ	102.0m/z Ceramide phosphocholines	0.886818
GC LZ	102.0m/z Ceramide phosphocholines	1.32665		GC LZ	107.0m/z	0.843625		GC LZ	102.0m/z Ceramide phosphocholines	0.886818
GC LZ	102.0m/z Ceramide phosphocholines	0.790438		GC LZ	107.0m/z	1.00601		GC LZ	102.0m/z Ceramide phosphocholines	1.13088
GC LZ	102.0m/z Ceramide phosphocholines	0.854641		GC LZ	107.0m/z	1.00601		GC LZ	102.0m/z Ceramide phosphocholines	1.13088
GC LZ	102.0m/z Ceramide phosphocholines	0.854641		GC LZ	107.0m/z	1.0483		GC LZ	102.0m/z Ceramide phosphocholines	1.13088
GC LZ	102.0m/z Ceramide phosphocholines	0.854641		GC LZ	107.0m/z	1.0483		GC LZ	102.0m/z Ceramide phosphocholines	1.21233
GC LZ	102.0m/z Ceramide phosphocholines	0.701844		GC LZ	107.0m/z	1.0483		GC LZ	102.0m/z Ceramide phosphocholines	1.21233
GC LZ	102.0m/z Ceramide phosphocholines	1.04924		GC LZ	107.0m/z	1.13584		GC LZ	102.0m/z Ceramide phosphocholines	1.21233
GC LZ	102.0m/z Ceramide phosphocholines	0.934449		GC LZ	107.0m/z	1.17132		GC LZ	102.0m/z Ceramide phosphocholines	1.2362
GC LZ	102.0m/z Ceramide phosphocholines	1.04333		GC LZ	107.0m/z	1.08756		GC LZ	102.0m/z Ceramide phosphocholines	1.2362
GC LZ	102.0m/z Ceramide phosphocholines	1.04333		GC LZ	107.0m/z	0.895913		GC LZ	102.0m/z Ceramide phosphocholines	1.19648
GC LZ	102.0m/z Ceramide phosphocholines	1.00332		GC LZ	107.0m/z	0.895913		GC LZ	102.0m/z Ceramide phosphocholines	1.19648
GC LZ	102.0m/z Ceramide phosphocholines	1.00332		GC LZ	107.0m/z	1.25944		GC LZ	102.0m/z Ceramide phosphocholines	0.927264
GC LZ	102.0m/z Ceramide phosphocholines	0.732302		GC LZ	107.0m/z	1.07115		GC LZ	102.0m/z Ceramide phosphocholines	1.14078
GC LZ	102.0m/z Ceramide phosphocholines	0.480853		GC LZ	107.0m/z	1.07115		GC LZ	102.0m/z Ceramide phosphocholines	1.16323
GC LZ	102.0m/z Ceramide phosphocholines	0.480853		GC LZ	107.0m/z	0.972582		GC LZ	102.0m/z Ceramide phosphocholines	1.16323
GC LZ	102.0m/z Ceramide phosphocholines	1.20258		GC LZ	107.0m/z	0.972582		GC LZ	102.0m/z Ceramide phosphocholines	1.39236
GC LZ	102.0m/z Ceramide phosphocholines	1.20258		GC LZ	107.0m/z	1.09547		GC LZ	102.0m/z Ceramide phosphocholines	1.39236
GC LZ	102.0m/z Ceramide phosphocholines	1.20258		GC LZ	107.0m/z	0.864943		GC LZ	102.0m/z Ceramide phosphocholines	1.39236
GC LZ	102.0m/z Ceramide phosphocholines	1.24216		GC LZ	107.0m/z	1.04279		GC LZ	102.0m/z Ceramide phosphocholines	1.39236
GC LZ	102.0m/z Ceramide phosphocholines	0.991334		GC LZ	107.0m/z	1.03369		GC LZ	102.0m/z Ceramide phosphocholines	1.39236
GC LZ	102.0m/z Ceramide phosphocholines	1.17724		GC LZ	107.0m/z	0.924049		GC LZ	102.0m/z Ceramide phosphocholines	1.39236
GC LZ	102.0m/z Ceramide phosphocholines	1.48632		GC LZ	107.0m/z	1.31345		GC LZ	102.0m/z Ceramide phosphocholines	0.974169
GC LZ	102.0m/z Ceramide phosphocholines	0.928638		GC LZ	107.0m/z	1.08121		GC LZ	102.0m/z Ceramide phosphocholines	1.18859
GC LZ	102.0m/z Ceramide phosphocholines	0.928638		GC LZ	107.0m/z	1.08121		GC LZ	102.0m/z Ceramide phosphocholines	1.18859
GC LZ	102.0m/z Ceramide phosphocholines	1.05622		GC LZ	107.0m/z	1.19547		GC LZ	102.0m/z Ceramide phosphocholines	1.18859
GC LZ	102.0m/z Ceramide phosphocholines	1.05622		GC LZ	107.0m/z	1.19547		GC LZ	102.0m/z Ceramide phosphocholines	1.11546
GC LZ	102.0m/z Ceramide phosphocholines	1.1184		GC LZ	107.0m/z	1.19547		GC LZ	102.0m/z Ceramide phosphocholines	1.21655
GC LZ	102.0m/z Ceramide phosphocholines	1.1184		GC LZ	107.0m/z	1.02444		GC LZ	102.0m/z Ceramide phosphocholines	1.21655
GC LZ	102.0m/z Ceramide phosphocholines	1.1184		GC LZ	107.0m/z	1.02444		GC LZ	102.0m/z Ceramide phosphocholines	1.31195
GC LZ	102.0m/z Ceramide phosphocholines	1.12643		GC LZ	107.0m/z	0.987689		GC LZ	102.0m/z Ceramide phosphocholines	1.31195
GC LZ	102.0m/z Ceramide phosphocholines	1.12643		GC LZ	107.0m/z	1.12398		GC LZ	102.0m/z Ceramide phosphocholines	1.31195
GC LZ	102.0m/z Ceramide phosphocholines	0.662934		GC LZ	107.0m/z	0.918227		GC LZ	102.0m/z Ceramide phosphocholines	1.31195
GC LZ	102.0m/z Ceramide phosphocholines	1.36095		GC LZ	107.0m/z	1.18558		GC LZ	102.0m/z Ceramide phosphocholines	0.94368
GC LZ	102.0m/z Ceramide phosphocholines	1.16372		GC LZ	107.0m/z	0.866311		GC LZ	102.0m/z Ceramide phosphocholines	3.82938
GC LZ	102.0m/z Ceramide phosphocholines	1.52868		GC LZ	107.0m/z	0.933356		GC LZ	102.0m/z Ceramide phosphocholines	2.4029
GC LZ	102.0m/z Ceramide phosphocholines	1.0771		GC LZ	107.0m/z	1.14008		GC LZ	102.0m/z Ceramide phosphocholines	0.987544
GC LZ	102.0m/z Ceramide phosphocholines	1.0771		GC LZ	107.0m/z	0.972542		GC LZ	102.0m/z Ceramide phosphocholines	0.718394
GC LZ	102.0m/z Ceramide phosphocholines	1.0771		GC LZ	107.0m/z	1.0027		GC LZ	102.0m/z Ceramide phosphocholines	0.914061
GC LZ	102.0m/z Ceramide phosphocholines	1.43717		GC LZ	107.0m/z	1.1193		GC LZ	102.0m/z Ceramide phosphocholines	1.85979
GC LZ	102.0m/z Ceramide phosphocholines	1.00242		GC LZ	107.0m/z	0.985634		GC LZ	102.0m/z Ceramide phosphocholines	1.28943
GC LZ	102.0m/z Ceramide phosphocholines	1.00242		GC LZ	107.0m/z	0.902972		GC LZ	102.0m/z Ceramide phosphocholines	1.73626
GC LZ	102.0m/z Ceramide phosphocholines	1.34637		GC LZ	107.0m/z	1.07378		GC LZ	102.0m/z Ceramide phosphocholines	1.28479
GC LZ	102.0m/z Ceramide phosphocholines	1.34637		GC LZ	107.0m/z	1.00589		GC LZ	102.0m/z Ceramide phosphocholines	1.28479
GC LZ	102.0m/z Ceramide phosphocholines	0.720732		GC LZ	107.0m/z	1.05988		GC LZ	102.0m/z Ceramide phosphocholines	1.0882
GC LZ	102.0m/z Ceramide phosphocholines	1.14575		GC LZ	107.0m/z	1.10611		GC LZ	102.0m/z Ceramide phosphocholines	1.59583
GC LZ	102.0m/z Ceramide phosphocholines	1.14575		GC LZ	107.0m/z	0.901973		GC LZ	102.0m/z Ceramide phosphocholines	1.25016
GC LZ	102.0m/z Ceramide phosphocholines	1.14575		GC LZ	107.0m/z	0.888554		GC LZ	102.0m/z Ceramide phosphocholines	1.3143
GC LZ	102.0m/z Ceramide phosphocholines	1.01958		GC LZ	107.0m/z	0.648712		GC LZ	102.0m/z Ceramide phosphocholines	1.0729
GC LZ	102.0m/z Ceramide phosphocholines	1.01958		GC LZ	107.0m/z	1.03437		GC LZ	102.0m/z Ceramide phosphocholines	1.0729
GC LZ	102.0m/z Ceramide phosphocholines	0.836065		GC LZ	107.0m/z	1.08437		GC LZ	102.0m/z Ceramide phosphocholines	1.33467
GC LZ	102.0m/z Ceramide phosphocholines	0.866011		GC LZ	107.0m/z	0.908603		GC LZ	102.0m/z Ceramide phosphocholines	0.784059
GC LZ	102.0m/z Ceramide phosphocholines	0.866011		GC LZ	107.0m/z	0.929825		GC LZ	102.0m/z Ceramide phosphocholines	0.826379
GC LZ	102.0m/z Ceramide phosphocholines	0.866011		GC LZ	107.0m/z	0.929825		GC LZ	102.0m/z Ceramide phosphocholines	0.785219
GC LZ	102.0m/z Ceramide phosphocholines	1.27487		GC LZ	107.0m/z	0.929825		GC LZ	102.0m/z Ceramide phosphocholines	0.785219
GC LZ	102.0m/z Ceramide phosphocholines	1.27487		GC LZ	107.0m/z	1.11448		GC LZ	102.0m/z Ceramide phosphocholines	1.53367
GC LZ	102.0m/z Ceramide phosphocholines	1.47274		GC LZ	107.0m/z	0.977635		GC LZ	102.0m/z Ceramide phosphocholines	0.901203
GC LZ	102.0m/z Ceramide phosphocholines	1.15528		GC LZ	107.0m/z	1.10434		GC LZ	102.0m/z Ceramide phosphocholines	0.901203
GC LZ	102.0m/z Ceramide phosphocholines	1.29399		GC LZ	107.0m/z	1.09096		GC LZ	102.0m/z Ceramide phosphocholines	1.18656
GC LZ	102.0m/z Ceramide phosphocholines	1.40481		GC LZ	107.0m/z	0.856523		GC LZ	102.0m/z Ceramide phosphocholines	0.99802
GC LZ	102.0m/z Ceramide phosphocholines	1.40481		GC LZ	107.0m/z	1.24113		GC LZ	102.0m/z Ceramide phosphocholines	0.99802
GC LZ	102.0m/z Ceramide phosphocholines	0.909115		GC LZ	107.0m/z	1.14133		GC LZ	102.0m/z Ceramide phosphocholines	0.99802
GC LZ	102.0m/z Ceramide phosphocholines	1.24096		GC LZ	107.0m/z	0.89178		GC LZ	102.0m/z Ceramide phosphocholines	1.08602
GC LZ	102.0m/z Ceramide phosphocholines	1.24096		GC LZ	107.0m/z	1.24057		GC LZ	102.0m/z Ceramide phosphocholines	1.08602
GC LZ	102.0m/z Ceramide phosphocholines	1.24096		GC LZ	107.0m/z	0.968605		GC LZ	102.0m/z Ceramide phosphocholines	0.77032
GC LZ	102.0m/z Ceramide phosphocholines	1.09919		GC LZ	107.0m/z	0.968605		GC LZ	102.0m/z Ceramide phosphocholines	0.75136
GC LZ	102.0m/z Ceramide phosphocholines	1.31121		GC LZ	107.0m/z	1.12792		GC LZ	102.0m/z Ceramide phosphocholines	0.75136
GC LZ	102.0m/z Ceramide phosphocholines	0.786951		GC LZ	107.0m/z	0.919557		GC LZ	102.0m/z Ceramide phosphocholines	0.780637
GC LZ	102.0m/z Ceramide phosphocholines	1.19218		GC LZ	107.0m/z	0.919557		GC LZ	102.0m/z Ceramide phosphocholines	1.23497
GC LZ	102.0m/z Ceramide phosphocholines	1.19218		GC LZ	107.0m/z	1.25356		GC LZ	102.0m/z Ceramide phosphocholines	0.800269
GC LZ	102.0m/z Ceramide phosphocholines	1.19218		GC LZ	107.0m/z	1.08615		GC LZ	102.0m/z Ceramide phosphocholines	1.0011
GC LZ	102.0m/z Ceramide phosphocholines	0.908237		GC LZ	107.0m/z	0.986388		GC LZ	102.0m/z Ceramide phosphocholines	1.0011
GC LZ	102.0m/z Ceramide phosphocholines	0.607895		GC LZ	107.0m/z	0.970752		GC LZ	102.0m/z Ceramide phosphocholines	1.0011
GC LZ	102.0m/z Ceramide phosphocholines	0.732706		GC LZ	107.0m/z	1.03575		GC LZ	102.0m/z Ceramide phosphocholines	1.0011
GC LZ	102.0m/z Ceramide phosphocholines	0.935701		GC LZ	107.0m/z	0.895905		GC LZ	102.0m/z Ceramide phosphocholines	1.26326
GC LZ	102.0m/z Ceramide phosphocholines	1.66187		GC LZ	107.0m/z	1.00683		GC LZ	102.0m/z Ceramide phosphocholines	1.26326
GC LZ	102.0m/z Ceramide phosphocholines	1.25428		GC LZ	107.0m/z	1.00683		GC LZ	102.0m/z Ceramide phosphocholines	0.749787
GC LZ	102.0m/z Ceramide phosphocholines	1.25428		GC LZ	107.0m/z	1.12671		GC LZ	102.0m/z Ceramide phosphocholines	0.749787
GC LZ	102.0m/z Ceramide phosphocholines	1.25428		GC LZ	107.0m/z	0.824731		GC LZ	102.0m/z Ceramide phosphocholines	1.08866
GC LZ	102.0m/z Ceramide phosphocholines	0.945188		GC LZ	107.0m/z	0.774458		GC LZ	102.0m/z Ceramide phosphocholines	1.08866
GC LZ	102.0m/z Ceramide phosphocholines	0.945188		GC LZ	107.0m/z	1.24068		GC LZ	102.0m/z Ceramide phosphocholines	1.2033
GC LZ	102.0m/z Ceramide phosphocholines	0.907011		GC LZ	107.0m/z	1.24068		GC LZ	102.0m/z Ceramide phosphocholines	0.496331
GC LZ	102.0m/z Ceramide phosphocholines	0.97657		GC LZ	107.0m/z	1.24068		GC LZ	102.0m/z Ceramide phosphocholines	0.703426
GC LZ	102.0m/z Ceramide phosphocholines	0.97657		GC LZ	107.0m/z	0.924293		GC LZ	102.0m/z Ceramide phosphocholines	0.703426
GC LZ	102.0m/z Ceramide phosphocholines	1.20579		GC LZ	107.0m/z	0.924293		GC LZ	102.0m/z Ceramide phosphocholines	0.964296
GC LZ	102.0m/z Ceramide phosphocholines	1.20579		GC LZ	107.0m/z	0.924293		GC LZ	102.0m/z Ceramide phosphocholines	0.731572
GC LZ	102.0m/z Ceramide phosphocholines	1.20579		GC LZ	107.0m/z	0.924293		GC LZ	102.0m/z Ceramide phosphocholines	0.723654
GC LZ	102.0m/z Ceramide phosphocholines	1.20579		GC LZ	107.0m/z	1.19531		GC LZ	102.0m/z Ceramide phosphocholines	0.952968
GC LZ	102.0m/z Ceramide phosphocholines	0.897524		GC LZ	107.0m/z	0.919276		GC LZ	102.0m/z Ceramide phosphocholines	0.938667
GC LZ	102.0m/z Ceramide phosphocholines	0.897524		GC LZ	107.0m/z	0.76355		GC LZ	102.0m/z Ceramide phosphocholines	1.35792
GC LZ	102.0m/z Ceramide phosphocholines	1.06136		GC LZ	107.0m/z	1.10408		GC LZ	102.0m/z Ceramide phosphocholines	0.650773
GC LZ	102.0m/z Ceramide phosphocholines	1.06136		GC LZ	107.0m/z	1.10408		GC LZ	102.0m/z Ceramide phosphocholines	0.833802
GC LZ	102.0m/z Ceramide phosphocholines	1.06136		GC LZ	107.0m/z	1.10408		GC LZ	102.0m/z Ceramide phosphocholines	0.911888
GC LZ	102.0m/z Ceramide phosphocholines	0.92763		GC LZ	107.0m/z	1.01928		GC LZ	102.0m/z Ceramide phosphocholines	0.828943
GC LZ	102.0m/z Ceramide phosphocholines	0.92763		GC LZ	107.0m/z	1.01928		GC LZ	102.0m/z Ceramide phosphocholines	1.55649
GC LZ	102.0m/z Ceramide phosphocholines	1.3396		GC LZ	107.0m/z	1.01928		GC LZ	102.0m/z Ceramide phosphocholines	1.55649
GC LZ	102.0m/z Ceramide phosphocholines	1.3396		GC LZ	107.0m/z	1.42971		GC LZ	102.0m/z Ceramide phosphocholines	1.46882
GC LZ	102.0m/z Ceramide phosphocholines	1.20493		GC LZ	107.0m/z	0.86545		GC LZ	102.0m/z Ceramide phosphocholines	1.19439
GC LZ	102.0m/z Ceramide phosphocholines	1.20493		GC LZ	107.0m/z	0.86545		GC LZ	102.0m/z Ceramide phosphocholines	1.03891
GC LZ	102.0m/z Ceramide phosphocholines	0.800508		GC LZ	107.0m/z	0.873347		GC LZ	102.0m/z Ceramide phosphocholines	1.11366
GC LZ	102.0m/z Ceramide phosphocholines	1.56491		GC LZ	107.0m/z	0.873347		GC LZ	102.0m/z Ceramide phosphocholines	1.11366
GC LZ	102.0m/z Ceramide phosphocholines	1.56491		GC LZ	107.0m/z	1.27117		GC LZ	102.0m/z Ceramide phosphocholines	1.11928
GC LZ	102.0m/z Ceramide phosphocholines	1.56491		GC LZ	107.0m/z	1.27117		GC LZ	102.0m/z Ceramide phosphocholines	1.11928
GC LZ	102.0m/z Ceramide phosphocholines	1.08454		GC LZ	107.0m/z	1.27117		GC LZ	102.0m/z Ceramide phosphocholines	1.00411
GC LZ	102.0m/z Ceramide phosphocholines	0.901505		GC LZ	107.0m/z	0.911474		GC LZ	102.0m/z Ceramide phosphocholines	0.802893
GC LZ	102.0m/z Ceramide phosphocholines	0.901505		GC LZ	107.0m/z	0.911474		GC LZ	102.0m/z Ceramide phosphocholines	2.38027
GC LZ	102.0m/z Ceramide phosphocholines	0.742328		GC LZ	107.0m/z	0.993583		GC LZ	102.0m/z Ceramide phosphocholines	1.74796
GC LZ	102.0m/z Ceramide phosphocholines	0.742328		GC LZ	107.0m/z	1.06473		GC LZ	102.0m/z Ceramide phosphocholines	0.906126
GC LZ	102.0m/z Ceramide phosphocholines	1.06417		GC LZ	107.0m/z	1.08295		GC LZ	102.0m/z Ceramide phosphocholines	1.14922
GC LZ	102.0m/z Ceramide phosphocholines	1.06417		GC LZ	107.0m/z	0.97823		GC LZ	102.0m/z Ceramide phosphocholines	1.27174
GC LZ	102.0m/z Ceramide phosphocholines	1.29105		GC LZ	107.0m/z	0.840445		GC LZ	102.0m/z Ceramide phosphocholines	1.27174
GC LZ	102.0m/z Ceramide phosphocholines	0.844008		GC LZ	107.0m/z	1.0194		GC LZ	102.0m/z Ceramide phosphocholines	1.0084
GC LZ	102.0m/z Ceramide phosphocholines	0.970661		GC LZ	107.0m/z	0.940547		GC LZ	102.0m/z Ceramide phosphocholines	1.0084
GC LZ	102.0m/z Ceramide phosphocholines	1.40211		GC LZ	107.0m/z	0.940547		GC LZ	102.0m/z Ceramide phosphocholines	0.968443
GC LZ	102.0m/z Ceramide phosphocholines	1.40211		GC LZ	107.0m/z	0.940547		GC LZ	102.0m/z Ceramide phosphocholines	0.67793
GC LZ	102.0m/z Ceramide phosphocholines	0.981985		GC LZ	107.0m/z	0.986294		GC LZ	102.0m/z Ceramide phosphocholines	1.20975
GC LZ	102.0m/z Ceramide phosphocholines	0.981985		GC LZ	107.0m/z	0.986263		GC LZ	102.0m/z Ceramide phosphocholines	1.20975
GC LZ	102.0m/z Ceramide phosphocholines	0.981985		GC LZ	107.0m/z	0.986263		GC LZ	102.0m/z Ceramide phosphocholines	1.13017
GC LZ	102.0m/z Ceramide phosphocholines	1.06658		GC LZ	107.0m/z	0.986263		GC LZ	102.0m/z Ceramide phosphocholines	1.13017
GC LZ	102.0m/z Ceramide phosphocholines	1.06658		GC LZ	107.0m/z	0.986263		GC LZ	102.0m/z Ceramide phosphocholines	0.951351
GC LZ	102.0m/z Ceramide phosphocholines	1.04958		GC LZ	107.0m/z	0.961077		GC LZ	102.0m/z Ceramide phosphocholines	0.84995
GC LZ	102.0m/z Ceramide phosphocholines	1.20781		GC LZ	107.0m/z	0.85199		GC LZ	102.0m/z Ceramide phosphocholines	0.84995
GC LZ	102.0m/z Ceramide phosphocholines	1.65801		GC LZ	107.0m/z	0.973735		GC LZ	102.0m/z Ceramide phosphocholines	0.847906
GC LZ	102.0m/z Ceramide phosphocholines	0.814189		GC LZ	107.0m/z	0.973735		GC LZ	102.0m/z Ceramide phosphocholines	3.81616
GC LZ	102.0m/z Ceramide phosphocholines	0.819473		GC LZ	107.0m/z	1.03086		GC LZ	102.0m/z Ceramide phosphocholines	1.00104
GC LZ	102.0m/z Ceramide phosphocholines	1.13184		GC LZ	107.0m/z	1.03086		GC LZ	102.0m/z Ceramide phosphocholines	1.22971
GC LZ	102.0m/z Ceramide phosphocholines	1.13184		GC LZ	107.0m/z	1.03902		GC LZ	102.0m/z Ceramide phosphocholines	1.10034
GC LZ	102.0m/z Ceramide phosphocholines	0.979272		GC LZ	107.0m/z	0.866787		GC LZ	102.0m/z Ceramide phosphocholines	0.937345
GC LZ	102.0m/z Ceramide phosphocholines	1.47244		GC LZ	107.0m/z	1.02844		GC LZ	102.0m/z Ceramide phosphocholines	1.34973
GC LZ	102.0m/z Ceramide phosphocholines	1.47244		GC LZ	107.0m/z	1.02844		GC LZ	102.0m/z Ceramide phosphocholines	1.42565
GC LZ	102.0m/z Ceramide phosphocholines	0.904967		GC LZ	107.0m/z	1.02844		GC LZ	102.0m/z Ceramide phosphocholines	0.842571
GC LZ	102.0m/z Ceramide phosphocholines	1.80098		GC LZ	107.0m/z	0.961274		GC LZ	102.0m/z Ceramide phosphocholines	1.65064
GC LZ	102.0m/z Ceramide phosphocholines	1.01785		GC LZ	107.0m/z	0.961274		GC LZ	102.0m/z Ceramide phosphocholines	0.86084
GC LZ	102.0m/z Ceramide phosphocholines	1.1767		GC LZ	107.0m/z	0.961274		GC LZ	102.0m/z Ceramide phosphocholines	0.86084
GC LZ	102.0m/z Ceramide phosphocholines	1.01266		GC LZ	107.0m/z	1.12452		GC LZ	102.0m/z Ceramide phosphocholines	0.86084
GC LZ	102.0m/z Ceramide phosphocholines	0.854051		GC LZ	107.0m/z	1.12452		GC LZ	102.0m/z Ceramide phosphocholines	0.694719
GC LZ	102.0m/z Ceramide phosphocholines	0.967802		GC LZ	107.0m/z	0.738541		GC LZ	102.0m/z Ceramide phosphocholines	0.694719
GC LZ	102.0m/z Ceramide phosphocholines	0.967802		GC LZ	107.0m/z	0.738541		GC LZ	102.0m/z Ceramide phosphocholines	0.939101
GC LZ	102.0m/z Ceramide phosphocholines	0.736042		GC LZ	107.0m/z	1.25467		GC LZ	102.0m/z Ceramide phosphocholines	1.00847
GC LZ	102.0m/z Ceramide phosphocholines	0.736042		GC LZ	107.0m/z	1.25467		GC LZ	102.0m/z Ceramide phosphocholines	1.00847
GC LZ	102.0m/z Ceramide phosphocholines	1.3132		GC LZ	107.0m/z	0.81762		GC LZ	102.0m/z Ceramide phosphocholines	0.649723
GC LZ	102.0m/z Ceramide phosphocholines	1.06355		GC LZ	107.0m/z	0.882853		GC LZ	102.0m/z Ceramide phosphocholines	1.00331
GC LZ	102.0m/z Ceramide phosphocholines	0.926082		GC LZ	107.0m/z	0.882853		GC LZ	102.0m/z Ceramide phosphocholines	1.00331
GC LZ	102.0m/z Ceramide phosphocholines	1.55392		GC LZ	107.0m/z	0.861829		GC LZ	102.0m/z Ceramide phosphocholines	1.00331
GC LZ	102.0m/z Ceramide phosphocholines	1.17675		GC LZ	107.0m/z	1.01355		GC LZ	102.0m/z Ceramide phosphocholines	0.811712
GC LZ	102.0m/z Ceramide phosphocholines	0.996108		GC LZ	107.0m/z	1.01355		GC LZ	102.0m/z Ceramide phosphocholines	1.09686
GC LZ	102.0m/z Ceramide phosphocholines	0.996108		GC LZ	107.0m/z	1.01355		GC LZ	102.0m/z Ceramide phosphocholines	1.09764
GC LZ	102.0m/z Ceramide phosphocholines	0.996108		GC LZ	107.0m/z	1.1056		GC LZ	102.0m/z Ceramide phosphocholines	0.981864
GC LZ	102.0m/z Ceramide phosphocholines	0.992104		GC LZ	107.0m/z	1.1056		GC LZ	102.0m/z Ceramide phosphocholines	1.19827
GC LZ	102.0m/z Ceramide phosphocholines	0.992104		GC LZ	107.0m/z	1.0383		GC LZ	102.0m/z Ceramide phosphocholines	1.19827
GC LZ	102.0m/z Ceramide phosphocholines	0.864618		GC LZ	107.0m/z	0.965582		GC LZ	102.0m/z Ceramide phosphocholines	0.963637
GC LZ	102.0m/z Ceramide phosphocholines	0.864618		GC LZ	107.0m/z	0.965582		GC LZ	102.0m/z Ceramide phosphocholines	0.963637
GC LZ	102.0m/z Ceramide phosphocholines	0.864618		GC LZ	107.0m/z	0.813094		GC LZ	102.0m/z Ceramide phosphocholines	0.963637
GC LZ	102.0m/z Ceramide phosphocholines	0.987598		GC LZ	107.0m/z	1.31878		GC LZ	102.0m/z Ceramide phosphocholines	1.038
GC LZ	102.0m/z Ceramide phosphocholines	0.987598		GC LZ	107.0m/z	0.992541		GC LZ	102.0m/z Ceramide phosphocholines	0.8352
GC LZ	102.0m/z Ceramide phosphocholines	1.1926		GC LZ	107.0m/z	0.934198		GC LZ	102.0m/z Ceramide phosphocholines	0.8352
GC LZ	102.0m/z Ceramide phosphocholines	1.14271		GC LZ	107.0m/z	0.934198		GC LZ	102.0m/z Ceramide phosphocholines	1.07012
GC LZ	102.0m/z Ceramide phosphocholines	1.14271		GC LZ	107.0m/z	0.981124		GC LZ	102.0m/z Ceramide phosphocholines	1.07012
GC LZ	102.0m/z Ceramide phosphocholines	1.14271		GC LZ	107.0m/z	0.974227		GC LZ	102.0m/z Ceramide phosphocholines	1.34133
GC LZ	102.0m/z Ceramide phosphocholines	1.14271		GC LZ	107.0m/z	1.14744		GC LZ	102.0m/z Ceramide phosphocholines	1.34717
GC LZ	102.0m/z Ceramide phosphocholines	0.807612		GC LZ	107.0m/z	1.18789		GC LZ	102.0m/z Ceramide phosphocholines	1.34717
GC LZ	102.0m/z Ceramide phosphocholines	0.807612		GC LZ	107.0m/z	1.18789		GC LZ	102.0m/z Ceramide phosphocholines	1.05321
GC LZ	102.0m/z Ceramide phosphocholines	1.36733		GC LZ	107.0m/z	0.89436		GC LZ	102.0m/z Ceramide phosphocholines	1.12262
GC LZ	102.0m/z Ceramide phosphocholines	1.36733		GC LZ	107.0m/z	0.89436		GC LZ	102.0m/z Ceramide phosphocholines	0.508853
GC LZ	102.0m/z Ceramide phosphocholines	1.36733		GC LZ	107.0m/z	0.897253		GC LZ	102.0m/z Ceramide phosphocholines	1.40288
GC LZ	102.0m/z Ceramide phosphocholines	1.38633		GC LZ	107.0m/z	1.27555		GC LZ	102.0m/z Ceramide phosphocholines	1.20413
GC LZ	102.0m/z Ceramide phosphocholines	1.2299		GC LZ	107.0m/z	0.956989		GC LZ	102.0m/z Ceramide phosphocholines	0.888285
GC LZ	102.0m/z Ceramide phosphocholines	1.16323		GC LZ	107.0m/z	0.956989		GC LZ	102.0m/z Ceramide phosphocholines	0.869749
GC LZ	102.0m/z Ceramide phosphocholines	1.16323		GC LZ	107.0m/z	1.11843		GC LZ	102.0m/z Ceramide phosphocholines	0.869749
GC LZ	102.0m/z Ceramide phosphocholines	1.16323		GC LZ	107.0m/z	1.06097		GC LZ	102.0m/z Ceramide phosphocholines	1.09203
GC LZ	102.0m/z Ceramide phosphocholines	1.16323		GC LZ	107.0m/z	1.07539		GC LZ	102.0m/z Ceramide phosphocholines	0.772107
GC LZ	102.0m/z Ceramide phosphocholines	1.30328		GC LZ	107.0m/z	1.07539		GC LZ	102.0m/z Ceramide phosphocholines	0.416886
GC LZ	102.0m/z Ceramide phosphocholines	1.30328		GC LZ	107.0m/z	0.7277		GC LZ	102.0m/z Ceramide phosphocholines	0.416886
GC LZ	102.0m/z Ceramide phosphocholines	1.30328		GC LZ	107.0m/z	0.81273		GC LZ	102.0m/z Ceramide phosphocholines	0.416886
GC LZ	102.0m/z Ceramide phosphocholines	1.30328		GC LZ	107.0m/z	1.16615		GC LZ	102.0m/z Ceramide phosphocholines	0.831403
GC LZ	102.0m/z Ceramide phosphocholines	1.30328		GC LZ	107.0m/z	0.822087		GC LZ	102.0m/z Ceramide phosphocholines	0.901124
GC LZ	102.0m/z Ceramide phosphocholines	1.14388		GC LZ	107.0m/z	1.08712		GC LZ	102.0m/z Ceramide phosphocholines	1.1837
GC LZ	102.0m/z Ceramide phosphocholines	1.14388		GC LZ	107.0m/z	1.01606		GC LZ	102.0m/z Ceramide phosphocholines	1.0368
GC LZ	102.0m/z Ceramide phosphocholines	1.14388		GC LZ	107.0m/z	0.721526		GC LZ	102.0m/z Ceramide phosphocholines	1.0368
GC LZ	102.0m/z Ceramide phosphocholines	0.736968		GC LZ	107.0m/z	0.866516		GC LZ	102.0m/z Ceramide phosphocholines	1.02327
GC LZ	102.0m/z Ceramide phosphocholines	0.736968		GC LZ	107.0m/z	0.963244		GC LZ	102.0m/z Ceramide phosphocholines	1.02327
GC LZ	102.0m/z Ceramide phosphocholines	0.967429		GC LZ	107.0m/z	1.1263		GC LZ	102.0m/z Ceramide phosphocholines	1.38594
GC LZ	102.0m/z Ceramide phosphocholines	1.04262		GC LZ	107.0m/z	1.1263		GC LZ	102.0m/z Ceramide phosphocholines	1.43426
GC LZ	102.0m/z Ceramide phosphocholines	0.973252		GC LZ	107.0m/z	1.1263		GC LZ	102.0m/z Ceramide phosphocholines	1.43426
GC LZ	102.0m/z Ceramide phosphocholines	0.973252		GC LZ	107.0m/z	0.770157		GC LZ	102.0m/z Ceramide phosphocholines	1.08734
GC LZ	102.0m/z Ceramide phosphocholines	0.973252		GC LZ	107.0m/z	0.961795		GC LZ	102.0m/z Ceramide phosphocholines	0.606767
GC LZ	102.0m/z Ceramide phosphocholines	1.04293		GC LZ	107.0m/z	0.861646		GC LZ	102.0m/z Ceramide phosphocholines	0.606767
GC LZ	102.0m/z Ceramide phosphocholines	1.04293		GC LZ	107.0m/z	0.864239		GC LZ	102.0m/z Ceramide phosphocholines	1.05014
GC LZ	102.0m/z Ceramide phosphocholines	1.04293		GC LZ	107.0m/z	1.08624		GC LZ	102.0m/z Ceramide phosphocholines	1.05014
GC LZ	102.0m/z Ceramide phosphocholines	1.04293		GC LZ	107.0m/z	1.10443		GC LZ	102.0m/z Ceramide phosphocholines	2.85612
GC LZ	102.0m/z Ceramide phosphocholines	1.26101		GC LZ	107.0m/z	1.04484		GC LZ	102.0m/z Ceramide phosphocholines	1.12845
GC LZ	102.0m/z Ceramide phosphocholines	1.05206		GC LZ	107.0m/z	1.11003		GC LZ	102.0m/z Ceramide phosphocholines	0.970144
GC LZ	102.0m/z Ceramide phosphocholines	1.05206		GC LZ	107.0m/z	1.20106		GC LZ	102.0m/z Ceramide phosphocholines	1.18977
GC LZ	102.0m/z Ceramide phosphocholines	1.05206		GC LZ	107.0m/z	0.551763		GC LZ	102.0m/z Ceramide phosphocholines	0.581564
GC LZ	102.0m/z Ceramide phosphocholines	1.05206		GC LZ	107.0m/z	1.03881		GC LZ	102.0m/z Ceramide phosphocholines	1.01381
GC LZ	102.0m/z Ceramide phosphocholines	1.05206		GC LZ	107.0m/z	1.03881		GC LZ	102.0m/z Ceramide phosphocholines	1.99492
GC LZ	102.0m/z Ceramide phosphocholines	1.05206		GC LZ	107.0m/z	0.689801		GC LZ	102.0m/z Ceramide phosphocholines	0.898836
GC LZ	102.0m/z Ceramide phosphocholines	1.17839		GC LZ	107.0m/z	0.689801		GC LZ	102.0m/z Ceramide phosphocholines	1.01269
GC LZ	102.0m/z Ceramide phosphocholines	1.17839		GC LZ	107.0m/z	0.894811		GC LZ	102.0m/z Ceramide phosphocholines	0.985275
GC LZ	102.0m/z Ceramide phosphocholines	1.17839		GC LZ	107.0m/z	1.01637		GC LZ	102.0m/z Ceramide phosphocholines	1.21245
GC LZ	102.0m/z Ceramide phosphocholines	1.17839		GC LZ	107.0m/z	1.01637		GC LZ	102.0m/z Ceramide phosphocholines	1.02012
GC LZ	102.0m/z Ceramide phosphocholines	0.827282		GC LZ	107.0m/z	1.01637		GC LZ	102.0m/z Ceramide phosphocholines	0.830232
GC LZ	102.0m/z Ceramide phosphocholines	0.827282		GC LZ	107.0m/z	0.855452		GC LZ	102.0m/z Ceramide phosphocholines	1.30821
GC LZ	102.0m/z Ceramide phosphocholines	0.827282		GC LZ	107.0m/z	0.855452		GC LZ	102.0m/z Ceramide phosphocholines	1.30821
GC LZ	102.0m/z Ceramide phosphocholines	0.827282		GC LZ	107.0m/z	0.855452		GC LZ	102.0m/z Ceramide phosphocholines	0.680286
GC LZ	102.0m/z Ceramide phosphocholines	0.827282		GC LZ	107.0m/z	0.855452		GC LZ	102.0m/z Ceramide phosphocholines	1.22642
GC LZ	102.0m/z Ceramide phosphocholines	1.28627		GC LZ	107.0m/z	0.800927		GC LZ	102.0m/z Ceramide phosphocholines	1.04794
GC LZ	102.0m/z Ceramide phosphocholines	1.28627		GC LZ	107.0m/z	0.987828		GC LZ	102.0m/z Ceramide phosphocholines	1.04794
GC LZ	102.0m/z Ceramide phosphocholines	1.28627		GC LZ	107.0m/z	0.866898		GC LZ	102.0m/z Ceramide phosphocholines	1.52206
GC LZ	102.0m/z Ceramide phosphocholines	1.28627		GC LZ	107.0m/z	0.994398		GC LZ	102.0m/z Ceramide phosphocholines	0.55982
GC LZ	102.0m/z Ceramide phosphocholines	1.28627		GC LZ	107.0m/z	0.889626		GC LZ	102.0m/z Ceramide phosphocholines	0.55982
GC LZ	102.0m/z Ceramide phosphocholines	1.28627		GC LZ	107.0m/z	0.889626		GC LZ	102.0m/z Ceramide phosphocholines	1.96502
GC LZ	102.0m/z Ceramide phosphocholines	1.03759		GC LZ	107.0m/z	1.09419		GC LZ	102.0m/z Ceramide phosphocholines	1.96502
GC LZ	102.0m/z Ceramide phosphocholines	1.03759		GC LZ	107.0m/z	1.42444		GC LZ	102.0m/z Ceramide phosphocholines	0.787101
GC LZ	102.0m/z Ceramide phosphocholines	0.85276		GC LZ	107.0m/z	0.846046		GC LZ	102.0m/z Ceramide phosphocholines	0.890367
GC LZ	102.0m/z Ceramide phosphocholines	0.85276		GC LZ	107.0m/z	0.846046		GC LZ	102.0m/z Ceramide phosphocholines	1.50174
GC LZ	102.0m/z Ceramide phosphocholines	0.87183		GC LZ	107.0m/z	0.958865		GC LZ	102.0m/z Ceramide phosphocholines	1.41376
GC LZ	102.0m/z Ceramide phosphocholines	0.87183		GC LZ	107.0m/z	0.958865		GC LZ	102.0m/z Ceramide phosphocholines	0.6939
GC LZ	102.0m/z Ceramide phosphocholines	0.887362		GC LZ	107.0m/z	0.958865		GC LZ	102.0m/z Ceramide phosphocholines	1.24452
GC LZ	102.0m/z Ceramide phosphocholines	0.887362		GC LZ	107.0m/z	0.751843		GC LZ	102.0m/z Ceramide phosphocholines	1.27121
GC LZ	102.0m/z Ceramide phosphocholines	0.887362		GC LZ	107.0m/z	1.21768		GC LZ	102.0m/z Ceramide phosphocholines	0.708497
GC LZ	102.0m/z Ceramide phosphocholines	1.00486		GC LZ	107.0m/z	1.21768		GC LZ	102.0m/z Ceramide phosphocholines	1.23062
GC LZ	102.0m/z Ceramide phosphocholines	1.07458		GC LZ	107.0m/z	0.974315		GC LZ	102.0m/z Ceramide phosphocholines	1.17928
GC LZ	102.0m/z Ceramide phosphocholines	1.07458		GC LZ	107.0m/z	0.974315		GC LZ	102.0m/z Ceramide phosphocholines	3.44781
GC LZ	102.0m/z Ceramide phosphocholines	1.07458		GC LZ	107.0m/z	1.06504		GC LZ	102.0m/z Ceramide phosphocholines	1.34925
GC LZ	102.0m/z Ceramide phosphocholines	1.07458		GC LZ	107.0m/z	1.69353		GC LZ	102.0m/z Ceramide phosphocholines	1.05987
GC LZ	102.0m/z Ceramide phosphocholines	1.07458		GC LZ	107.0m/z	1.06214		GC LZ	102.0m/z Ceramide phosphocholines	1.75217
GC LZ	102.0m/z Ceramide phosphocholines	1.09239		GC LZ	107.0m/z	1.04937		GC LZ	102.0m/z Ceramide phosphocholines	0.816549
GC LZ	102.0m/z Ceramide phosphocholines	1.09239		GC LZ	107.0m/z	0.770247		GC LZ	102.0m/z Ceramide phosphocholines	0.94254
GC LZ	102.0m/z Ceramide phosphocholines	1.09239		GC LZ	107.0m/z	1.46379		GC LZ	102.0m/z Ceramide phosphocholines	1.23793
GC LZ	102.0m/z Ceramide phosphocholines	1.09239		GC LZ	107.0m/z	1.11705		GC LZ	102.0m/z Ceramide phosphocholines	1.23793
GC LZ	102.0m/z Ceramide phosphocholines	1.04717		GC LZ	107.0m/z	1.1102		GC LZ	102.0m/z Ceramide phosphocholines	1.23793
GC LZ	102.0m/z Ceramide phosphocholines	1.04717		GC LZ	107.0m/z	1.03942		GC LZ	102.0m/z Ceramide phosphocholines	1.17431
GC LZ	102.0m/z Ceramide phosphocholines	1.04646		GC LZ	107.0m/z	1.03942		GC LZ	102.0m/z Ceramide phosphocholines	1.17431
GC LZ	102.0m/z Ceramide phosphocholines	1.04646		GC LZ	107.0m/z	1.17627		GC LZ	102.0m/z Ceramide phosphocholines	1.26613
GC LZ	102.0m/z Ceramide phosphocholines	0.885316		GC LZ	107.0m/z	1.22653		GC LZ	102.0m/z Ceramide phosphocholines	0.914107
GC LZ	102.0m/z Ceramide phosphocholines	0.994605		GC LZ	107.0m/z	0.934406		GC LZ	102.0m/z Ceramide phosphocholines	0.914107
GC LZ	102.0m/z Ceramide phosphocholines	0.994605		GC LZ	107.0m/z	0.900898		GC LZ	102.0m/z Ceramide phosphocholines	1.48642
GC LZ	102.0m/z Ceramide phosphocholines	0.994605		GC LZ	107.0m/z	0.900898		GC LZ	102.0m/z Ceramide phosphocholines	1.32873
GC LZ	102.0m/z Ceramide phosphocholines	0.994605		GC LZ	107.0m/z	1.31437		GC LZ	102.0m/z Ceramide phosphocholines	1.42407
GC LZ	102.0m/z Ceramide phosphocholines	0.994605		GC LZ	107.0m/z	1.07226		GC LZ	102.0m/z Ceramide phosphocholines	1.41423
GC LZ	102.0m/z Ceramide phosphocholines	0.945097		GC LZ	107.0m/z	1.09018		GC LZ	102.0m/z Ceramide phosphocholines	1.28356
GC LZ	102.0m/z Ceramide phosphocholines	0.945097		GC LZ	107.0m/z	0.761272		GC LZ	102.0m/z Ceramide phosphocholines	1.28356
GC LZ	102.0m/z Ceramide phosphocholines	0.945097		GC LZ	107.0m/z	0.923067		GC LZ	102.0m/z Ceramide phosphocholines	1.28356
GC LZ	102.0m/z Ceramide phosphocholines	0.945097		GC LZ	107.0m/z	0.880294		GC LZ	102.0m/z Ceramide phosphocholines	1.02869
GC LZ	102.0m/z Ceramide phosphocholines	0.945097		GC LZ	107.0m/z	1.13787		GC LZ	102.0m/z Ceramide phosphocholines	0.76324
GC LZ	102.0m/z Ceramide phosphocholines	0.856307		GC LZ	107.0m/z	1.06495		GC LZ	102.0m/z Ceramide phosphocholines	0.76324
GC LZ	102.0m/z Ceramide phosphocholines	0.856307		GC LZ	107.0m/z	1.06495		GC LZ	102.0m/z Ceramide phosphocholines	0.76324
GC LZ	102.0m/z Ceramide phosphocholines	0.915517		GC LZ	107.0m/z	1.29675		GC LZ	102.0m/z Ceramide phosphocholines	0.746882
GC LZ	102.0m/z Ceramide phosphocholines	0.915517		GC LZ	107.0m/z	1.29675		GC LZ	102.0m/z Ceramide phosphocholines	1.03457
GC LZ	102.0m/z Ceramide phosphocholines	0.915517		GC LZ	107.0m/z	0.790548		GC LZ	102.0m/z Ceramide phosphocholines	0.759285
GC LZ	102.0m/z Ceramide phosphocholines	0.777612		GC LZ	107.0m/z	0.790548		GC LZ	102.0m/z Ceramide phosphocholines	0.759285
GC LZ	102.0m/z Ceramide phosphocholines	0.777612		GC LZ	107.0m/z	1.06825		GC LZ	102.0m/z Ceramide phosphocholines	0.857864
GC LZ	102.0m/z Ceramide phosphocholines	0.777612		GC LZ	107.0m/z	0.814387		GC LZ	102.0m/z Ceramide phosphocholines	0.881321
GC LZ	102.0m/z Ceramide phosphocholines	0.777612		GC LZ	107.0m/z	1.01142		GC LZ	102.0m/z Ceramide phosphocholines	0.986142
GC LZ	102.0m/z Ceramide phosphocholines	1.01473		GC LZ	107.0m/z	0.703181		GC LZ	102.0m/z Ceramide phosphocholines	0.986142
GC LZ	102.0m/z Ceramide phosphocholines	1.01473		GC LZ	107.0m/z	0.703181		GC LZ	102.0m/z Ceramide phosphocholines	0.986142
GC LZ	102.0m/z Ceramide phosphocholines	1.01473		GC LZ	107.0m/z	0.876615		GC LZ	102.0m/z Ceramide phosphocholines	0.703314
GC LZ	102.0m/z Ceramide phosphocholines	1.01473		GC LZ	107.0m/z	0.966954		GC LZ	102.0m/z Ceramide phosphocholines	0.791582
GC LZ	102.0m/z Ceramide phosphocholines	0.974057		GC LZ	107.0m/z	0.848645		GC LZ	102.0m/z Ceramide phosphocholines	0.791582
GC LZ	102.0m/z Ceramide phosphocholines	0.974057		GC LZ	107.0m/z	0.936771		GC LZ	102.0m/z Ceramide phosphocholines	1.00168
GC LZ	102.0m/z Ceramide phosphocholines	0.974057		GC LZ	107.0m/z	1.06906		GC LZ	102.0m/z Ceramide phosphocholines	1.00168
GC LZ	102.0m/z Ceramide phosphocholines	0.974057		GC LZ	107.0m/z	0.811978		GC LZ	102.0m/z Ceramide phosphocholines	1.00168
GC LZ	102.0m/z Ceramide phosphocholines	1.16235		GC LZ	107.0m/z	1.28572		GC LZ	102.0m/z Ceramide phosphocholines	1.22469
GC LZ	102.0m/z Ceramide phosphocholines	1.16235		GC LZ	107.0m/z	0.898523		GC LZ	102.0m/z Ceramide phosphocholines	0.845551
GC LZ	102.0m/z Ceramide phosphocholines	1.16235		GC LZ	107.0m/z	0.765077		GC LZ	102.0m/z Ceramide phosphocholines	1.33953
GC LZ	102.0m/z Ceramide phosphocholines	1.16235		GC LZ	107.0m/z	0.856074		GC LZ	102.0m/z Ceramide phosphocholines	1.18316
GC LZ	102.0m/z Ceramide phosphocholines	0.837529		GC LZ	107.0m/z	0.87726		GC LZ	102.0m/z Ceramide phosphocholines	1.23983
GC LZ	102.0m/z Ceramide phosphocholines	0.837529		GC LZ	107.0m/z	1.22045		GC LZ	102.0m/z Ceramide phosphocholines	1.23983
GC LZ	102.0m/z Ceramide phosphocholines	0.837529		GC LZ	107.0m/z	1.05817		GC LZ	102.0m/z Ceramide phosphocholines	0.928027
GC LZ	102.0m/z Ceramide phosphocholines	1.2009		GC LZ	107.0m/z	1.05817		GC LZ	102.0m/z Ceramide phosphocholines	0.560684
GC LZ	102.0m/z Ceramide phosphocholines	1.2009		GC LZ	107.0m/z	1.1726		GC LZ	102.0m/z Ceramide phosphocholines	0.825866
GC LZ	102.0m/z Ceramide phosphocholines	1.2009		GC LZ	107.0m/z	1.35917		GC LZ	102.0m/z Ceramide phosphocholines	0.825866
GC LZ	102.0m/z Ceramide phosphocholines	1.2009		GC LZ	107.0m/z	0.879073		GC LZ	102.0m/z Ceramide phosphocholines	0.825866
GC LZ	102.0m/z Ceramide phosphocholines	1.2009		GC LZ	107.0m/z	0.879073		GC LZ	102.0m/z Ceramide phosphocholines	1.10001
GC LZ	102.0m/z Ceramide phosphocholines	1.05019		GC LZ	107.0m/z	0.879073		GC LZ	102.0m/z Ceramide phosphocholines	1.11667
GC LZ	102.0m/z Ceramide phosphocholines	1.05019		GC LZ	107.0m/z	0.803213		GC LZ	102.0m/z Ceramide phosphocholines	1.11667
GC LZ	102.0m/z Ceramide phosphocholines	0.829026		GC LZ	107.0m/z	0.78456		GC LZ	102.0m/z Ceramide phosphocholines	1.43663
GC LZ	102.0m/z Ceramide phosphocholines	0.829026		GC LZ	107.0m/z	0.78456		GC LZ	102.0m/z Ceramide phosphocholines	0.572967
GC LZ	102.0m/z Ceramide phosphocholines	0.939552		GC LZ	107.0m/z	0.78456		GC LZ	102.0m/z Ceramide phosphocholines	1.12603
GC LZ	102.0m/z Ceramide phosphocholines	0.939552		GC LZ	107.0m/z	1.52657		GC LZ	102.0m/z Ceramide phosphocholines	1.26825
GC LZ	102.0m/z Ceramide phosphocholines	0.944751		GC LZ	107.0m/z	1.22202		GC LZ	102.0m/z Ceramide phosphocholines	0.79584
GC LZ	102.0m/z Ceramide phosphocholines	0.944751		GC LZ	107.0m/z	1.22202		GC LZ	102.0m/z Ceramide phosphocholines	1.16601
GC LZ	102.0m/z Ceramide phosphocholines	0.687849		GC LZ	107.0m/z	1.09853		GC LZ	102.0m/z Ceramide phosphocholines	1.89861
GC LZ	102.0m/z Ceramide phosphocholines	0.687849		GC LZ	107.0m/z	0.945161		GC LZ	102.0m/z Ceramide phosphocholines	1.37192
GC LZ	102.0m/z Ceramide phosphocholines	1.19544		GC LZ	107.0m/z	1.12105		GC LZ	102.0m/z Ceramide phosphocholines	1.26514
GC LZ	102.0m/z Ceramide phosphocholines	1.19544		GC LZ	107.0m/z	0.804099		GC LZ	102.0m/z Ceramide phosphocholines	1.26514
GC LZ	102.0m/z Ceramide phosphocholines	1.19544		GC LZ	107.0m/z	0.804099		GC LZ	102.0m/z Ceramide phosphocholines	0.862963
GC LZ	102.0m/z Ceramide phosphocholines	1.19544		GC LZ	107.0m/z	1.22646		GC LZ	102.0m/z Ceramide phosphocholines	1.75006
GC LZ	102.0m/z Ceramide phosphocholines	1.22806		GC LZ	107.0m/z	1.33092		GC LZ	102.0m/z Ceramide phosphocholines	1.75006
GC LZ	102.0m/z Ceramide phosphocholines	1.22806		GC LZ	107.0m/z	1.09367		GC LZ	102.0m/z Ceramide phosphocholines	1.71567
GC LZ	102.0m/z Ceramide phosphocholines	0.959158		GC LZ	107.0m/z	1.09367		GC LZ	102.0m/z Ceramide phosphocholines	1.71567
GC LZ	102.0m/z Ceramide phosphocholines	0.959158		GC LZ	107.0m/z	1.09367		GC LZ	102.0m/z Ceramide phosphocholines	1.71567
GC LZ	102.0m/z Ceramide phosphocholines	0.959158		GC LZ	107.0m/z	1.31285		GC LZ	102.0m/z Ceramide phosphocholines	1.36789
GC LZ	102.0m/z Ceramide phosphocholines	1.05324		GC LZ	107.0m/z	1.25618		GC LZ	102.0m/z Ceramide phosphocholines	1.21513
GC LZ	102.0m/z Ceramide phosphocholines	1.05324		GC LZ	107.0m/z	0.987855		GC LZ	102.0m/z Ceramide phosphocholines	1.15485
GC LZ	102.0m/z Ceramide phosphocholines	1.47742		GC LZ	107.0m/z	0.935824		GC LZ	102.0m/z Ceramide phosphocholines	1.28434
GC LZ	102.0m/z Ceramide phosphocholines	1.47742		GC LZ	107.0m/z	1.50079		GC LZ	102.0m/z Ceramide phosphocholines	1.28434
GC LZ	102.0m/z Ceramide phosphocholines	0.792341		GC LZ	107.0m/z	1.25028		GC LZ	102.0m/z Ceramide phosphocholines	1.36835
GC LZ	102.0m/z Ceramide phosphocholines	0.792341		GC LZ	107.0m/z	0.847094		GC LZ	102.0m/z Ceramide phosphocholines	0.942482
GC LZ	102.0m/z Ceramide phosphocholines	1.00802		GC LZ	107.0m/z	0.973707		GC LZ	102.0m/z Ceramide phosphocholines	0.960008
GC LZ	102.0m/z Ceramide phosphocholines	1.00802		GC LZ	107.0m/z	0.973707		GC LZ	102.0m/z Ceramide phosphocholines	0.960008
GC LZ	102.0m/z Ceramide phosphocholines	1.00802		GC LZ	107.0m/z	0.906492		GC LZ	102.0m/z Ceramide phosphocholines	1.07049
GC LZ	102.0m/z Ceramide phosphocholines	0.78139		GC LZ	107.0m/z	0.906492		GC LZ	102.0m/z Ceramide phosphocholines	1.07049
GC LZ	102.0m/z Ceramide phosphocholines	1.01272		GC LZ	107.0m/z	0.81172		GC LZ	102.0m/z Ceramide phosphocholines	0.995826
GC LZ	102.0m/z Ceramide phosphocholines	1.01272		GC LZ	107.0m/z	0.81172		GC LZ	102.0m/z Ceramide phosphocholines	0.995826
GC LZ	102.0m/z Ceramide phosphocholines	1.01272		GC LZ	107.0m/z	1.06011		GC LZ	102.0m/z Ceramide phosphocholines	1.80535
GC LZ	102.0m/z Ceramide phosphocholines	1.01272		GC LZ	107.0m/z	1.06011		GC LZ	102.0m/z Ceramide phosphocholines	0.817292
GC LZ	102.0m/z Ceramide phosphocholines	0.852931		GC LZ	107.0m/z	0.99091		GC LZ	102.0m/z Ceramide phosphocholines	1.31853
GC LZ	102.0m/z Ceramide phosphocholines	0.852931		GC LZ	107.0m/z	0.931147		GC LZ	102.0m/z Ceramide phosphocholines	1.09793
GC LZ	102.0m/z Ceramide phosphocholines	0.852931		GC LZ	107.0m/z	0.899662		GC LZ	102.0m/z Ceramide phosphocholines	1.09793
GC LZ	102.0m/z Ceramide phosphocholines	1.23879		GC LZ	107.0m/z	1.06738		GC LZ	102.0m/z Ceramide phosphocholines	0.700388
GC LZ	102.0m/z Ceramide phosphocholines	1.23879		GC LZ	107.0m/z	0.93263		GC LZ	102.0m/z Ceramide phosphocholines	0.700388
GC LZ	102.0m/z Ceramide phosphocholines	1.23879		GC LZ	107.0m/z	0.93263		GC LZ	102.0m/z Ceramide phosphocholines	0.700388
GC LZ	102.0m/z Ceramide phosphocholines	1.23879		GC LZ	107.0m/z	0.867498		GC LZ	102.0m/z Ceramide phosphocholines	1.04473
GC LZ	102.0m/z Ceramide phosphocholines	1.03089		GC LZ	107.0m/z	1.14009		GC LZ	102.0m/z Ceramide phosphocholines	1.12248
GC LZ	102.0m/z Ceramide phosphocholines	1.03089		GC LZ	107.0m/z	1.14009		GC LZ	102.0m/z Ceramide phosphocholines	1.12248
GC LZ	102.0m/z Ceramide phosphocholines	1.94277		GC LZ	107.0m/z	1.14009		GC LZ	102.0m/z Ceramide phosphocholines	1.09582
GC LZ	102.0m/z Ceramide phosphocholines	1.94277		GC LZ	107.0m/z	1.08853		GC LZ	102.0m/z Ceramide phosphocholines	1.09582
GC LZ	102.0m/z Ceramide phosphocholines	0.841811		GC LZ	107.0m/z	1.08853		GC LZ	102.0m/z Ceramide phosphocholines	1.09582
GC LZ	102.0m/z Ceramide phosphocholines	0.841811		GC LZ	107.0m/z	0.948636		GC LZ	102.0m/z Ceramide phosphocholines	1.34468
GC LZ	102.0m/z Ceramide phosphocholines	0.841811		GC LZ	107.0m/z	0.948636		GC LZ	102.0m/z Ceramide phosphocholines	1.34468
GC LZ	102.0m/z Ceramide phosphocholines	0.841811		GC LZ	107.0m/z	0.948636		GC LZ	102.0m/z Ceramide phosphocholines	1.26795
GC LZ	102.0m/z Ceramide phosphocholines	0.841811		GC LZ	107.0m/z	0.971466		GC LZ	102.0m/z Ceramide phosphocholines	1.23081
GC LZ	102.0m/z Ceramide phosphocholines	0.80555		GC LZ	107.0m/z	0.971466		GC LZ	102.0m/z Ceramide phosphocholines	1.23081
GC LZ	102.0m/z Ceramide phosphocholines	0.80555		GC LZ	107.0m/z	1.04476		GC LZ	102.0m/z Ceramide phosphocholines	1.0379
GC LZ	102.0m/z Ceramide phosphocholines	0.881985		GC LZ	107.0m/z	1.04476		GC LZ	102.0m/z Ceramide phosphocholines	1.0379
GC LZ	102.0m/z Ceramide phosphocholines	1.18583		GC LZ	107.0m/z	1.04476		GC LZ	102.0m/z Ceramide phosphocholines	1.10857
GC LZ	102.0m/z Ceramide phosphocholines	1.18583		GC LZ	107.0m/z	1.08381		GC LZ	102.0m/z Ceramide phosphocholines	1.57746
GC LZ	102.0m/z Ceramide phosphocholines	1.18583		GC LZ	107.0m/z	0.973649		GC LZ	102.0m/z Ceramide phosphocholines	1.38967
GC LZ	102.0m/z Ceramide phosphocholines	1.18583		GC LZ	107.0m/z	0.973649		GC LZ	102.0m/z Ceramide phosphocholines	1.25489
GC LZ	102.0m/z Ceramide phosphocholines	1.32051		GC LZ	107.0m/z	0.973649		GC LZ	102.0m/z Ceramide phosphocholines	1.4077
GC LZ	102.0m/z Ceramide phosphocholines	1.32051		GC LZ	107.0m/z	0.973649		GC LZ	102.0m/z Ceramide phosphocholines	1.4077
GC LZ	102.0m/z Ceramide phosphocholines	1.09646		GC LZ	107.0m/z	0.973649		GC LZ	102.0m/z Ceramide phosphocholines	1.4077
GC LZ	102.0m/z Ceramide phosphocholines	1.32707		GC LZ	107.0m/z	1.21029		GC LZ	102.0m/z Ceramide phosphocholines	1.33998
GC LZ	102.0m/z Ceramide phosphocholines	1.32707		GC LZ	107.0m/z	0.924301		GC LZ	102.0m/z Ceramide phosphocholines	1.21079
GC LZ	102.0m/z Ceramide phosphocholines	1.32707		GC LZ	107.0m/z	0.924301		GC LZ	102.0m/z Ceramide phosphocholines	1.21079
GC LZ	102.0m/z Ceramide phosphocholines	0.710094		GC LZ	107.0m/z	0.913189		GC LZ	102.0m/z Ceramide phosphocholines	1.25402
GC LZ	102.0m/z Ceramide phosphocholines	0.710094		GC LZ	107.0m/z	0.913189		GC LZ	102.0m/z Ceramide phosphocholines	0.886175
GC LZ	102.0m/z Ceramide phosphocholines	0.710094		GC LZ	107.0m/z	0.900601		GC LZ	102.0m/z Ceramide phosphocholines	0.886175
GC LZ	102.0m/z Ceramide phosphocholines	0.710094		GC LZ	107.0m/z	0.900601		GC LZ	102.0m/z Ceramide phosphocholines	0.486793
GC LZ	102.0m/z Ceramide phosphocholines	0.710094		GC LZ	107.0m/z	0.931919		GC LZ	102.0m/z Ceramide phosphocholines	1.19908
GC LZ	102.0m/z Ceramide phosphocholines	0.90063		GC LZ	107.0m/z	1.01304		GC LZ	102.0m/z Ceramide phosphocholines	1.19908
GC LZ	102.0m/z Ceramide phosphocholines	0.604305		GC LZ	107.0m/z	1.01304		GC LZ	102.0m/z Ceramide phosphocholines	1.19908
GC LZ	102.0m/z Ceramide phosphocholines	0.90999		GC LZ	107.0m/z	1.01304		GC LZ	102.0m/z Ceramide phosphocholines	1.90704
GC LZ	102.0m/z Ceramide phosphocholines	0.90999		GC LZ	107.0m/z	1.01304		GC LZ	102.0m/z Ceramide phosphocholines	1.90704
GC LZ	102.0m/z Ceramide phosphocholines	1.2753		GC LZ	107.0m/z	1.01304		GC LZ	102.0m/z Ceramide phosphocholines	1.27759
GC LZ	102.0m/z Ceramide phosphocholines	1.00131		GC LZ	107.0m/z	1.01304		GC LZ	102.0m/z Ceramide phosphocholines	1.27759
GC LZ	102.0m/z Ceramide phosphocholines	1.00131		GC LZ	107.0m/z	1.01304		GC LZ	102.0m/z Ceramide phosphocholines	0.979891
GC LZ	102.0m/z Ceramide phosphocholines	0.805891		GC LZ	107.0m/z	0.848172		GC LZ	102.0m/z Ceramide phosphocholines	1.07499
GC LZ	102.0m/z Ceramide phosphocholines	0.805891		GC LZ	107.0m/z	0.686532		GC LZ	102.0m/z Ceramide phosphocholines	0.854066
GC LZ	102.0m/z Ceramide phosphocholines	0.805891		GC LZ	107.0m/z	0.686532		GC LZ	102.0m/z Ceramide phosphocholines	0.854066
GC LZ	102.0m/z Ceramide phosphocholines	1.17821		GC LZ	107.0m/z	0.908991		GC LZ	102.0m/z Ceramide phosphocholines	0.987304
GC LZ	102.0m/z Ceramide phosphocholines	0.968193		GC LZ	107.0m/z	0.908991		GC LZ	102.0m/z Ceramide phosphocholines	0.987304
GC LZ	102.0m/z Ceramide phosphocholines	0.968193		GC LZ	107.0m/z	0.908991		GC LZ	102.0m/z Ceramide phosphocholines	0.987304
GC LZ	102.0m/z Ceramide phosphocholines	0.968193		GC LZ	107.0m/z	1.18417		GC LZ	102.0m/z Ceramide phosphocholines	0.987304
GC LZ	102.0m/z Ceramide phosphocholines	1.68412		GC LZ	107.0m/z	1.18417		GC LZ	102.0m/z Ceramide phosphocholines	0.987304
GC LZ	102.0m/z Ceramide phosphocholines	1.68412		GC LZ	107.0m/z	1.18417		GC LZ	102.0m/z Ceramide phosphocholines	0.987304
GC LZ	102.0m/z Ceramide phosphocholines	1.68412		GC LZ	107.0m/z	1.18417		GC LZ	102.0m/z Ceramide phosphocholines	1.20624
GC LZ	102.0m/z Ceramide phosphocholines	1.68412		GC LZ	107.0m/z	1.18417		GC LZ	102.0m/z Ceramide phosphocholines	1.20624
GC LZ	102.0m/z Ceramide phosphocholines	1.068		GC LZ	107.0m/z	1.20734		GC LZ	102.0m/z Ceramide phosphocholines	1.20624
GC LZ	102.0m/z Ceramide phosphocholines	1.1546		GC LZ	107.0m/z	1.04537		GC LZ	102.0m/z Ceramide phosphocholines	0.979192
GC LZ	102.0m/z Ceramide phosphocholines	1.1546		GC LZ	107.0m/z	1.18103		GC LZ	102.0m/z Ceramide phosphocholines	0.979192
GC LZ	102.0m/z Ceramide phosphocholines	1.1546		GC LZ	107.0m/z	1.18103		GC LZ	102.0m/z Ceramide phosphocholines	0.9629
GC LZ	102.0m/z Ceramide phosphocholines	1.1546		GC LZ	107.0m/z	1.18103		GC LZ	102.0m/z Ceramide phosphocholines	0.990709
GC LZ	102.0m/z Ceramide phosphocholines	1.1546		GC LZ	107.0m/z	1.0657		GC LZ	102.0m/z Ceramide phosphocholines	0.987033
GC LZ	102.0m/z Ceramide phosphocholines	0.819006		GC LZ	107.0m/z	1.0657		GC LZ	102.0m/z Ceramide phosphocholines	0.987033
GC LZ	102.0m/z Ceramide phosphocholines	0.469663		GC LZ	107.0m/z	1.0657		GC LZ	102.0m/z Ceramide phosphocholines	0.987033
GC LZ	102.0m/z Ceramide phosphocholines	0.469663		GC LZ	107.0m/z	1.0657		GC LZ	102.0m/z Ceramide phosphocholines	1.0639
GC LZ	102.0m/z Ceramide phosphocholines	0.469663		GC LZ	107.0m/z	1.0657		GC LZ	102.0m/z Ceramide phosphocholines	1.0639
GC LZ	102.0m/z Ceramide phosphocholines	0.469663		GC LZ	107.0m/z	0.980567		GC LZ	102.0m/z Ceramide phosphocholines	0.9249
GC LZ	102.0m/z Ceramide phosphocholines	0.469663		GC LZ	107.0m/z	0.870534		GC LZ	102.0m/z Ceramide phosphocholines	0.9249
GC LZ	102.0m/z Ceramide phosphocholines	1.08211		GC LZ	107.0m/z	1.08973		GC LZ	102.0m/z Ceramide phosphocholines	1.50005
GC LZ	102.0m/z Ceramide phosphocholines	0.909541		GC LZ	107.0m/z	1.14839		GC LZ	102.0m/z Ceramide phosphocholines	1.50005
GC LZ	102.0m/z Ceramide phosphocholines	0.909541		GC LZ	107.0m/z	0.797051		GC LZ	102.0m/z Ceramide phosphocholines	1.30999
GC LZ	102.0m/z Ceramide phosphocholines	1.07882		GC LZ	107.0m/z	0.960271		GC LZ	102.0m/z Ceramide phosphocholines	1.00967
GC LZ	102.0m/z Ceramide phosphocholines	1.07882		GC LZ	107.0m/z	0.838175		GC LZ	102.0m/z Ceramide phosphocholines	0.983767
GC LZ	102.0m/z Ceramide phosphocholines	0.93155		GC LZ	107.0m/z	1.20049		GC LZ	102.0m/z Ceramide phosphocholines	0.863151
GC LZ	102.0m/z Ceramide phosphocholines	0.698015		GC LZ	107.0m/z	1.088		GC LZ	102.0m/z Ceramide phosphocholines	1.2049
GC LZ	102.0m/z Ceramide phosphocholines	0.698015		GC LZ	107.0m/z	1.088		GC LZ	102.0m/z Ceramide phosphocholines	0.960509
GC LZ	102.0m/z Ceramide phosphocholines	0.760668		GC LZ	107.0m/z	1.088		GC LZ	102.0m/z Ceramide phosphocholines	0.960509
GC LZ	102.0m/z Ceramide phosphocholines	0.760668		GC LZ	107.0m/z	1.088		GC LZ	102.0m/z Ceramide phosphocholines	0.960509
GC LZ	102.0m/z Ceramide phosphocholines	1.55778		GC LZ	107.0m/z	1.088		GC LZ	102.0m/z Ceramide phosphocholines	1.79538
GC LZ	102.0m/z Ceramide phosphocholines	1.20987		GC LZ	107.0m/z	1.07972		GC LZ	102.0m/z Ceramide phosphocholines	1.29334
GC LZ	102.0m/z Ceramide phosphocholines	1.20987		GC LZ	107.0m/z	1.07972		GC LZ	102.0m/z Ceramide phosphocholines	1.47438
GC LZ	102.0m/z Ceramide phosphocholines	1.20987		GC LZ	107.0m/z	1.12288		GC LZ	102.0m/z Ceramide phosphocholines	1.47438
GC LZ	102.0m/z Ceramide phosphocholines	1.07681		GC LZ	107.0m/z	1.12288		GC LZ	102.0m/z Ceramide phosphocholines	0.839914
GC LZ	102.0m/z Ceramide phosphocholines	1.07681		GC LZ	107.0m/z	1.12288		GC LZ	102.0m/z Ceramide phosphocholines	0.839914
GC LZ	102.0m/z Ceramide phosphocholines	1.03937		GC LZ	107.0m/z	1.18513		GC LZ	102.0m/z Ceramide phosphocholines	0.936845
GC LZ	102.0m/z Ceramide phosphocholines	1.03937		GC LZ	107.0m/z	1.18513		GC LZ	102.0m/z Ceramide phosphocholines	0.810184
GC LZ	102.0m/z Ceramide phosphocholines	1.03937		GC LZ	107.0m/z	1.18513		GC LZ	102.0m/z Ceramide phosphocholines	1.32225
GC LZ	102.0m/z Ceramide phosphocholines	0.672395		GC LZ	107.0m/z	1.18513		GC LZ	102.0m/z Ceramide phosphocholines	1.32225
GC LZ	102.0m/z Ceramide phosphocholines	0.672395		GC LZ	107.0m/z	1.18513		GC LZ	102.0m/z Ceramide phosphocholines	1.07501
GC LZ	102.0m/z Ceramide phosphocholines	0.672395		GC LZ	107.0m/z	1.01297		GC LZ	102.0m/z Ceramide phosphocholines	1.07501
GC LZ	102.0m/z Ceramide phosphocholines	0.672395		GC LZ	107.0m/z	1.01297		GC LZ	102.0m/z Ceramide phosphocholines	1.05993
GC LZ	102.0m/z Ceramide phosphocholines	0.672395		GC LZ	107.0m/z	1.01297		GC LZ	102.0m/z Ceramide phosphocholines	1.05993
GC LZ	102.0m/z Ceramide phosphocholines	0.672395		GC LZ	107.0m/z	0.835886		GC LZ	102.0m/z Ceramide phosphocholines	1.05993
GC LZ	102.0m/z Ceramide phosphocholines	0.785578		GC LZ	107.0m/z	0.977083		GC LZ	102.0m/z Ceramide phosphocholines	1.03593
GC LZ	102.0m/z Ceramide phosphocholines	0.785578		GC LZ	107.0m/z	0.963347		GC LZ	102.0m/z Ceramide phosphocholines	1.03593
GC LZ	102.0m/z Ceramide phosphocholines	0.785578		GC LZ	107.0m/z	0.963347		GC LZ	102.0m/z Ceramide phosphocholines	0.734481
GC LZ	102.0m/z Ceramide phosphocholines	1.18463		GC LZ	107.0m/z	1.18915		GC LZ	102.0m/z Ceramide phosphocholines	0.935509
GC LZ	102.0m/z Ceramide phosphocholines	1.18463		GC LZ	107.0m/z	1.18915		GC LZ	102.0m/z Ceramide phosphocholines	0.969999
GC LZ	102.0m/z Ceramide phosphocholines	1.18463		GC LZ	107.0m/z	1.18915		GC LZ	102.0m/z Ceramide phosphocholines	0.969999
GC LZ	102.0m/z Ceramide phosphocholines	0.993109		GC LZ	107.0m/z	1.061		GC LZ	102.0m/z Ceramide phosphocholines	1.09725
GC LZ	102.0m/z Ceramide phosphocholines	0.993109		GC LZ	107.0m/z	0.843553		GC LZ	102.0m/z Ceramide phosphocholines	1.4955
GC LZ	102.0m/z Ceramide phosphocholines	1.22397		GC LZ	107.0m/z	1.11024		GC LZ	102.0m/z Ceramide phosphocholines	1.32057
GC LZ	102.0m/z Ceramide phosphocholines	1.22397		GC LZ	107.0m/z	1.11024		GC LZ	102.0m/z Ceramide phosphocholines	1.31634
GC LZ	102.0m/z Ceramide phosphocholines	1.16024		GC LZ	107.0m/z	0.629974		GC LZ	102.0m/z Ceramide phosphocholines	1.10463
GC LZ	102.0m/z Ceramide phosphocholines	1.16024		GC LZ	107.0m/z	0.629974		GC LZ	102.0m/z Ceramide phosphocholines	1.14803
GC LZ	102.0m/z Ceramide phosphocholines	1.16024		GC LZ	107.0m/z	0.629974		GC LZ	102.0m/z Ceramide phosphocholines	1.14803
GC LZ	102.0m/z Ceramide phosphocholines	1.16024		GC LZ	107.0m/z	0.629974		GC LZ	102.0m/z Ceramide phosphocholines	1.14803
GC LZ	102.0m/z Ceramide phosphocholines	1.33873		GC LZ	107.0m/z	0.629974		GC LZ	102.0m/z Ceramide phosphocholines	1.18191
GC LZ	102.0m/z Ceramide phosphocholines	1.33873		GC LZ	107.0m/z	1.19562		GC LZ	102.0m/z Ceramide phosphocholines	1.18191
GC LZ	102.0m/z Ceramide phosphocholines	1.33873		GC LZ	107.0m/z	1.19562		GC LZ	102.0m/z Ceramide phosphocholines	0.812442
GC LZ	102.0m/z Ceramide phosphocholines	1.74549		GC LZ	107.0m/z	1.19562		GC LZ	102.0m/z Ceramide phosphocholines	0.812442
GC LZ	102.0m/z Ceramide phosphocholines	1.74549		GC LZ	107.0m/z	1.19562		GC LZ	102.0m/z Ceramide phosphocholines	0.732194
GC LZ	102.0m/z Ceramide phosphocholines	1.46433		GC LZ	107.0m/z	0.946876		GC LZ	102.0m/z Ceramide phosphocholines	1.74463
GC LZ	102.0m/z Ceramide phosphocholines	1.46433		GC LZ	107.0m/z	0.946876		GC LZ	102.0m/z Ceramide phosphocholines	0.945603
GC LZ	102.0m/z Ceramide phosphocholines	1.46433		GC LZ	107.0m/z	0.946876		GC LZ	102.0m/z Ceramide phosphocholines	1.57494
GC LZ	102.0m/z Ceramide phosphocholines	0.762993		GC LZ	107.0m/z	1.42017		GC LZ	102.0m/z Ceramide phosphocholines	1.57494
GC LZ	102.0m/z Ceramide phosphocholines	0.762993		GC LZ	107.0m/z	0.922721		GC LZ	102.0m/z Ceramide phosphocholines	1.04212
GC LZ	102.0m/z Ceramide phosphocholines	0.762993		GC LZ	107.0m/z	0.922721		GC LZ	102.0m/z Ceramide phosphocholines	1.45484
GC LZ	102.0m/z Ceramide phosphocholines	0.880622		GC LZ	107.0m/z	0.922721		GC LZ	102.0m/z Ceramide phosphocholines	0.749087
GC LZ	102.0m/z Ceramide phosphocholines	0.880622		GC LZ	107.0m/z	0.922721		GC LZ	102.0m/z Ceramide phosphocholines	1.33055
GC LZ	102.0m/z Ceramide phosphocholines	0.880622		GC LZ	107.0m/z	0.922721		GC LZ	102.0m/z Ceramide phosphocholines	2.05264
GC LZ	102.0m/z Ceramide phosphocholines	0.880622		GC LZ	107.0m/z	0.942185		GC LZ	102.0m/z Ceramide phosphocholines	1.00974
GC LZ	102.0m/z Ceramide phosphocholines	0.880622		GC LZ	107.0m/z	0.942185		GC LZ	102.0m/z Ceramide phosphocholines	1.00974
GC LZ	102.0m/z Ceramide phosphocholines	1.05877		GC LZ	107.0m/z	0.808231		GC LZ	102.0m/z Ceramide phosphocholines	1.00974
GC LZ	102.0m/z Ceramide phosphocholines	1.05877		GC LZ	107.0m/z	0.885263		GC LZ	102.0m/z Ceramide phosphocholines	0.965068
GC LZ	102.0m/z Ceramide phosphocholines	1.05877		GC LZ	107.0m/z	0.916129		GC LZ	102.0m/z Ceramide phosphocholines	0.965068
GC LZ	102.0m/z Ceramide phosphocholines	1.05877		GC LZ	107.0m/z	0.903973		GC LZ	102.0m/z Ceramide phosphocholines	1.20772
GC LZ	102.0m/z Ceramide phosphocholines	0.851676		GC LZ	107.0m/z	0.823545		GC LZ	102.0m/z Ceramide phosphocholines	0.831067
GC LZ	102.0m/z Ceramide phosphocholines	0.851676		GC LZ	107.0m/z	0.823545		GC LZ	102.0m/z Ceramide phosphocholines	1.17418
GC LZ	102.0m/z Ceramide phosphocholines	1.6761		GC LZ	107.0m/z	0.608122		GC LZ	102.0m/z Ceramide phosphocholines	1.17418
GC LZ	102.0m/z Ceramide phosphocholines	1.6761		GC LZ	107.0m/z	1.00969		GC LZ	102.0m/z Ceramide phosphocholines	1.17418
GC LZ	102.0m/z Ceramide phosphocholines	0.859709		GC LZ	107.0m/z	1.00969		GC LZ	102.0m/z Ceramide phosphocholines	0.877677
GC LZ	102.0m/z Ceramide phosphocholines	0.642935		GC LZ	107.0m/z	0.975963		GC LZ	102.0m/z Ceramide phosphocholines	1.437
GC LZ	102.0m/z Ceramide phosphocholines	0.642935		GC LZ	107.0m/z	0.975963		GC LZ	102.0m/z Ceramide phosphocholines	1.437
GC LZ	102.0m/z Ceramide phosphocholines	0.961382		GC LZ	107.0m/z	1.00849		GC LZ	102.0m/z Ceramide phosphocholines	0.882851
GC LZ	102.0m/z Ceramide phosphocholines	0.961382		GC LZ	107.0m/z	1.00849		GC LZ	102.0m/z Ceramide phosphocholines	1.6241
GC LZ	102.0m/z Ceramide phosphocholines	0.989018		GC LZ	107.0m/z	1.00849		GC LZ	102.0m/z Ceramide phosphocholines	1.17395
GC LZ	102.0m/z Ceramide phosphocholines	0.989018		GC LZ	107.0m/z	1.00849		GC LZ	102.0m/z Ceramide phosphocholines	1.50241
GC LZ	102.0m/z Ceramide phosphocholines	0.822815		GC LZ	107.0m/z	1.25815		GC LZ	102.0m/z Ceramide phosphocholines	1.50241
GC LZ	102.0m/z Ceramide phosphocholines	0.822815		GC LZ	107.0m/z	1.00247		GC LZ	102.0m/z Ceramide phosphocholines	1.05076
GC LZ	102.0m/z Ceramide phosphocholines	0.995529		GC LZ	107.0m/z	0.769708		GC LZ	102.0m/z Ceramide phosphocholines	1.00389
GC LZ	102.0m/z Ceramide phosphocholines	0.995529		GC LZ	107.0m/z	0.769708		GC LZ	102.0m/z Ceramide phosphocholines	1.3194
GC LZ	102.0m/z Ceramide phosphocholines	0.995529		GC LZ	107.0m/z	0.870595		GC LZ	102.0m/z Ceramide phosphocholines	0.942611
GC LZ	102.0m/z Ceramide phosphocholines	0.995529		GC LZ	107.0m/z	0.870595		GC LZ	102.0m/z Ceramide phosphocholines	0.820872
GC LZ	102.0m/z Ceramide phosphocholines	0.919756		GC LZ	107.0m/z	0.870595		GC LZ	102.0m/z Ceramide phosphocholines	0.820872
GC LZ	102.0m/z Ceramide phosphocholines	0.919756		GC LZ	107.0m/z	0.870595		GC LZ	102.0m/z Ceramide phosphocholines	0.697929
GC LZ	102.0m/z Ceramide phosphocholines	1.06524		GC LZ	107.0m/z	0.870595		GC LZ	102.0m/z Ceramide phosphocholines	0.642426
GC LZ	102.0m/z Ceramide phosphocholines	1.06524		GC LZ	107.0m/z	1.18618		GC LZ	102.0m/z Ceramide phosphocholines	0.642426
GC LZ	102.0m/z Ceramide phosphocholines	0.967266		GC LZ	107.0m/z	1.18618		GC LZ	102.0m/z Ceramide phosphocholines	1.33804
GC LZ	102.0m/z Ceramide phosphocholines	0.794856		GC LZ	107.0m/z	1.18618		GC LZ	102.0m/z Ceramide phosphocholines	1.06688
GC LZ	102.0m/z Ceramide phosphocholines	0.807734		GC LZ	107.0m/z	0.912103		GC LZ	102.0m/z Ceramide phosphocholines	1.55469
GC LZ	102.0m/z Ceramide phosphocholines	0.741313		GC LZ	107.0m/z	1.34866		GC LZ	102.0m/z Ceramide phosphocholines	1.46686
GC LZ	102.0m/z Ceramide phosphocholines	1.29494		GC LZ	107.0m/z	1.34866		GC LZ	102.0m/z Ceramide phosphocholines	0.912791
GC LZ	102.0m/z Ceramide phosphocholines	0.856239		GC LZ	107.0m/z	0.860848		GC LZ	102.0m/z Ceramide phosphocholines	1.25205
GC LZ	102.0m/z Ceramide phosphocholines	0.856239		GC LZ	107.0m/z	1.04208		GC LZ	102.0m/z Ceramide phosphocholines	1.25205
GC LZ	102.0m/z Ceramide phosphocholines	0.945157		GC LZ	107.0m/z	1.04208		GC LZ	102.0m/z Ceramide phosphocholines	1.52183
GC LZ	102.0m/z Ceramide phosphocholines	0.945157		GC LZ	107.0m/z	1.04208		GC LZ	102.0m/z Ceramide phosphocholines	1.11983
GC LZ	102.0m/z Ceramide phosphocholines	0.945157		GC LZ	107.0m/z	0.963712		GC LZ	102.0m/z Ceramide phosphocholines	1.26746
GC LZ	102.0m/z Ceramide phosphocholines	0.945163		GC LZ	107.0m/z	0.963712		GC LZ	102.0m/z Ceramide phosphocholines	1.35772
GC LZ	102.0m/z Ceramide phosphocholines	0.976061		GC LZ	107.0m/z	0.9255		GC LZ	102.0m/z Ceramide phosphocholines	0.864281
GC LZ	102.0m/z Ceramide phosphocholines	0.976061		GC LZ	107.0m/z	0.9255		GC LZ	102.0m/z Ceramide phosphocholines	1.69039
GC LZ	102.0m/z Ceramide phosphocholines	0.976061		GC LZ	107.0m/z	0.9255		GC LZ	102.0m/z Ceramide phosphocholines	1.69039
GC LZ	102.0m/z Ceramide phosphocholines	0.910807		GC LZ	107.0m/z	1.09066		GC LZ	102.0m/z Ceramide phosphocholines	0.960488
GC LZ	102.0m/z Ceramide phosphocholines	0.910807		GC LZ	107.0m/z	1.09066		GC LZ	102.0m/z Ceramide phosphocholines	0.960488
GC LZ	102.0m/z Ceramide phosphocholines	1.04422		GC LZ	107.0m/z	0.933903		GC LZ	102.0m/z Ceramide phosphocholines	1.00481
GC LZ	102.0m/z Ceramide phosphocholines	1.04422		GC LZ	107.0m/z	0.933903		GC LZ	102.0m/z Ceramide phosphocholines	0.831534
GC LZ	102.0m/z Ceramide phosphocholines	0.885202		GC LZ	107.0m/z	0.933903		GC LZ	102.0m/z Ceramide phosphocholines	1.04841
GC LZ	102.0m/z Ceramide phosphocholines	1.07981		GC LZ	107.0m/z	1.17933		GC LZ	102.0m/z Ceramide phosphocholines	1.04841
GC LZ	102.0m/z Ceramide phosphocholines	1.07981		GC LZ	107.0m/z	1.16374		GC LZ	102.0m/z Ceramide phosphocholines	1.13765
GC LZ	102.0m/z Ceramide phosphocholines	1.07981		GC LZ	107.0m/z	0.814708		GC LZ	102.0m/z Ceramide phosphocholines	0.817871
GC LZ	102.0m/z Ceramide phosphocholines	1.07981		GC LZ	107.0m/z	0.978269		GC LZ	102.0m/z Ceramide phosphocholines	0.817871
GC LZ	102.0m/z Ceramide phosphocholines	1.07981		GC LZ	107.0m/z	1.15088		GC LZ	102.0m/z Ceramide phosphocholines	0.817871
GC LZ	102.0m/z Ceramide phosphocholines	1.17778		GC LZ	107.0m/z	1.15088		GC LZ	102.0m/z Ceramide phosphocholines	1.40281
GC LZ	102.0m/z Ceramide phosphocholines	1.17778		GC LZ	107.0m/z	1.15088		GC LZ	102.0m/z Ceramide phosphocholines	1.25354
GC LZ	102.0m/z Ceramide phosphocholines	0.793356		GC LZ	107.0m/z	1.08502		GC LZ	102.0m/z Ceramide phosphocholines	1.46388
GC LZ	102.0m/z Ceramide phosphocholines	0.793356		GC LZ	107.0m/z	0.963764		GC LZ	102.0m/z Ceramide phosphocholines	2.17489
GC LZ	102.0m/z Ceramide phosphocholines	1.13688		GC LZ	107.0m/z	0.963764		GC LZ	102.0m/z Ceramide phosphocholines	0.806016
GC LZ	102.0m/z Ceramide phosphocholines	0.846554		GC LZ	107.0m/z	1.0688		GC LZ	102.0m/z Ceramide phosphocholines	0.884623
GC LZ	102.0m/z Ceramide phosphocholines	1.19628		GC LZ	107.0m/z	1.00377		GC LZ	102.0m/z Ceramide phosphocholines	1.24521
GC LZ	102.0m/z Ceramide phosphocholines	1.00391		GC LZ	107.0m/z	1.00377		GC LZ	102.0m/z Ceramide phosphocholines	0.615633
GC LZ	102.0m/z Ceramide phosphocholines	1.09576		GC LZ	107.0m/z	0.881601		GC LZ	102.0m/z Ceramide phosphocholines	0.771633
GC LZ	102.0m/z Ceramide phosphocholines	1.09576		GC LZ	107.0m/z	0.881601		GC LZ	102.0m/z Ceramide phosphocholines	0.771633
GC LZ	102.0m/z Ceramide phosphocholines	1.09576		GC LZ	107.0m/z	0.673525		GC LZ	102.0m/z Ceramide phosphocholines	1.30329
GC LZ	102.0m/z Ceramide phosphocholines	1.16124		GC LZ	107.0m/z	0.933328		GC LZ	102.0m/z Ceramide phosphocholines	1.30329
GC LZ	102.0m/z Ceramide phosphocholines	1.16124		GC LZ	107.0m/z	0.933328		GC LZ	102.0m/z Ceramide phosphocholines	1.30329
GC LZ	102.0m/z Ceramide phosphocholines	1.16124		GC LZ	107.0m/z	0.988354		GC LZ	102.0m/z Ceramide phosphocholines	0.752391
GC LZ	102.0m/z Ceramide phosphocholines	1.32096		GC LZ	107.0m/z	0.988354		GC LZ	102.0m/z Ceramide phosphocholines	0.752391
GC LZ	102.0m/z Ceramide phosphocholines	1.32096		GC LZ	107.0m/z	0.988354		GC LZ	102.0m/z Ceramide phosphocholines	1.22643
GC LZ	102.0m/z Ceramide phosphocholines	0.773598		GC LZ	107.0m/z	0.976188		GC LZ	102.0m/z Ceramide phosphocholines	1.22643
GC LZ	102.0m/z Ceramide phosphocholines	0.773598		GC LZ	107.0m/z	0.976188		GC LZ	102.0m/z Ceramide phosphocholines	0.61684
GC LZ	102.0m/z Ceramide phosphocholines	0.773598		GC LZ	107.0m/z	0.914294		GC LZ	102.0m/z Ceramide phosphocholines	0.626444
GC LZ	102.0m/z Ceramide phosphocholines	1.12242		GC LZ	107.0m/z	1.10391		GC LZ	102.0m/z Ceramide phosphocholines	0.493923
GC LZ	102.0m/z Ceramide phosphocholines	1.12242		GC LZ	107.0m/z	1.10391		GC LZ	102.0m/z Ceramide phosphocholines	0.720233
GC LZ	102.0m/z Ceramide phosphocholines	0.952		GC LZ	107.0m/z	1.10391		GC LZ	102.0m/z Ceramide phosphocholines	0.961894
GC LZ	102.0m/z Ceramide phosphocholines	0.952		GC LZ	107.0m/z	0.818753		GC LZ	102.0m/z Ceramide phosphocholines	0.740934
GC LZ	102.0m/z Ceramide phosphocholines	0.952		GC LZ	107.0m/z	1.63645		GC LZ	102.0m/z Ceramide phosphocholines	2.7571
GC LZ	102.0m/z Ceramide phosphocholines	1.10309		GC LZ	107.0m/z	1.63645		GC LZ	102.0m/z Ceramide phosphocholines	0.746191
GC LZ	102.0m/z Ceramide phosphocholines	0.940256		GC LZ	107.0m/z	1.23111		GC LZ	102.0m/z Ceramide phosphocholines	0.746191
GC LZ	102.0m/z Ceramide phosphocholines	0.940256		GC LZ	107.0m/z	1.23111		GC LZ	102.0m/z Ceramide phosphocholines	0.810778
GC LZ	102.0m/z Ceramide phosphocholines	0.676018		GC LZ	107.0m/z	0.9514		GC LZ	102.0m/z Ceramide phosphocholines	1.3568
GC LZ	102.0m/z Ceramide phosphocholines	0.676018		GC LZ	107.0m/z	1.06338		GC LZ	102.0m/z Ceramide phosphocholines	1.58601
GC LZ	102.0m/z Ceramide phosphocholines	0.676018		GC LZ	107.0m/z	1.06338		GC LZ	102.0m/z Ceramide phosphocholines	0.918171
GC LZ	102.0m/z Ceramide phosphocholines	0.676018		GC LZ	107.0m/z	1.06338		GC LZ	102.0m/z Ceramide phosphocholines	2.31466
GC LZ	102.0m/z Ceramide phosphocholines	0.877098		GC LZ	107.0m/z	1.12002		GC LZ	102.0m/z Ceramide phosphocholines	1.33362
GC LZ	102.0m/z Ceramide phosphocholines	0.877098		GC LZ	107.0m/z	1.20664		GC LZ	102.0m/z Ceramide phosphocholines	0.726742
GC LZ	102.0m/z Ceramide phosphocholines	0.877098		GC LZ	107.0m/z	0.730597		GC LZ	102.0m/z Ceramide phosphocholines	0.726742
GC LZ	102.0m/z Ceramide phosphocholines	0.877098		GC LZ	107.0m/z	0.730597		GC LZ	102.0m/z Ceramide phosphocholines	1.00492
GC LZ	102.0m/z Ceramide phosphocholines	1.23278		GC LZ	107.0m/z	1.08791		GC LZ	102.0m/z Ceramide phosphocholines	1.00492
GC LZ	102.0m/z Ceramide phosphocholines	1.23278		GC LZ	107.0m/z	1.08791		GC LZ	102.0m/z Ceramide phosphocholines	1.37615
GC LZ	102.0m/z Ceramide phosphocholines	1.06081		GC LZ	107.0m/z	1.08791		GC LZ	102.0m/z Ceramide phosphocholines	1.81876
GC LZ	102.0m/z Ceramide phosphocholines	1.06081		GC LZ	107.0m/z	0.988547		GC LZ	102.0m/z Ceramide phosphocholines	1.81876
GC LZ	102.0m/z Ceramide phosphocholines	0.837558		GC LZ	107.0m/z	0.905404		GC LZ	102.0m/z Ceramide phosphocholines	1.05025
GC LZ	102.0m/z Ceramide phosphocholines	0.726124		GC LZ	107.0m/z	0.868037		GC LZ	102.0m/z Ceramide phosphocholines	1.48591
GC LZ	102.0m/z Ceramide phosphocholines	0.726124		GC LZ	107.0m/z	0.868037		GC LZ	102.0m/z Ceramide phosphocholines	1.27253
GC LZ	102.0m/z Ceramide phosphocholines	0.872612		GC LZ	107.0m/z	1.23289		GC LZ	102.0m/z Ceramide phosphocholines	1.68196
GC LZ	102.0m/z Ceramide phosphocholines	0.872612		GC LZ	107.0m/z	1.23289		GC LZ	102.0m/z Ceramide phosphocholines	1.68196
GC LZ	102.0m/z Ceramide phosphocholines	0.872612		GC LZ	107.0m/z	1.23289		GC LZ	102.0m/z Ceramide phosphocholines	1.73665
GC LZ	102.0m/z Ceramide phosphocholines	1.03601		GC LZ	107.0m/z	1.23289		GC LZ	102.0m/z Ceramide phosphocholines	0.988258
GC LZ	102.0m/z Ceramide phosphocholines	1.03601		GC LZ	107.0m/z	1.23289		GC LZ	102.0m/z Ceramide phosphocholines	1.44216
GC LZ	102.0m/z Ceramide phosphocholines	1.03601		GC LZ	107.0m/z	0.994297		GC LZ	102.0m/z Ceramide phosphocholines	1.4813
GC LZ	102.0m/z Ceramide phosphocholines	1.03601		GC LZ	107.0m/z	0.649613		GC LZ	102.0m/z Ceramide phosphocholines	0.759982
GC LZ	102.0m/z Ceramide phosphocholines	1.03601		GC LZ	107.0m/z	1.119		GC LZ	102.0m/z Ceramide phosphocholines	0.759982
GC LZ	102.0m/z Ceramide phosphocholines	1.03601		GC LZ	107.0m/z	1.119		GC LZ	102.0m/z Ceramide phosphocholines	1.59608
GC LZ	102.0m/z Ceramide phosphocholines	1.52546		GC LZ	107.0m/z	1.119		GC LZ	102.0m/z Ceramide phosphocholines	0.366141
GC LZ	102.0m/z Ceramide phosphocholines	1.52546		GC LZ	107.0m/z	1.119		GC LZ	102.0m/z Ceramide phosphocholines	0.86629
GC LZ	102.0m/z Ceramide phosphocholines	0.752217		GC LZ	107.0m/z	1.00115		GC LZ	102.0m/z Ceramide phosphocholines	0.914482
GC LZ	102.0m/z Ceramide phosphocholines	0.798323		GC LZ	107.0m/z	1.00115		GC LZ	102.0m/z Ceramide phosphocholines	0.914482
GC LZ	102.0m/z Ceramide phosphocholines	0.875059		GC LZ	107.0m/z	0.851174		GC LZ	102.0m/z Ceramide phosphocholines	0.722898
GC LZ	102.0m/z Ceramide phosphocholines	0.875059		GC LZ	107.0m/z	0.744849		GC LZ	102.0m/z Ceramide phosphocholines	0.722898
GC LZ	102.0m/z Ceramide phosphocholines	0.875059		GC LZ	107.0m/z	0.744849		GC LZ	102.0m/z Ceramide phosphocholines	0.722898
GC LZ	102.0m/z Ceramide phosphocholines	1.43141		GC LZ	107.0m/z	1.08457		GC LZ	102.0m/z Ceramide phosphocholines	0.722898
GC LZ	102.0m/z Ceramide phosphocholines	1.43141		GC LZ	107.0m/z	0.974819		GC LZ	102.0m/z Ceramide phosphocholines	1.14433
GC LZ	102.0m/z Ceramide phosphocholines	1.43141		GC LZ	107.0m/z	0.974819		GC LZ	102.0m/z Ceramide phosphocholines	1.06417
GC LZ	102.0m/z Ceramide phosphocholines	1.11514		GC LZ	107.0m/z	0.974819		GC LZ	102.0m/z Ceramide phosphocholines	0.723397
GC LZ	102.0m/z Ceramide phosphocholines	1.11514		GC LZ	107.0m/z	1.00089		GC LZ	102.0m/z Ceramide phosphocholines	1.18465
GC LZ	102.0m/z Ceramide phosphocholines	1.11514		GC LZ	107.0m/z	0.87163		GC LZ	102.0m/z Ceramide phosphocholines	1.18465
GC LZ	102.0m/z Ceramide phosphocholines	1.31731		GC LZ	107.0m/z	1.15782		GC LZ	102.0m/z Ceramide phosphocholines	1.18465
GC LZ	102.0m/z Ceramide phosphocholines	1.31731		GC LZ	107.0m/z	1.11844		GC LZ	102.0m/z Ceramide phosphocholines	1.18465
GC LZ	102.0m/z Ceramide phosphocholines	0.956743		GC LZ	107.0m/z	1.16804		GC LZ	102.0m/z Ceramide phosphocholines	1.07518
GC LZ	102.0m/z Ceramide phosphocholines	0.956743		GC LZ	107.0m/z	1.16804		GC LZ	102.0m/z Ceramide phosphocholines	1.07518
GC LZ	102.0m/z Ceramide phosphocholines	0.996412		GC LZ	107.0m/z	1.05793		GC LZ	102.0m/z Ceramide phosphocholines	0.676932
GC LZ	102.0m/z Ceramide phosphocholines	0.996412		GC LZ	107.0m/z	1.05793		GC LZ	102.0m/z Ceramide phosphocholines	1.35787
GC LZ	102.0m/z Ceramide phosphocholines	0.996412		GC LZ	107.0m/z	1.05793		GC LZ	102.0m/z Ceramide phosphocholines	0.981694
GC LZ	102.0m/z Ceramide phosphocholines	1.47112		GC LZ	107.0m/z	1.08885		GC LZ	102.0m/z Ceramide phosphocholines	0.981694
GC LZ	102.0m/z Ceramide phosphocholines	1.47112		GC LZ	107.0m/z	1.27672		GC LZ	102.0m/z Ceramide phosphocholines	0.981694
GC LZ	102.0m/z Ceramide phosphocholines	1.47112		GC LZ	107.0m/z	1.1806		GC LZ	102.0m/z Ceramide phosphocholines	1.48546
GC LZ	102.0m/z Ceramide phosphocholines	1.47112		GC LZ	107.0m/z	1.1806		GC LZ	102.0m/z Ceramide phosphocholines	1.10311
GC LZ	102.0m/z Ceramide phosphocholines	1.47112		GC LZ	107.0m/z	0.936534		GC LZ	102.0m/z Ceramide phosphocholines	1.10311
GC LZ	102.0m/z Ceramide phosphocholines	1.47112		GC LZ	107.0m/z	0.936534		GC LZ	102.0m/z Ceramide phosphocholines	1.10189
GC LZ	102.0m/z Ceramide phosphocholines	1.02426		GC LZ	107.0m/z	1.20929		GC LZ	102.0m/z Ceramide phosphocholines	1.10189
GC LZ	102.0m/z Ceramide phosphocholines	1.02426		GC LZ	107.0m/z	0.974239		GC LZ	102.0m/z Ceramide phosphocholines	1.48214
GC LZ	102.0m/z Ceramide phosphocholines	1.26912		GC LZ	107.0m/z	0.974239		GC LZ	102.0m/z Ceramide phosphocholines	1.48214
GC LZ	102.0m/z Ceramide phosphocholines	1.26912		GC LZ	107.0m/z	1.07119		GC LZ	102.0m/z Ceramide phosphocholines	1.48214
GC LZ	102.0m/z Ceramide phosphocholines	1.26912		GC LZ	107.0m/z	0.840828		GC LZ	102.0m/z Ceramide phosphocholines	0.930271
GC LZ	102.0m/z Ceramide phosphocholines	1.26912		GC LZ	107.0m/z	0.840828		GC LZ	102.0m/z Ceramide phosphocholines	0.930271
GC LZ	102.0m/z Ceramide phosphocholines	0.975321		GC LZ	107.0m/z	1.11812		GC LZ	102.0m/z Ceramide phosphocholines	0.892037
GC LZ	102.0m/z Ceramide phosphocholines	0.975321		GC LZ	107.0m/z	1.12898		GC LZ	102.0m/z Ceramide phosphocholines	0.769608
GC LZ	102.0m/z Ceramide phosphocholines	0.688911		GC LZ	107.0m/z	1.12898		GC LZ	102.0m/z Ceramide phosphocholines	0.82203
GC LZ	102.0m/z Ceramide phosphocholines	0.688911		GC LZ	107.0m/z	1.0482		GC LZ	102.0m/z Ceramide phosphocholines	0.82203
GC LZ	102.0m/z Ceramide phosphocholines	0.688911		GC LZ	107.0m/z	1.0482		GC LZ	102.0m/z Ceramide phosphocholines	1.86852
GC LZ	102.0m/z Ceramide phosphocholines	1.14092		GC LZ	107.0m/z	1.0482		GC LZ	102.0m/z Ceramide phosphocholines	0.98425
GC LZ	102.0m/z Ceramide phosphocholines	1.14092		GC LZ	107.0m/z	1.28574		GC LZ	102.0m/z Ceramide phosphocholines	0.992526
GC LZ	102.0m/z Ceramide phosphocholines	1.57273		GC LZ	107.0m/z	1.12384		GC LZ	102.0m/z Ceramide phosphocholines	0.992526
GC LZ	102.0m/z Ceramide phosphocholines	1.57273		GC LZ	107.0m/z	0.770484		GC LZ	102.0m/z Ceramide phosphocholines	0.992526
GC LZ	102.0m/z Ceramide phosphocholines	1.57273		GC LZ	107.0m/z	0.770484		GC LZ	102.0m/z Ceramide phosphocholines	0.914712
GC LZ	102.0m/z Ceramide phosphocholines	0.900053		GC LZ	107.0m/z	0.770484		GC LZ	102.0m/z Ceramide phosphocholines	1.67056
GC LZ	102.0m/z Ceramide phosphocholines	0.900053		GC LZ	107.0m/z	0.962204		GC LZ	102.0m/z Ceramide phosphocholines	1.67056
GC LZ	102.0m/z Ceramide phosphocholines	0.900053		GC LZ	107.0m/z	1.10878		GC LZ	102.0m/z Ceramide phosphocholines	0.721669
GC LZ	102.0m/z Ceramide phosphocholines	1.11519		GC LZ	107.0m/z	1.10878		GC LZ	102.0m/z Ceramide phosphocholines	0.73783
GC LZ	102.0m/z Ceramide phosphocholines	1.11519		GC LZ	107.0m/z	1.27931		GC LZ	102.0m/z Ceramide phosphocholines	0.684438
GC LZ	102.0m/z Ceramide phosphocholines	1.11519		GC LZ	107.0m/z	1.27931		GC LZ	102.0m/z Ceramide phosphocholines	1.53804
GC LZ	102.0m/z Ceramide phosphocholines	1.11519		GC LZ	107.0m/z	0.942223		GC LZ	102.0m/z Ceramide phosphocholines	1.53804
GC LZ	102.0m/z Ceramide phosphocholines	1.11519		GC LZ	107.0m/z	0.942223		GC LZ	102.0m/z Ceramide phosphocholines	1.53804
GC LZ	102.0m/z Ceramide phosphocholines	1.39005		GC LZ	107.0m/z	1.22103		GC LZ	102.0m/z Ceramide phosphocholines	1.28354
GC LZ	102.0m/z Ceramide phosphocholines	0.934826		GC LZ	107.0m/z	1.16055		GC LZ	102.0m/z Ceramide phosphocholines	1.28354
GC LZ	102.0m/z Ceramide phosphocholines	0.934826		GC LZ	107.0m/z	1.16055		GC LZ	102.0m/z Ceramide phosphocholines	0.869342
GC LZ	102.0m/z Ceramide phosphocholines	0.934826		GC LZ	107.0m/z	0.862625		GC LZ	102.0m/z Ceramide phosphocholines	0.869342
GC LZ	102.0m/z Ceramide phosphocholines	0.934826		GC LZ	107.0m/z	0.881625		GC LZ	102.0m/z Ceramide phosphocholines	0.666449
GC LZ	102.0m/z Ceramide phosphocholines	0.934826		GC LZ	107.0m/z	0.95383		GC LZ	102.0m/z Ceramide phosphocholines	1.69319
GC LZ	102.0m/z Ceramide phosphocholines	1.29677		GC LZ	107.0m/z	0.95383		GC LZ	102.0m/z Ceramide phosphocholines	0.990598
GC LZ	102.0m/z Ceramide phosphocholines	1.29677		GC LZ	107.0m/z	0.95383		GC LZ	102.0m/z Ceramide phosphocholines	0.990598
GC LZ	102.0m/z Ceramide phosphocholines	0.847879		GC LZ	107.0m/z	0.837671		GC LZ	102.0m/z Ceramide phosphocholines	2.09598
GC LZ	102.0m/z Ceramide phosphocholines	1.66656		GC LZ	107.0m/z	0.837671		GC LZ	102.0m/z Ceramide phosphocholines	2.51164
GC LZ	102.0m/z Ceramide phosphocholines	0.772573		GC LZ	107.0m/z	1.18902		GC LZ	102.0m/z Ceramide phosphocholines	0.74632
GC LZ	102.0m/z Ceramide phosphocholines	0.772573		GC LZ	107.0m/z	1.18902		GC LZ	102.0m/z Ceramide phosphocholines	0.74632
GC LZ	102.0m/z Ceramide phosphocholines	0.772573		GC LZ	107.0m/z	0.964647		GC LZ	102.0m/z Ceramide phosphocholines	0.415483
GC LZ	102.0m/z Ceramide phosphocholines	0.910881		GC LZ	107.0m/z	0.964647		GC LZ	102.0m/z Ceramide phosphocholines	0.415483
GC LZ	102.0m/z Ceramide phosphocholines	1.32002		GC LZ	107.0m/z	0.964647		GC LZ	102.0m/z Ceramide phosphocholines	0.884342
GC LZ	102.0m/z Ceramide phosphocholines	0.868993		GC LZ	107.0m/z	1.35883		GC LZ	102.0m/z Ceramide phosphocholines	1.22779
GC LZ	102.0m/z Ceramide phosphocholines	0.868993		GC LZ	107.0m/z	0.956829		GC LZ	102.0m/z Ceramide phosphocholines	0.947024
GC LZ	102.0m/z Ceramide phosphocholines	1.30727		GC LZ	107.0m/z	1.07451		GC LZ	102.0m/z Ceramide phosphocholines	0.947024
GC LZ	102.0m/z Ceramide phosphocholines	1.0255		GC LZ	107.0m/z	0.83025		GC LZ	102.0m/z Ceramide phosphocholines	0.925667
GC LZ	102.0m/z Ceramide phosphocholines	0.862123		GC LZ	107.0m/z	1.1713		GC LZ	102.0m/z Ceramide phosphocholines	1.88033
GC LZ	102.0m/z Ceramide phosphocholines	0.862123		GC LZ	107.0m/z	1.1713		GC LZ	102.0m/z Ceramide phosphocholines	1.11563
GC LZ	102.0m/z Ceramide phosphocholines	0.862123		GC LZ	107.0m/z	1.07748		GC LZ	102.0m/z Ceramide phosphocholines	1.11563
GC LZ	102.0m/z Ceramide phosphocholines	0.862123		GC LZ	107.0m/z	1.07748		GC LZ	102.0m/z Ceramide phosphocholines	1.43681
GC LZ	102.0m/z Ceramide phosphocholines	0.862394		GC LZ	107.0m/z	1.1171		GC LZ	102.0m/z Ceramide phosphocholines	1.43681
GC LZ	102.0m/z Ceramide phosphocholines	1.30412		GC LZ	107.0m/z	1.1171		GC LZ	102.0m/z Ceramide phosphocholines	1.43681
GC LZ	102.0m/z Ceramide phosphocholines	0.968316		GC LZ	107.0m/z	1.1171		GC LZ	102.0m/z Ceramide phosphocholines	1.02386
GC LZ	102.0m/z Ceramide phosphocholines	0.968316		GC LZ	107.0m/z	0.898764		GC LZ	102.0m/z Ceramide phosphocholines	0.747479
GC LZ	102.0m/z Ceramide phosphocholines	0.968316		GC LZ	107.0m/z	0.898764		GC LZ	102.0m/z Ceramide phosphocholines	0.747479
GC LZ	102.0m/z Ceramide phosphocholines	0.652488		GC LZ	107.0m/z	0.898764		GC LZ	102.0m/z Ceramide phosphocholines	0.747479
GC LZ	102.0m/z Ceramide phosphocholines	0.652488		GC LZ	107.0m/z	0.898764		GC LZ	102.0m/z Ceramide phosphocholines	0.747479
GC LZ	102.0m/z Ceramide phosphocholines	1.27616		GC LZ	107.0m/z	0.935693		GC LZ	102.0m/z Ceramide phosphocholines	0.747479
GC LZ	102.0m/z Ceramide phosphocholines	1.27616		GC LZ	107.0m/z	0.944645		GC LZ	102.0m/z Ceramide phosphocholines	1.00552
GC LZ	102.0m/z Ceramide phosphocholines	1.27616		GC LZ	107.0m/z	0.944645		GC LZ	102.0m/z Ceramide phosphocholines	1.00552
GC LZ	102.0m/z Ceramide phosphocholines	1.12196		GC LZ	107.0m/z	0.838883		GC LZ	102.0m/z Ceramide phosphocholines	1.00552
GC LZ	102.0m/z Ceramide phosphocholines	1.12196		GC LZ	107.0m/z	1.31624		GC LZ	102.0m/z Ceramide phosphocholines	1.00552
GC LZ	102.0m/z Ceramide phosphocholines	1.02344		GC LZ	107.0m/z	0.951208		GC LZ	102.0m/z Ceramide phosphocholines	1.00552
GC LZ	102.0m/z Ceramide phosphocholines	0.82626		GC LZ	107.0m/z	1.06632		GC LZ	102.0m/z Ceramide phosphocholines	0.835919
GC LZ	102.0m/z Ceramide phosphocholines	0.82626		GC LZ	107.0m/z	1.20992		GC LZ	102.0m/z Ceramide phosphocholines	0.835919
GC LZ	102.0m/z Ceramide phosphocholines	0.82626		GC LZ	107.0m/z	1.20992		GC LZ	102.0m/z Ceramide phosphocholines	0.835919
GC LZ	102.0m/z Ceramide phosphocholines	0.847903		GC LZ	107.0m/z	1.22826		GC LZ	102.0m/z Ceramide phosphocholines	0.835919
GC LZ	102.0m/z Ceramide phosphocholines	0.815885		GC LZ	107.0m/z	0.9755		GC LZ	102.0m/z Ceramide phosphocholines	1.09428
GC LZ	102.0m/z Ceramide phosphocholines	0.815885		GC LZ	107.0m/z	0.9755		GC LZ	102.0m/z Ceramide phosphocholines	0.773685
GC LZ	102.0m/z Ceramide phosphocholines	0.724889		GC LZ	107.0m/z	1.16882		GC LZ	102.0m/z Ceramide phosphocholines	2.00553
GC LZ	102.0m/z Ceramide phosphocholines	0.724889		GC LZ	107.0m/z	1.16882		GC LZ	102.0m/z Ceramide phosphocholines	2.47908
GC LZ	102.0m/z Ceramide phosphocholines	1.33103		GC LZ	107.0m/z	0.985352		GC LZ	102.0m/z Ceramide phosphocholines	2.47908
GC LZ	102.0m/z Ceramide phosphocholines	1.20046		GC LZ	107.0m/z	0.971516		GC LZ	102.0m/z Ceramide phosphocholines	0.749892
GC LZ	102.0m/z Ceramide phosphocholines	0.857794		GC LZ	107.0m/z	1.0011		GC LZ	102.0m/z Ceramide phosphocholines	1.42743
GC LZ	102.0m/z Ceramide phosphocholines	0.857794		GC LZ	107.0m/z	0.99079		GC LZ	102.0m/z Ceramide phosphocholines	1.42743
GC LZ	102.0m/z Ceramide phosphocholines	1.01763		GC LZ	107.0m/z	0.99079		GC LZ	102.0m/z Ceramide phosphocholines	1.42743
GC LZ	102.0m/z Ceramide phosphocholines	1.01763		GC LZ	107.0m/z	0.701019		GC LZ	102.0m/z Ceramide phosphocholines	1.46408
GC LZ	102.0m/z Ceramide phosphocholines	1.01763		GC LZ	107.0m/z	1.05066		GC LZ	102.0m/z Ceramide phosphocholines	1.46408
GC LZ	102.0m/z Ceramide phosphocholines	1.01763		GC LZ	107.0m/z	1.01739		GC LZ	102.0m/z Ceramide phosphocholines	1.46408
GC LZ	102.0m/z Ceramide phosphocholines	1.12923		GC LZ	107.0m/z	1.25453		GC LZ	102.0m/z Ceramide phosphocholines	1.65565
GC LZ	102.0m/z Ceramide phosphocholines	1.73857		GC LZ	107.0m/z	1.25453		GC LZ	102.0m/z Ceramide phosphocholines	1.65565
GC LZ	102.0m/z Ceramide phosphocholines	0.894741		GC LZ	107.0m/z	1.0423		GC LZ	102.0m/z Ceramide phosphocholines	1.65565
GC LZ	102.0m/z Ceramide phosphocholines	0.960269		GC LZ	107.0m/z	1.00156		GC LZ	102.0m/z Ceramide phosphocholines	1.65565
GC LZ	102.0m/z Ceramide phosphocholines	0.960269		GC LZ	107.0m/z	0.964169		GC LZ	102.0m/z Ceramide phosphocholines	1.65565
GC LZ	102.0m/z Ceramide phosphocholines	1.13612		GC LZ	107.0m/z	1.13379		GC LZ	102.0m/z Ceramide phosphocholines	1.41698
GC LZ	102.0m/z Ceramide phosphocholines	0.878279		GC LZ	107.0m/z	1.13379		GC LZ	102.0m/z Ceramide phosphocholines	1.41698
GC LZ	102.0m/z Ceramide phosphocholines	0.695533		GC LZ	107.0m/z	1.21161		GC LZ	102.0m/z Ceramide phosphocholines	1.41698
GC LZ	102.0m/z Ceramide phosphocholines	0.866219		GC LZ	107.0m/z	1.21161		GC LZ	102.0m/z Ceramide phosphocholines	0.824525
GC LZ	102.0m/z Ceramide phosphocholines	0.866219		GC LZ	107.0m/z	1.22822		GC LZ	102.0m/z Ceramide phosphocholines	1.32398
GC LZ	102.0m/z Ceramide phosphocholines	0.584352		GC LZ	107.0m/z	1.22822		GC LZ	102.0m/z Ceramide phosphocholines	1.32398
GC LZ	102.0m/z Ceramide phosphocholines	1.02451		GC LZ	107.0m/z	1.15807		GC LZ	102.0m/z Ceramide phosphocholines	1.32398
GC LZ	102.0m/z Ceramide phosphocholines	1.02451		GC LZ	107.0m/z	1.3342		GC LZ	102.0m/z Ceramide phosphocholines	0.911085
GC LZ	102.0m/z Ceramide phosphocholines	1.0214		GC LZ	107.0m/z	0.9898		GC LZ	102.0m/z Ceramide phosphocholines	1.08389
GC LZ	102.0m/z Ceramide phosphocholines	1.39206		GC LZ	107.0m/z	0.9898		GC LZ	102.0m/z Ceramide phosphocholines	1.08389
GC LZ	102.0m/z Ceramide phosphocholines	0.850787		GC LZ	107.0m/z	0.9898		GC LZ	102.0m/z Ceramide phosphocholines	1.08389
GC LZ	102.0m/z Ceramide phosphocholines	1.03288		GC LZ	107.0m/z	0.9898		GC LZ	102.0m/z Ceramide phosphocholines	1.08389
GC LZ	102.0m/z Ceramide phosphocholines	0.991815		GC LZ	107.0m/z	1.05562		GC LZ	102.0m/z Ceramide phosphocholines	0.750794
GC LZ	102.0m/z Ceramide phosphocholines	0.991815		GC LZ	107.0m/z	0.810807		GC LZ	102.0m/z Ceramide phosphocholines	0.750794
GC LZ	102.0m/z Ceramide phosphocholines	0.991815		GC LZ	107.0m/z	1.10765		GC LZ	102.0m/z Ceramide phosphocholines	0.941434
GC LZ	102.0m/z Ceramide phosphocholines	0.813429		GC LZ	107.0m/z	0.863415		GC LZ	102.0m/z Ceramide phosphocholines	1.53259
GC LZ	102.0m/z Ceramide phosphocholines	0.934165		GC LZ	107.0m/z	1.13019		GC LZ	102.0m/z Ceramide phosphocholines	0.576637
GC LZ	102.0m/z Ceramide phosphocholines	0.996437		GC LZ	107.0m/z	0.819407		GC LZ	102.0m/z Ceramide phosphocholines	0.744034
GC LZ	102.0m/z Ceramide phosphocholines	1.31805		GC LZ	107.0m/z	0.96883		GC LZ	102.0m/z Ceramide phosphocholines	0.744034
GC LZ	102.0m/z Ceramide phosphocholines	1.31805		GC LZ	107.0m/z	0.96883		GC LZ	102.0m/z Ceramide phosphocholines	1.14955
GC LZ	102.0m/z Ceramide phosphocholines	1.31805		GC LZ	107.0m/z	0.96883		GC LZ	102.0m/z Ceramide phosphocholines	1.14955
GC LZ	102.0m/z Ceramide phosphocholines	1.31805		GC LZ	107.0m/z	0.854961		GC LZ	102.0m/z Ceramide phosphocholines	1.16945
GC LZ	102.0m/z Ceramide phosphocholines	1.31805		GC LZ	107.0m/z	0.73368		GC LZ	102.0m/z Ceramide phosphocholines	1.16945
GC LZ	102.0m/z Ceramide phosphocholines	0.854425		GC LZ	107.0m/z	0.73368		GC LZ	102.0m/z Ceramide phosphocholines	1.08343
GC LZ	102.0m/z Ceramide phosphocholines	1.02576		GC LZ	107.0m/z	0.73368		GC LZ	102.0m/z Ceramide phosphocholines	0.755672
GC LZ	102.0m/z Ceramide phosphocholines	1.40405		GC LZ	107.0m/z	1.15354		GC LZ	102.0m/z Ceramide phosphocholines	0.648966
GC LZ	102.0m/z Ceramide phosphocholines	1.40405		GC LZ	107.0m/z	1.04082		GC LZ	102.0m/z Ceramide phosphocholines	1.24801
GC LZ	102.0m/z Ceramide phosphocholines	1.40405		GC LZ	107.0m/z	0.93662		GC LZ	102.0m/z Ceramide phosphocholines	1.24801
GC LZ	102.0m/z Ceramide phosphocholines	1.02031		GC LZ	107.0m/z	0.93662		GC LZ	102.0m/z Ceramide phosphocholines	1.21478
GC LZ	102.0m/z Ceramide phosphocholines	0.697433		GC LZ	107.0m/z	0.93662		GC LZ	102.0m/z Ceramide phosphocholines	1.21478
GC LZ	102.0m/z Ceramide phosphocholines	1.06676		GC LZ	107.0m/z	1.04478		GC LZ	102.0m/z Ceramide phosphocholines	0.634948
GC LZ	102.0m/z Ceramide phosphocholines	1.06676		GC LZ	107.0m/z	0.889828		GC LZ	102.0m/z Ceramide phosphocholines	0.634948
GC LZ	102.0m/z Ceramide phosphocholines	1.06676		GC LZ	107.0m/z	0.889828		GC LZ	102.0m/z Ceramide phosphocholines	0.943541
GC LZ	102.0m/z Ceramide phosphocholines	1.06676		GC LZ	107.0m/z	0.889828		GC LZ	102.0m/z Ceramide phosphocholines	0.943541
GC LZ	102.0m/z Ceramide phosphocholines	1.06676		GC LZ	107.0m/z	1.13703		GC LZ	102.0m/z Ceramide phosphocholines	1.18146
GC LZ	102.0m/z Ceramide phosphocholines	1.31673		GC LZ	107.0m/z	1.10393		GC LZ	102.0m/z Ceramide phosphocholines	3.17077
GC LZ	102.0m/z Ceramide phosphocholines	1.30047		GC LZ	107.0m/z	1.10393		GC LZ	102.0m/z Ceramide phosphocholines	1.05854
GC LZ	102.0m/z Ceramide phosphocholines	0.910214		GC LZ	107.0m/z	1.10393		GC LZ	102.0m/z Ceramide phosphocholines	1.23808
GC LZ	102.0m/z Ceramide phosphocholines	0.910214		GC LZ	107.0m/z	0.887239		GC LZ	102.0m/z Ceramide phosphocholines	1.23808
GC LZ	102.0m/z Ceramide phosphocholines	0.910214		GC LZ	107.0m/z	1.1072		GC LZ	102.0m/z Ceramide phosphocholines	1.23808
GC LZ	102.0m/z Ceramide phosphocholines	0.901983		GC LZ	107.0m/z	0.94945		GC LZ	102.0m/z Ceramide phosphocholines	1.23808
GC LZ	102.0m/z Ceramide phosphocholines	0.946661		GC LZ	107.0m/z	1.01426		GC LZ	102.0m/z Ceramide phosphocholines	0.883933
GC LZ	102.0m/z Ceramide phosphocholines	0.946661		GC LZ	107.0m/z	1.00797		GC LZ	102.0m/z Ceramide phosphocholines	0.883933
GC LZ	102.0m/z Ceramide phosphocholines	0.879044		GC LZ	107.0m/z	1.12268		GC LZ	102.0m/z Ceramide phosphocholines	0.883933
GC LZ	102.0m/z Ceramide phosphocholines	1.3331		GC LZ	107.0m/z	1.12268		GC LZ	102.0m/z Ceramide phosphocholines	0.883933
GC LZ	102.0m/z Ceramide phosphocholines	0.908753		GC LZ	107.0m/z	0.953635		GC LZ	102.0m/z Ceramide phosphocholines	1.33515
GC LZ	102.0m/z Ceramide phosphocholines	0.908753		GC LZ	107.0m/z	0.953635		GC LZ	102.0m/z Ceramide phosphocholines	1.50794
GC LZ	102.0m/z Ceramide phosphocholines	0.586129		GC LZ	107.0m/z	1.16766		GC LZ	102.0m/z Ceramide phosphocholines	0.923461
GC LZ	102.0m/z Ceramide phosphocholines	0.91206		GC LZ	107.0m/z	1.16766		GC LZ	102.0m/z Ceramide phosphocholines	0.942488
GC LZ	102.0m/z Ceramide phosphocholines	0.91206		GC LZ	107.0m/z	1.01798		GC LZ	102.0m/z Ceramide phosphocholines	0.960076
GC LZ	102.0m/z Ceramide phosphocholines	1.29048		GC LZ	107.0m/z	0.98719		GC LZ	102.0m/z Ceramide phosphocholines	1.44585
GC LZ	102.0m/z Ceramide phosphocholines	1.29048		GC LZ	107.0m/z	0.98719		GC LZ	102.0m/z Ceramide phosphocholines	1.12083
GC LZ	102.0m/z Ceramide phosphocholines	1.29048		GC LZ	107.0m/z	1.00586		GC LZ	102.0m/z Ceramide phosphocholines	1.2847
GC LZ	102.0m/z Ceramide phosphocholines	1.11831		GC LZ	107.0m/z	1.12428		GC LZ	102.0m/z Ceramide phosphocholines	1.2847
GC LZ	102.0m/z Ceramide phosphocholines	1.11831		GC LZ	107.0m/z	1.12428		GC LZ	102.0m/z Ceramide phosphocholines	1.2055
GC LZ	102.0m/z Ceramide phosphocholines	1.11831		GC LZ	107.0m/z	1.12428		GC LZ	102.0m/z Ceramide phosphocholines	1.06603
GC LZ	102.0m/z Ceramide phosphocholines	1.11831		GC LZ	107.0m/z	1.12428		GC LZ	102.0m/z Ceramide phosphocholines	1.63198
GC LZ	102.0m/z Ceramide phosphocholines	0.987444		GC LZ	107.0m/z	1.12428		GC LZ	102.0m/z Ceramide phosphocholines	0.541123
GC LZ	102.0m/z Ceramide phosphocholines	0.907399		GC LZ	107.0m/z	1.24586		GC LZ	102.0m/z Ceramide phosphocholines	0.694624
GC LZ	102.0m/z Ceramide phosphocholines	0.707478		GC LZ	107.0m/z	0.975909		GC LZ	102.0m/z Ceramide phosphocholines	1.1981
GC LZ	102.0m/z Ceramide phosphocholines	1.03485		GC LZ	107.0m/z	0.975909		GC LZ	102.0m/z Ceramide phosphocholines	0.798138
GC LZ	102.0m/z Ceramide phosphocholines	0.586312		GC LZ	107.0m/z	0.975909		GC LZ	102.0m/z Ceramide phosphocholines	1.49565
GC LZ	102.0m/z Ceramide phosphocholines	0.87903		GC LZ	107.0m/z	0.975909		GC LZ	102.0m/z Ceramide phosphocholines	0.834136
GC LZ	102.0m/z Ceramide phosphocholines	0.87903		GC LZ	107.0m/z	1.18722		GC LZ	102.0m/z Ceramide phosphocholines	0.842788
GC LZ	102.0m/z Ceramide phosphocholines	0.87903		GC LZ	107.0m/z	0.952888		GC LZ	102.0m/z Ceramide phosphocholines	1.27211
GC LZ	102.0m/z Ceramide phosphocholines	0.790622		GC LZ	107.0m/z	0.93232		GC LZ	102.0m/z Ceramide phosphocholines	0.999668
GC LZ	102.0m/z Ceramide phosphocholines	1.01219		GC LZ	107.0m/z	0.93232		GC LZ	102.0m/z Ceramide phosphocholines	0.999668
GC LZ	102.0m/z Ceramide phosphocholines	1.01219		GC LZ	107.0m/z	1.00656		GC LZ	102.0m/z Ceramide phosphocholines	1.23588
GC LZ	102.0m/z Ceramide phosphocholines	1.01219		GC LZ	107.0m/z	0.995031		GC LZ	102.0m/z Ceramide phosphocholines	0.916253
GC LZ	102.0m/z Ceramide phosphocholines	1.01219		GC LZ	107.0m/z	0.995031		GC LZ	102.0m/z Ceramide phosphocholines	1.25974
GC LZ	102.0m/z Ceramide phosphocholines	1.01219		GC LZ	107.0m/z	0.995031		GC LZ	102.0m/z Ceramide phosphocholines	1.14074
GC LZ	102.0m/z Ceramide phosphocholines	1.26986		GC LZ	107.0m/z	0.901255		GC LZ	102.0m/z Ceramide phosphocholines	1.15254
GC LZ	102.0m/z Ceramide phosphocholines	1.18677		GC LZ	107.0m/z	0.785224		GC LZ	102.0m/z Ceramide phosphocholines	1.15254
GC LZ	102.0m/z Ceramide phosphocholines	1.18677		GC LZ	107.0m/z	0.987871		GC LZ	102.0m/z Ceramide phosphocholines	1.24555
GC LZ	102.0m/z Ceramide phosphocholines	1.18677		GC LZ	107.0m/z	0.901015		GC LZ	102.0m/z Ceramide phosphocholines	1.57347
GC LZ	102.0m/z Ceramide phosphocholines	1.18677		GC LZ	107.0m/z	0.901015		GC LZ	102.0m/z Ceramide phosphocholines	2.35953
GC LZ	102.0m/z Ceramide phosphocholines	0.719838		GC LZ	107.0m/z	0.900667		GC LZ	102.0m/z Ceramide phosphocholines	0.795132
GC LZ	102.0m/z Ceramide phosphocholines	0.719838		GC LZ	107.0m/z	0.900667		GC LZ	102.0m/z Ceramide phosphocholines	0.795132
GC LZ	102.0m/z Ceramide phosphocholines	0.914618		GC LZ	107.0m/z	0.900667		GC LZ	102.0m/z Ceramide phosphocholines	0.8876
GC LZ	102.0m/z Ceramide phosphocholines	1.2713		GC LZ	107.0m/z	0.900667		GC LZ	102.0m/z Ceramide phosphocholines	1.03874
GC LZ	102.0m/z Ceramide phosphocholines	1.2713		GC LZ	107.0m/z	0.900667		GC LZ	102.0m/z Ceramide phosphocholines	1.6353
GC LZ	102.0m/z Ceramide phosphocholines	1.2713		GC LZ	107.0m/z	0.900667		GC LZ	102.0m/z Ceramide phosphocholines	0.893013
GC LZ	102.0m/z Ceramide phosphocholines	0.841482		GC LZ	107.0m/z	0.900667		GC LZ	102.0m/z Ceramide phosphocholines	1.35773
GC LZ	102.0m/z Ceramide phosphocholines	0.841482		GC LZ	107.0m/z	0.967655		GC LZ	102.0m/z Ceramide phosphocholines	0.802061
GC LZ	102.0m/z Ceramide phosphocholines	0.841482		GC LZ	107.0m/z	0.967655		GC LZ	102.0m/z Ceramide phosphocholines	0.613853
GC LZ	102.0m/z Ceramide phosphocholines	0.746568		GC LZ	107.0m/z	1.18098		GC LZ	102.0m/z Ceramide phosphocholines	0.920741
GC LZ	102.0m/z Ceramide phosphocholines	0.703509		GC LZ	107.0m/z	1.18098		GC LZ	102.0m/z Ceramide phosphocholines	0.920741
GC LZ	102.0m/z Ceramide phosphocholines	1.09016		GC LZ	107.0m/z	0.950145		GC LZ	102.0m/z Ceramide phosphocholines	0.659165
GC LZ	102.0m/z Ceramide phosphocholines	1.09016		GC LZ	107.0m/z	1.01865		GC LZ	102.0m/z Ceramide phosphocholines	0.659165
GC LZ	102.0m/z Ceramide phosphocholines	0.98415		GC LZ	107.0m/z	1.01865		GC LZ	102.0m/z Ceramide phosphocholines	0.527865
GC LZ	102.0m/z Ceramide phosphocholines	0.98415		GC LZ	107.0m/z	0.953584		GC LZ	102.0m/z Ceramide phosphocholines	0.928426
GC LZ	102.0m/z Ceramide phosphocholines	0.98415		GC LZ	107.0m/z	0.900491		GC LZ	102.0m/z Ceramide phosphocholines	0.879
GC LZ	102.0m/z Ceramide phosphocholines	1.37994		GC LZ	107.0m/z	1.1478		GC LZ	102.0m/z Ceramide phosphocholines	1.72488
GC LZ	102.0m/z Ceramide phosphocholines	0.869963		GC LZ	107.0m/z	1.11753		GC LZ	102.0m/z Ceramide phosphocholines	1.72488
GC LZ	102.0m/z Ceramide phosphocholines	0.889394		GC LZ	107.0m/z	1.11985		GC LZ	102.0m/z Ceramide phosphocholines	1.72488
GC LZ	102.0m/z Ceramide phosphocholines	1.05761		GC LZ	107.0m/z	1.0714		GC LZ	102.0m/z Ceramide phosphocholines	1.72488
GC LZ	102.0m/z Ceramide phosphocholines	0.701621		GC LZ	107.0m/z	1.0714		GC LZ	102.0m/z Ceramide phosphocholines	0.627156
GC LZ	102.0m/z Ceramide phosphocholines	0.701621		GC LZ	107.0m/z	0.889266		GC LZ	102.0m/z Ceramide phosphocholines	0.627156
GC LZ	102.0m/z Ceramide phosphocholines	0.953159		GC LZ	107.0m/z	0.889266		GC LZ	102.0m/z Ceramide phosphocholines	1.33715
GC LZ	102.0m/z Ceramide phosphocholines	0.953159		GC LZ	107.0m/z	0.889266		GC LZ	102.0m/z Ceramide phosphocholines	1.33715
GC LZ	102.0m/z Ceramide phosphocholines	0.953159		GC LZ	107.0m/z	0.94913		GC LZ	102.0m/z Ceramide phosphocholines	0.680567
GC LZ	102.0m/z Ceramide phosphocholines	0.953159		GC LZ	107.0m/z	0.94913		GC LZ	102.0m/z Ceramide phosphocholines	1.07222
GC LZ	102.0m/z Ceramide phosphocholines	0.79684		GC LZ	107.0m/z	0.99523		GC LZ	102.0m/z Ceramide phosphocholines	1.07222
GC LZ	102.0m/z Ceramide phosphocholines	0.79684		GC LZ	107.0m/z	0.99523		GC LZ	102.0m/z Ceramide phosphocholines	0.703481
GC LZ	102.0m/z Ceramide phosphocholines	0.79684		GC LZ	107.0m/z	1.12475		GC LZ	102.0m/z Ceramide phosphocholines	0.825953
GC LZ	102.0m/z Ceramide phosphocholines	0.706687		GC LZ	107.0m/z	1.21551		GC LZ	102.0m/z Ceramide phosphocholines	0.594079
GC LZ	102.0m/z Ceramide phosphocholines	0.697985		GC LZ	107.0m/z	1.17615		GC LZ	102.0m/z Ceramide phosphocholines	0.482178
GC LZ	102.0m/z Ceramide phosphocholines	0.697985		GC LZ	107.0m/z	0.833883		GC LZ	102.0m/z Ceramide phosphocholines	0.482178
GC LZ	102.0m/z Ceramide phosphocholines	0.99977		GC LZ	107.0m/z	0.86659		GC LZ	102.0m/z Ceramide phosphocholines	0.482178
GC LZ	102.0m/z Ceramide phosphocholines	0.99977		GC LZ	107.0m/z	0.940034		GC LZ	102.0m/z Ceramide phosphocholines	0.681883
GC LZ	102.0m/z Ceramide phosphocholines	0.970494		GC LZ	107.0m/z	0.940034		GC LZ	102.0m/z Ceramide phosphocholines	1.00011
GC LZ	102.0m/z Ceramide phosphocholines	0.970494		GC LZ	107.0m/z	0.940034		GC LZ	102.0m/z Ceramide phosphocholines	1.00011
GC LZ	102.0m/z Ceramide phosphocholines	0.970494		GC LZ	107.0m/z	1.0946		GC LZ	102.0m/z Ceramide phosphocholines	0.411997
GC LZ	102.0m/z Ceramide phosphocholines	0.895618		GC LZ	107.0m/z	0.770756		GC LZ	102.0m/z Ceramide phosphocholines	0.411997
GC LZ	102.0m/z Ceramide phosphocholines	0.852628		GC LZ	107.0m/z	1.1024		GC LZ	102.0m/z Ceramide phosphocholines	1.56001
GC LZ	102.0m/z Ceramide phosphocholines	1.20358		GC LZ	107.0m/z	1.11749		GC LZ	102.0m/z Ceramide phosphocholines	0.777255
GC LZ	102.0m/z Ceramide phosphocholines	1.00384		GC LZ	107.0m/z	1.11749		GC LZ	102.0m/z Ceramide phosphocholines	0.777255
GC LZ	102.0m/z Ceramide phosphocholines	1.00384		GC LZ	107.0m/z	1.11749		GC LZ	102.0m/z Ceramide phosphocholines	0.642593
GC LZ	102.0m/z Ceramide phosphocholines	1.05017		GC LZ	107.0m/z	0.85484		GC LZ	102.0m/z Ceramide phosphocholines	0.642593
GC LZ	102.0m/z Ceramide phosphocholines	0.823563		GC LZ	107.0m/z	1.07835		GC LZ	102.0m/z Ceramide phosphocholines	1.02643
GC LZ	102.0m/z Ceramide phosphocholines	0.823563		GC LZ	107.0m/z	1.07835		GC LZ	102.0m/z Ceramide phosphocholines	1.54895
GC LZ	102.0m/z Ceramide phosphocholines	0.897149		GC LZ	107.0m/z	1.16605		GC LZ	102.0m/z Ceramide phosphocholines	0.833432
GC LZ	102.0m/z Ceramide phosphocholines	0.700361		GC LZ	107.0m/z	1.20816		GC LZ	102.0m/z Ceramide phosphocholines	1.21053
GC LZ	102.0m/z Ceramide phosphocholines	1.23801		GC LZ	107.0m/z	1.27466		GC LZ	102.0m/z Ceramide phosphocholines	1.21053
GC LZ	102.0m/z Ceramide phosphocholines	0.954591		GC LZ	107.0m/z	0.877023		GC LZ	102.0m/z Ceramide phosphocholines	0.842541
GC LZ	102.0m/z Ceramide phosphocholines	0.954591		GC LZ	107.0m/z	0.877023		GC LZ	102.0m/z Ceramide phosphocholines	0.842541
GC LZ	102.0m/z Ceramide phosphocholines	0.954591		GC LZ	107.0m/z	1.15279		GC LZ	102.0m/z Ceramide phosphocholines	0.842541
GC LZ	102.0m/z Ceramide phosphocholines	0.9563		GC LZ	107.0m/z	0.984418		GC LZ	102.0m/z Ceramide phosphocholines	1.96761
GC LZ	102.0m/z Ceramide phosphocholines	1.13531		GC LZ	107.0m/z	0.984418		GC DZ	102.0m/z Ceramide phosphocholines	0.774672
GC LZ	102.0m/z Ceramide phosphocholines	0.98098		GC LZ	107.0m/z	1.07975		GC DZ	102.0m/z Ceramide phosphocholines	0.774672
GC LZ	102.0m/z Ceramide phosphocholines	0.582811		GC LZ	107.0m/z	1.07975		GC DZ	102.0m/z Ceramide phosphocholines	1.21832
GC LZ	102.0m/z Ceramide phosphocholines	0.995062		GC LZ	107.0m/z	0.986071		GC DZ	102.0m/z Ceramide phosphocholines	1.21832
GC LZ	102.0m/z Ceramide phosphocholines	1.0441		GC LZ	107.0m/z	1.33012		GC DZ	102.0m/z Ceramide phosphocholines	0.82672
GC LZ	102.0m/z Ceramide phosphocholines	1.0441		GC LZ	107.0m/z	1.33012		GC DZ	102.0m/z Ceramide phosphocholines	0.82672
GC LZ	102.0m/z Ceramide phosphocholines	1.06707		GC LZ	107.0m/z	0.964756		GC DZ	102.0m/z Ceramide phosphocholines	0.926549
GC LZ	102.0m/z Ceramide phosphocholines	1.06707		GC LZ	107.0m/z	1.34882		GC DZ	102.0m/z Ceramide phosphocholines	0.926549
GC LZ	102.0m/z Ceramide phosphocholines	0.950078		GC LZ	107.0m/z	0.801463		GC DZ	102.0m/z Ceramide phosphocholines	0.701495
GC LZ	102.0m/z Ceramide phosphocholines	0.822922		GC LZ	107.0m/z	0.801463		GC DZ	102.0m/z Ceramide phosphocholines	0.701495
GC LZ	102.0m/z Ceramide phosphocholines	0.822922		GC LZ	107.0m/z	0.801463		GC DZ	102.0m/z Ceramide phosphocholines	0.701495
GC LZ	102.0m/z Ceramide phosphocholines	0.822922		GC LZ	107.0m/z	1.08613		GC DZ	102.0m/z Ceramide phosphocholines	1.14325
GC LZ	102.0m/z Ceramide phosphocholines	1.37108		GC LZ	107.0m/z	1.08613		GC DZ	102.0m/z Ceramide phosphocholines	0.954297
GC LZ	102.0m/z Ceramide phosphocholines	1.37108		GC LZ	107.0m/z	0.957098		GC DZ	102.0m/z Ceramide phosphocholines	0.954297
GC LZ	102.0m/z Ceramide phosphocholines	0.712052		GC LZ	107.0m/z	0.957098		GC DZ	102.0m/z Ceramide phosphocholines	0.954297
GC LZ	102.0m/z Ceramide phosphocholines	1.06964		GC LZ	107.0m/z	0.957098		GC DZ	102.0m/z Ceramide phosphocholines	0.954297
GC LZ	102.0m/z Ceramide phosphocholines	1.17673		GC LZ	107.0m/z	1.19		GC DZ	102.0m/z Ceramide phosphocholines	1.11489
GC LZ	102.0m/z Ceramide phosphocholines	0.673132		GC LZ	107.0m/z	1.19		GC DZ	102.0m/z Ceramide phosphocholines	1.11489
GC LZ	102.0m/z Ceramide phosphocholines	0.673132		GC LZ	107.0m/z	0.801971		GC DZ	102.0m/z Ceramide phosphocholines	1.11489
GC LZ	102.0m/z Ceramide phosphocholines	1.5739		GC LZ	107.0m/z	0.801971		GC DZ	102.0m/z Ceramide phosphocholines	0.755635
GC LZ	102.0m/z Ceramide phosphocholines	1.5739		GC LZ	107.0m/z	0.801971		GC DZ	102.0m/z Ceramide phosphocholines	1.60287
GC LZ	102.0m/z Ceramide phosphocholines	1.11624		GC LZ	107.0m/z	0.801971		GC DZ	102.0m/z Ceramide phosphocholines	1.46629
GC LZ	102.0m/z Ceramide phosphocholines	1.09885		GC LZ	107.0m/z	0.913561		GC DZ	102.0m/z Ceramide phosphocholines	1.54301
GC LZ	102.0m/z Ceramide phosphocholines	1.09885		GC LZ	107.0m/z	0.913561		GC DZ	102.0m/z Ceramide phosphocholines	1.06737
GC LZ	102.0m/z Ceramide phosphocholines	0.656413		GC LZ	107.0m/z	0.913561		GC DZ	102.0m/z Ceramide phosphocholines	1.06737
GC LZ	102.0m/z Ceramide phosphocholines	0.656413		GC LZ	107.0m/z	1.25354		GC DZ	102.0m/z Ceramide phosphocholines	1.06737
GC LZ	102.0m/z Ceramide phosphocholines	1.52307		GC LZ	107.0m/z	0.98637		GC DZ	102.0m/z Ceramide phosphocholines	1.31052
GC LZ	102.0m/z Ceramide phosphocholines	1.52307		GC LZ	107.0m/z	0.921072		GC DZ	102.0m/z Ceramide phosphocholines	1.06907
GC LZ	102.0m/z Ceramide phosphocholines	0.766169		GC LZ	107.0m/z	0.921072		GC DZ	102.0m/z Ceramide phosphocholines	0.818651
GC LZ	102.0m/z Ceramide phosphocholines	0.766169		GC LZ	107.0m/z	0.931604		GC DZ	102.0m/z Ceramide phosphocholines	0.818651
GC LZ	102.0m/z Ceramide phosphocholines	0.766169		GC LZ	107.0m/z	0.931604		GC DZ	102.0m/z Ceramide phosphocholines	0.818651
GC LZ	102.0m/z Ceramide phosphocholines	1.04592		GC LZ	107.0m/z	0.974456		GC DZ	102.0m/z Ceramide phosphocholines	1.29724
GC LZ	102.0m/z Ceramide phosphocholines	1.14043		GC LZ	107.0m/z	0.880658		GC DZ	102.0m/z Ceramide phosphocholines	1.11681
GC LZ	102.0m/z Ceramide phosphocholines	1.46819		GC LZ	107.0m/z	0.880658		GC DZ	102.0m/z Ceramide phosphocholines	1.11412
GC LZ	102.0m/z Ceramide phosphocholines	1.46819		GC LZ	107.0m/z	0.880658		GC DZ	102.0m/z Ceramide phosphocholines	1.11412
GC LZ	102.0m/z Ceramide phosphocholines	1.14646		GC LZ	107.0m/z	0.880658		GC DZ	102.0m/z Ceramide phosphocholines	1.20548
GC LZ	102.0m/z Ceramide phosphocholines	1.12474		GC LZ	107.0m/z	0.880658		GC DZ	102.0m/z Ceramide phosphocholines	1.20548
GC LZ	102.0m/z Ceramide phosphocholines	0.809853		GC LZ	107.0m/z	1.06676		GC DZ	102.0m/z Ceramide phosphocholines	1.20548
GC LZ	102.0m/z Ceramide phosphocholines	0.787969		GC LZ	107.0m/z	0.908956		GC DZ	102.0m/z Ceramide phosphocholines	0.879595
GC LZ	102.0m/z Ceramide phosphocholines	1.14139		GC LZ	107.0m/z	0.908956		GC DZ	102.0m/z Ceramide phosphocholines	0.923669
GC LZ	102.0m/z Ceramide phosphocholines	1.14139		GC LZ	107.0m/z	0.908956		GC DZ	102.0m/z Ceramide phosphocholines	0.923669
GC LZ	102.0m/z Ceramide phosphocholines	1.15553		GC LZ	107.0m/z	0.963036		GC DZ	102.0m/z Ceramide phosphocholines	1.16511
GC LZ	102.0m/z Ceramide phosphocholines	1.15553		GC LZ	107.0m/z	1.12521		GC DZ	102.0m/z Ceramide phosphocholines	1.0202
GC LZ	102.0m/z Ceramide phosphocholines	1.15553		GC LZ	107.0m/z	0.875872		GC DZ	102.0m/z Ceramide phosphocholines	1.0202
GC LZ	102.0m/z Ceramide phosphocholines	0.800766		GC LZ	107.0m/z	0.977741		GC DZ	102.0m/z Ceramide phosphocholines	1.13008
GC LZ	102.0m/z Ceramide phosphocholines	1.40668		GC LZ	107.0m/z	0.922816		GC DZ	102.0m/z Ceramide phosphocholines	0.812749
GC LZ	102.0m/z Ceramide phosphocholines	1.40668		GC LZ	107.0m/z	1.016		GC DZ	102.0m/z Ceramide phosphocholines	1.62316
GC LZ	102.0m/z Ceramide phosphocholines	1.40668		GC LZ	107.0m/z	1.016		GC DZ	102.0m/z Ceramide phosphocholines	1.34603
GC LZ	102.0m/z Ceramide phosphocholines	0.834425		GC LZ	107.0m/z	1.10962		GC DZ	102.0m/z Ceramide phosphocholines	1.49024
GC LZ	102.0m/z Ceramide phosphocholines	0.834425		GC LZ	107.0m/z	1.10962		GC DZ	102.0m/z Ceramide phosphocholines	1.65518
GC LZ	102.0m/z Ceramide phosphocholines	0.959124		GC LZ	107.0m/z	0.929114		GC DZ	102.0m/z Ceramide phosphocholines	1.74248
GC LZ	102.0m/z Ceramide phosphocholines	0.959124		GC LZ	107.0m/z	1.05538		GC DZ	102.0m/z Ceramide phosphocholines	1.06479
GC LZ	102.0m/z Ceramide phosphocholines	2.04683		GC LZ	107.0m/z	1.05047		GC DZ	102.0m/z Ceramide phosphocholines	1.17496
GC LZ	102.0m/z Ceramide phosphocholines	2.04683		GC LZ	107.0m/z	1.48281		GC DZ	102.0m/z Ceramide phosphocholines	1.17496
GC LZ	102.0m/z Ceramide phosphocholines	0.853828		GC LZ	107.0m/z	1.48281		GC DZ	102.0m/z Ceramide phosphocholines	0.747413
GC LZ	102.0m/z Ceramide phosphocholines	0.853828		GC LZ	107.0m/z	0.92841		GC DZ	102.0m/z Ceramide phosphocholines	0.965711
GC LZ	102.0m/z Ceramide phosphocholines	0.853828		GC LZ	107.0m/z	0.92841		GC DZ	102.0m/z Ceramide phosphocholines	1.37495
GC LZ	102.0m/z Ceramide phosphocholines	1.12225		GC LZ	107.0m/z	0.978585		GC DZ	102.0m/z Ceramide phosphocholines	1.30081
GC LZ	102.0m/z Ceramide phosphocholines	1.12225		GC LZ	107.0m/z	0.978585		GC DZ	102.0m/z Ceramide phosphocholines	1.30081
GC LZ	102.0m/z Ceramide phosphocholines	1.12225		GC LZ	107.0m/z	1.04273		GC DZ	102.0m/z Ceramide phosphocholines	1.07043
GC LZ	102.0m/z Ceramide phosphocholines	1.12225		GC LZ	107.0m/z	1.04273		GC DZ	102.0m/z Ceramide phosphocholines	0.911422
GC LZ	102.0m/z Ceramide phosphocholines	1.12225		GC LZ	107.0m/z	1.14951		GC DZ	102.0m/z Ceramide phosphocholines	0.911422
GC LZ	102.0m/z Ceramide phosphocholines	0.839405		GC LZ	107.0m/z	1.14951		GC DZ	102.0m/z Ceramide phosphocholines	1.40645
GC LZ	102.0m/z Ceramide phosphocholines	1.09769		GC LZ	107.0m/z	0.928038		GC DZ	102.0m/z Ceramide phosphocholines	1.40645
GC LZ	102.0m/z Ceramide phosphocholines	1.09769		GC LZ	107.0m/z	0.928038		GC DZ	102.0m/z Ceramide phosphocholines	0.792634
GC LZ	102.0m/z Ceramide phosphocholines	1.91685		GC LZ	107.0m/z	0.877972		GC DZ	102.0m/z Ceramide phosphocholines	0.792634
GC LZ	102.0m/z Ceramide phosphocholines	1.11327		GC LZ	107.0m/z	0.877972		GC DZ	102.0m/z Ceramide phosphocholines	0.792634
GC LZ	102.0m/z Ceramide phosphocholines	1.11327		GC LZ	107.0m/z	1.31366		GC DZ	102.0m/z Ceramide phosphocholines	1.40572
GC LZ	102.0m/z Ceramide phosphocholines	1.19033		GC LZ	107.0m/z	1.31366		GC DZ	102.0m/z Ceramide phosphocholines	0.575383
GC LZ	102.0m/z Ceramide phosphocholines	0.923567		GC LZ	107.0m/z	0.868399		GC DZ	102.0m/z Ceramide phosphocholines	0.835752
GC LZ	102.0m/z Ceramide phosphocholines	1.24381		GC LZ	107.0m/z	0.868399		GC DZ	102.0m/z Ceramide phosphocholines	0.835752
GC LZ	102.0m/z Ceramide phosphocholines	1.24381		GC LZ	107.0m/z	0.969155		GC DZ	102.0m/z Ceramide phosphocholines	1.0227
GC LZ	102.0m/z Ceramide phosphocholines	0.633887		GC LZ	107.0m/z	1.20922		GC DZ	102.0m/z Ceramide phosphocholines	1.09152
GC LZ	102.0m/z Ceramide phosphocholines	0.684884		GC LZ	107.0m/z	1.20922		GC DZ	102.0m/z Ceramide phosphocholines	1.50265
GC LZ	102.0m/z Ceramide phosphocholines	0.707187		GC LZ	107.0m/z	1.20925		GC DZ	102.0m/z Ceramide phosphocholines	1.50265
GC LZ	102.0m/z Ceramide phosphocholines	0.888181		GC LZ	107.0m/z	1.05511		GC DZ	102.0m/z Ceramide phosphocholines	0.923664
GC LZ	102.0m/z Ceramide phosphocholines	0.888181		GC LZ	107.0m/z	1.09363		GC DZ	102.0m/z Ceramide phosphocholines	1.46791
GC LZ	102.0m/z Ceramide phosphocholines	1.40215		GC LZ	107.0m/z	1.09363		GC DZ	102.0m/z Ceramide phosphocholines	0.967175
GC LZ	102.0m/z Ceramide phosphocholines	1.40215		GC LZ	107.0m/z	1.06359		GC DZ	102.0m/z Ceramide phosphocholines	0.967175
GC LZ	102.0m/z Ceramide phosphocholines	1.10045		GC LZ	107.0m/z	1.10348		GC DZ	102.0m/z Ceramide phosphocholines	0.941711
GC LZ	102.0m/z Ceramide phosphocholines	1.10045		GC LZ	107.0m/z	1.10348		GC DZ	102.0m/z Ceramide phosphocholines	1.05422
GC LZ	102.0m/z Ceramide phosphocholines	1.56683		GC LZ	107.0m/z	1.00496		GC DZ	102.0m/z Ceramide phosphocholines	1.05422
GC LZ	102.0m/z Ceramide phosphocholines	1.02928		GC LZ	107.0m/z	1.00496		GC DZ	102.0m/z Ceramide phosphocholines	1.02105
GC LZ	102.0m/z Ceramide phosphocholines	1.85985		GC LZ	107.0m/z	1.06751		GC DZ	102.0m/z Ceramide phosphocholines	1.02105
GC LZ	102.0m/z Ceramide phosphocholines	2.65523		GC LZ	107.0m/z	1.03336		GC DZ	102.0m/z Ceramide phosphocholines	0.670527
GC LZ	102.0m/z Ceramide phosphocholines	1.29633		GC LZ	107.0m/z	1.03336		GC DZ	102.0m/z Ceramide phosphocholines	1.15581
GC LZ	102.0m/z Ceramide phosphocholines	0.899333		GC LZ	107.0m/z	1.11577		GC DZ	102.0m/z Ceramide phosphocholines	0.895316
GC LZ	102.0m/z Ceramide phosphocholines	0.899333		GC LZ	107.0m/z	0.955814		GC DZ	102.0m/z Ceramide phosphocholines	0.810185
GC LZ	102.0m/z Ceramide phosphocholines	1.41311		GC LZ	107.0m/z	0.955814		GC DZ	102.0m/z Ceramide phosphocholines	0.703
GC LZ	102.0m/z Ceramide phosphocholines	1.41311		GC LZ	107.0m/z	1.04076		GC DZ	102.0m/z Ceramide phosphocholines	1.06287
GC LZ	102.0m/z Ceramide phosphocholines	0.765316		GC LZ	107.0m/z	0.860175		GC DZ	102.0m/z Ceramide phosphocholines	0.511833
GC LZ	102.0m/z Ceramide phosphocholines	1.2192		GC LZ	107.0m/z	0.860175		GC DZ	102.0m/z Ceramide phosphocholines	0.843986
GC LZ	102.0m/z Ceramide phosphocholines	1.2192		GC LZ	107.0m/z	0.860175		GC DZ	102.0m/z Ceramide phosphocholines	0.82704
GC LZ	102.0m/z Ceramide phosphocholines	1.28608		GC LZ	107.0m/z	1.24453		GC DZ	102.0m/z Ceramide phosphocholines	0.644691
GC LZ	102.0m/z Ceramide phosphocholines	1.28608		GC LZ	107.0m/z	1.24453		GC DZ	102.0m/z Ceramide phosphocholines	0.949739
GC LZ	102.0m/z Ceramide phosphocholines	0.767606		GC LZ	107.0m/z	1.24453		GC DZ	102.0m/z Ceramide phosphocholines	0.723232
GC LZ	102.0m/z Ceramide phosphocholines	0.846449		GC LZ	107.0m/z	1.0181		GC DZ	102.0m/z Ceramide phosphocholines	0.693215
GC LZ	102.0m/z Ceramide phosphocholines	0.846449		GC LZ	107.0m/z	1.0181		GC DZ	102.0m/z Ceramide phosphocholines	1.0085
GC LZ	102.0m/z Ceramide phosphocholines	1.14354		GC LZ	107.0m/z	0.778543		GC DZ	102.0m/z Ceramide phosphocholines	1.11795
GC LZ	102.0m/z Ceramide phosphocholines	1.14354		GC LZ	107.0m/z	0.778543		GC DZ	102.0m/z Ceramide phosphocholines	1.11795
GC LZ	102.0m/z Ceramide phosphocholines	0.981581		GC LZ	107.0m/z	0.91386		GC DZ	102.0m/z Ceramide phosphocholines	1.11795
GC LZ	102.0m/z Ceramide phosphocholines	0.981581		GC LZ	107.0m/z	1.0128		GC DZ	102.0m/z Ceramide phosphocholines	0.863722
GC LZ	102.0m/z Ceramide phosphocholines	1.02228		GC LZ	107.0m/z	1.0128		GC DZ	102.0m/z Ceramide phosphocholines	0.863722
GC LZ	102.0m/z Ceramide phosphocholines	0.602233		GC LZ	107.0m/z	1.01933		GC DZ	102.0m/z Ceramide phosphocholines	0.863722
GC LZ	102.0m/z Ceramide phosphocholines	1.13657		GC LZ	107.0m/z	1.01933		GC DZ	102.0m/z Ceramide phosphocholines	0.772182
GC LZ	102.0m/z Ceramide phosphocholines	1.13657		GC LZ	107.0m/z	1.01933		GC DZ	102.0m/z Ceramide phosphocholines	0.840584
GC LZ	102.0m/z Ceramide phosphocholines	1.13657		GC LZ	107.0m/z	1.01933		GC DZ	102.0m/z Ceramide phosphocholines	0.579381
GC LZ	102.0m/z Ceramide phosphocholines	1.13657		GC LZ	107.0m/z	0.850945		GC DZ	102.0m/z Ceramide phosphocholines	0.758477
GC LZ	102.0m/z Ceramide phosphocholines	0.638688		GC LZ	107.0m/z	0.963227		GC DZ	102.0m/z Ceramide phosphocholines	0.638305
GC LZ	102.0m/z Ceramide phosphocholines	0.638688		GC LZ	107.0m/z	0.963227		GC DZ	102.0m/z Ceramide phosphocholines	0.638305
GC LZ	102.0m/z Ceramide phosphocholines	0.638688		GC LZ	107.0m/z	0.963227		GC DZ	102.0m/z Ceramide phosphocholines	1.17971
GC LZ	102.0m/z Ceramide phosphocholines	0.638688		GC LZ	107.0m/z	0.963227		GC DZ	102.0m/z Ceramide phosphocholines	0.950713
GC LZ	102.0m/z Ceramide phosphocholines	0.638688		GC LZ	107.0m/z	0.963227		GC DZ	102.0m/z Ceramide phosphocholines	0.703863
GC LZ	102.0m/z Ceramide phosphocholines	1.16687		GC LZ	107.0m/z	0.886447		GC DZ	102.0m/z Ceramide phosphocholines	1.20839
GC LZ	102.0m/z Ceramide phosphocholines	1.16687		GC LZ	107.0m/z	0.934949		GC DZ	102.0m/z Ceramide phosphocholines	1.20839
GC LZ	102.0m/z Ceramide phosphocholines	1.16687		GC LZ	107.0m/z	0.934949		GC DZ	102.0m/z Ceramide phosphocholines	1.20839
GC LZ	102.0m/z Ceramide phosphocholines	1.16687		GC LZ	107.0m/z	0.934949		GC DZ	102.0m/z Ceramide phosphocholines	1.20839
GC LZ	102.0m/z Ceramide phosphocholines	1.16687		GC LZ	107.0m/z	0.934949		GC DZ	102.0m/z Ceramide phosphocholines	0.863016
GC LZ	102.0m/z Ceramide phosphocholines	0.73619		GC LZ	107.0m/z	0.934949		GC DZ	102.0m/z Ceramide phosphocholines	0.863016
GC LZ	102.0m/z Ceramide phosphocholines	0.801835		GC LZ	107.0m/z	1.05168		GC DZ	102.0m/z Ceramide phosphocholines	0.936136
GC LZ	102.0m/z Ceramide phosphocholines	0.801835		GC LZ	107.0m/z	1.05168		GC DZ	102.0m/z Ceramide phosphocholines	0.936136
GC LZ	102.0m/z Ceramide phosphocholines	0.95677		GC LZ	107.0m/z	1.15648		GC DZ	102.0m/z Ceramide phosphocholines	1.28051
GC LZ	102.0m/z Ceramide phosphocholines	1.38648		GC LZ	107.0m/z	1.15648		GC DZ	102.0m/z Ceramide phosphocholines	1.11462
GC LZ	102.0m/z Ceramide phosphocholines	0.643948		GC LZ	107.0m/z	1.15648		GC DZ	102.0m/z Ceramide phosphocholines	1.58898
GC LZ	102.0m/z Ceramide phosphocholines	0.643948		GC LZ	107.0m/z	0.908499		GC DZ	102.0m/z Ceramide phosphocholines	0.854531
GC LZ	102.0m/z Ceramide phosphocholines	1.18994		GC LZ	107.0m/z	0.908499		GC DZ	102.0m/z Ceramide phosphocholines	0.854531
GC LZ	102.0m/z Ceramide phosphocholines	1.00798		GC LZ	107.0m/z	1.28257		GC DZ	102.0m/z Ceramide phosphocholines	1.27114
GC LZ	102.0m/z Ceramide phosphocholines	0.789606		GC LZ	107.0m/z	1.28257		GC DZ	102.0m/z Ceramide phosphocholines	1.27114
[truncated: 435,102+ more rows]

## Sheet: Fig 8c
	Region_Zone	mz	Normalized ion count
0	GC DZ	12.0m/z	0.629173
1	GC DZ	12.0m/z	0.599738
2	GC DZ	12.0m/z	0.346717
3	GC DZ	12.0m/z	0.323085
4	GC DZ	12.0m/z	0.314327
5	GC LZ	12.0m/z	0.402311
6	GC DZ	12.0m/z	0.333541
7	GC DZ	12.0m/z	0.233475
8	GC DZ	12.0m/z	0.344232
9	GC DZ	12.0m/z	0.259244
10	GC DZ	12.0m/z	0.263344
11	GC DZ	12.0m/z	0.322537
12	GC DZ	12.0m/z	0.283335
13	GC DZ	12.0m/z	0.268769
14	GC DZ	12.0m/z	0.296817
15	GC DZ	12.0m/z	0.293894
16	GC DZ	12.0m/z	0.366406
17	GC DZ	12.0m/z	0.262382
18	GC DZ	12.0m/z	0.310243
19	GC DZ	12.0m/z	0.302626
20	GC DZ	12.0m/z	0.330426
21	GC DZ	12.0m/z	0.291657
22	GC DZ	12.0m/z	0.224716
23	GC DZ	12.0m/z	0.412765
24	GC DZ	12.0m/z	0.266271
25	GC DZ	12.0m/z	0.295262
26	GC DZ	12.0m/z	0.327492
27	GC DZ	12.0m/z	0.421428
28	GC LZ	12.0m/z	0.378873
29	GC LZ	12.0m/z	0.31996
30	GC DZ	12.0m/z	0.303122
31	GC DZ	12.0m/z	0.248552
32	GC DZ	12.0m/z	0.266996
33	GC DZ	12.0m/z	0.329379
34	GC DZ	12.0m/z	0.411908
35	GC DZ	12.0m/z	0.321375
36	GC DZ	12.0m/z	0.332541
37	GC LZ	12.0m/z	0.252944
38	GC DZ	12.0m/z	0.227586
39	GC DZ	12.0m/z	0.238484
40	GC DZ	12.0m/z	0.273227
41	GC DZ	12.0m/z	0.324796
42	GC DZ	12.0m/z	0.348235
43	GC LZ	12.0m/z	0.275315
44	GC LZ	12.0m/z	0.30446
45	GC LZ	12.0m/z	0.2535
46	GC DZ	12.0m/z	0.255227
47	GC DZ	12.0m/z	0.225681
48	GC DZ	12.0m/z	0.193722
49	GC DZ	12.0m/z	0.26198
50	GC DZ	12.0m/z	0.308666
51	GC DZ	12.0m/z	0.282153
52	GC DZ	12.0m/z	0.397531
53	GC LZ	12.0m/z	0.179864
54	GC LZ	12.0m/z	0.216885
55	GC DZ	12.0m/z	0.316527
56	GC DZ	12.0m/z	0.388941
57	GC DZ	12.0m/z	0.340312
58	GC DZ	12.0m/z	0.314823
59	GC DZ	12.0m/z	0.248397
60	GC DZ	12.0m/z	0.242109
61	GC DZ	12.0m/z	0.318524
62	GC LZ	12.0m/z	0.201842
63	GC LZ	12.0m/z	0.235791
64	GC DZ	12.0m/z	0.308578
65	GC DZ	12.0m/z	0.367393
66	GC DZ	12.0m/z	0.297905
67	GC LZ	12.0m/z	0.253556
68	GC DZ	12.0m/z	0.271892
69	GC DZ	12.0m/z	0.238942
70	GC LZ	12.0m/z	0.239527
71	GC DZ	12.0m/z	0.214052
72	GC DZ	12.0m/z	0.333294
73	GC LZ	12.0m/z	0.284025
74	GC DZ	12.0m/z	0.268516
75	GC DZ	12.0m/z	0.268162
76	GC LZ	12.0m/z	0.239496
77	GC DZ	12.0m/z	0.225257
78	GC DZ	12.0m/z	0.279368
79	GC DZ	12.0m/z	0.247302
80	GC DZ	12.0m/z	0.337871
81	GC DZ	12.0m/z	0.298394
82	GC DZ	12.0m/z	0.414745
83	GC DZ	12.0m/z	0.309971
84	GC DZ	12.0m/z	0.314889
85	GC LZ	12.0m/z	0.251324
86	GC LZ	12.0m/z	0.249763
87	GC LZ	12.0m/z	0.184835
88	GC DZ	12.0m/z	0.327363
89	GC DZ	12.0m/z	0.371995
90	GC LZ	12.0m/z	0.277367
91	GC LZ	12.0m/z	0.217509
92	GC LZ	12.0m/z	0.244999
93	GC LZ	12.0m/z	0.191301
94	GC DZ	12.0m/z	0.193904
95	GC DZ	12.0m/z	0.267407
96	GC LZ	12.0m/z	0.310778
97	GC DZ	12.0m/z	0.200331
98	GC DZ	12.0m/z	0.235161
99	GC DZ	12.0m/z	0.377357
100	GC LZ	12.0m/z	0.199869
101	GC LZ	12.0m/z	0.193281
102	GC DZ	12.0m/z	0.224101
103	GC DZ	12.0m/z	0.329075
104	GC DZ	12.0m/z	0.338774
105	GC LZ	12.0m/z	0.26509
106	GC LZ	12.0m/z	0.252731
107	GC LZ	12.0m/z	0.20575
108	GC DZ	12.0m/z	0.363809
109	GC LZ	12.0m/z	0.570747
110	GC LZ	12.0m/z	0.294141
111	GC DZ	12.0m/z	0.336815
112	GC DZ	12.0m/z	0.401018
113	GC DZ	12.0m/z	0.371165
114	GC LZ	12.0m/z	0.249939
115	GC LZ	12.0m/z	0.233117
116	GC DZ	12.0m/z	0.269549
117	GC LZ	12.0m/z	0.510327
118	GC LZ	12.0m/z	0.235144
119	GC LZ	12.0m/z	0.204366
120	GC DZ	12.0m/z	0.460059
121	GC LZ	12.0m/z	0.197655
122	GC LZ	12.0m/z	0.284379
123	GC DZ	12.0m/z	0.167513
124	GC DZ	12.0m/z	0.335566
125	GC DZ	12.0m/z	0.458606
126	GC DZ	12.0m/z	0.347561
127	GC LZ	12.0m/z	0.254054
128	GC DZ	12.0m/z	0.254325
129	GC DZ	12.0m/z	0.398387
130	GC LZ	12.0m/z	0.250408
131	GC LZ	12.0m/z	0.217135
132	GC DZ	12.0m/z	0.196785
133	GC DZ	12.0m/z	0.163173
134	GC LZ	12.0m/z	0.211437
135	GC DZ	12.0m/z	0.203994
136	GC DZ	12.0m/z	0.241823
137	GC LZ	12.0m/z	0.235051
138	GC LZ	12.0m/z	0.169669
139	GC DZ	12.0m/z	0.321718
140	GC LZ	12.0m/z	0.192426
141	GC DZ	12.0m/z	0.25444
142	GC DZ	12.0m/z	0.426025
143	GC DZ	12.0m/z	0.504012
144	GC LZ	12.0m/z	0.185508
145	GC LZ	12.0m/z	0.20252
146	GC LZ	12.0m/z	0.156972
147	GC LZ	12.0m/z	0.19061
148	GC LZ	12.0m/z	0.244233
149	GC DZ	12.0m/z	0.176521
150	GC DZ	12.0m/z	0.231021
151	GC LZ	12.0m/z	0.216887
152	GC LZ	12.0m/z	0.160806
153	GC DZ	12.0m/z	0.306377
154	GC DZ	12.0m/z	0.2706
155	GC DZ	12.0m/z	0.208766
156	GC DZ	12.0m/z	0.39387
157	GC DZ	12.0m/z	0.449993
158	GC LZ	12.0m/z	0.23316
159	GC DZ	12.0m/z	0.328364
160	GC DZ	12.0m/z	0.402538
161	GC DZ	12.0m/z	0.350088
162	GC LZ	12.0m/z	0.172723
163	GC DZ	12.0m/z	0.193791
164	GC DZ	12.0m/z	0.259206
165	GC DZ	12.0m/z	0.254772
166	GC DZ	12.0m/z	0.341273
167	GC DZ	12.0m/z	0.506448
168	GC DZ	12.0m/z	0.405709
169	GC DZ	12.0m/z	0.300999
170	GC DZ	12.0m/z	0.199445
171	GC DZ	12.0m/z	0.238978
172	GC DZ	12.0m/z	0.423689
173	GC DZ	12.0m/z	0.351469
174	GC DZ	12.0m/z	0.330774
175	GC LZ	12.0m/z	0.223023
176	GC LZ	12.0m/z	0.203067
177	GC DZ	12.0m/z	0.365152
178	GC LZ	12.0m/z	0.206512
179	GC LZ	12.0m/z	0.183337
180	GC LZ	12.0m/z	0.248726
181	GC LZ	12.0m/z	0.20673
182	GC LZ	12.0m/z	0.196083
183	GC DZ	12.0m/z	0.218198
184	GC DZ	12.0m/z	0.376328
185	GC LZ	12.0m/z	0.191699
186	GC LZ	12.0m/z	0.316828
187	GC LZ	12.0m/z	0.216333
188	GC DZ	12.0m/z	0.195776
189	GC DZ	12.0m/z	0.204281
190	GC DZ	12.0m/z	0.304741
191	GC LZ	12.0m/z	0.257095
192	GC LZ	12.0m/z	0.0987057
193	GC DZ	12.0m/z	0.282088
194	GC DZ	12.0m/z	0.391887
195	GC DZ	12.0m/z	0.318707
196	GC DZ	12.0m/z	0.310533
197	GC LZ	12.0m/z	0.159407
198	GC LZ	12.0m/z	0.193857
199	GC DZ	12.0m/z	0.189828
200	GC LZ	12.0m/z	0.20755
201	GC DZ	12.0m/z	0.205953
202	GC DZ	12.0m/z	0.374902
203	GC DZ	12.0m/z	0.287029
204	GC DZ	12.0m/z	0.315874
205	GC DZ	12.0m/z	0.203165
206	GC DZ	12.0m/z	0.257588
207	GC LZ	12.0m/z	0.247235
208	GC DZ	12.0m/z	0.372697
209	GC LZ	12.0m/z	0.0902231
210	GC LZ	12.0m/z	0.208373
211	GC DZ	12.0m/z	0.333832
212	GC LZ	12.0m/z	0.163075
213	GC LZ	12.0m/z	0.211812
214	GC LZ	12.0m/z	0.206972
215	GC DZ	12.0m/z	0.390902
216	GC LZ	12.0m/z	0.317945
217	GC LZ	12.0m/z	0.1251
218	GC LZ	12.0m/z	0.182457
219	GC LZ	12.0m/z	0.203708
220	GC DZ	12.0m/z	0.339279
221	GC DZ	12.0m/z	0.298393
222	GC LZ	12.0m/z	0.270431
223	GC LZ	12.0m/z	0.195978
224	GC LZ	12.0m/z	0.201793
225	GC LZ	12.0m/z	0.210905
226	GC LZ	12.0m/z	0.185249
227	GC LZ	12.0m/z	0.211084
228	GC LZ	12.0m/z	0.25178
229	GC LZ	12.0m/z	0.226999
230	GC DZ	12.0m/z	0.20915
231	GC DZ	12.0m/z	0.226175
232	GC DZ	12.0m/z	0.422322
233	GC LZ	12.0m/z	0.20197
234	GC LZ	12.0m/z	0.186867
235	GC DZ	12.0m/z	0.273898
236	GC LZ	12.0m/z	0.249831
237	GC LZ	12.0m/z	0.243559
238	GC LZ	12.0m/z	0.250818
239	GC LZ	12.0m/z	0.247514
240	GC DZ	12.0m/z	0.27241
241	GC DZ	12.0m/z	0.298307
242	GC DZ	12.0m/z	0.292391
243	GC LZ	12.0m/z	0.224067
244	GC LZ	12.0m/z	0.29846
245	GC LZ	12.0m/z	0.19379
246	GC DZ	12.0m/z	0.226726
247	GC DZ	12.0m/z	0.216008
248	GC DZ	12.0m/z	0.354795
249	GC DZ	12.0m/z	0.351301
250	GC LZ	12.0m/z	0.153551
251	GC DZ	12.0m/z	0.206981
252	GC LZ	12.0m/z	0.180647
253	GC DZ	12.0m/z	0.373304
254	GC DZ	12.0m/z	0.315028
255	GC LZ	12.0m/z	0.235994
256	GC LZ	12.0m/z	0.18301
257	GC LZ	12.0m/z	0.217689
258	GC LZ	12.0m/z	0.336105
259	GC DZ	12.0m/z	0.292362
260	GC DZ	12.0m/z	0.35157
261	GC DZ	12.0m/z	0.365793
262	GC LZ	12.0m/z	0.185204
263	GC LZ	12.0m/z	0.193581
264	GC DZ	12.0m/z	0.265137
265	GC LZ	12.0m/z	0.218607
266	GC LZ	12.0m/z	0.200731
267	GC LZ	12.0m/z	0.222864
268	GC LZ	12.0m/z	0.145616
269	GC LZ	12.0m/z	0.194873
270	GC DZ	12.0m/z	0.266999
271	GC DZ	12.0m/z	0.384321
272	GC DZ	12.0m/z	0.4304
273	GC LZ	12.0m/z	0.373544
274	GC LZ	12.0m/z	0.221629
275	GC LZ	12.0m/z	0.190208
276	GC DZ	12.0m/z	0.191975
277	GC LZ	12.0m/z	0.223416
278	GC LZ	12.0m/z	0.20029
279	GC DZ	12.0m/z	0.258496
280	GC DZ	12.0m/z	0.342898
281	GC DZ	12.0m/z	0.299975
282	GC DZ	12.0m/z	0.300775
283	GC LZ	12.0m/z	0.217423
284	GC LZ	12.0m/z	0.213245
285	GC DZ	12.0m/z	0.243355
286	GC DZ	12.0m/z	0.302468
287	GC DZ	12.0m/z	0.338433
288	GC DZ	12.0m/z	0.173264
289	GC LZ	12.0m/z	0.397357
290	GC LZ	12.0m/z	0.280898
291	GC LZ	12.0m/z	0.260392
292	GC LZ	12.0m/z	0.119787
293	GC LZ	12.0m/z	0.194567
294	GC DZ	12.0m/z	0.274453
295	GC DZ	12.0m/z	0.34141
296	GC DZ	12.0m/z	0.276674
297	GC DZ	12.0m/z	0.41925
298	GC DZ	12.0m/z	0.337239
299	GC LZ	12.0m/z	0.241
300	GC LZ	12.0m/z	0.199642
301	GC DZ	12.0m/z	0.194405
302	GC DZ	12.0m/z	0.198023
303	GC DZ	12.0m/z	0.240807
304	GC DZ	12.0m/z	0.286094
305	GC DZ	12.0m/z	0.331038
306	GC LZ	12.0m/z	0.170531
307	GC LZ	12.0m/z	0.159497
308	GC LZ	12.0m/z	0.16656
309	GC DZ	12.0m/z	0.356248
310	GC LZ	12.0m/z	0.195078
311	GC LZ	12.0m/z	0.2132
312	GC LZ	12.0m/z	0.214054
313	GC DZ	12.0m/z	0.302576
314	GC DZ	12.0m/z	0.329884
315	GC LZ	12.0m/z	0.218297
316	GC LZ	12.0m/z	0.237273
317	GC LZ	12.0m/z	0.281457
318	GC DZ	12.0m/z	0.253722
319	GC LZ	12.0m/z	0.205181
320	GC LZ	12.0m/z	0.23684
321	GC DZ	12.0m/z	0.306436
322	GC DZ	12.0m/z	0.211759
323	GC DZ	12.0m/z	0.340956
324	GC DZ	12.0m/z	0.303267
325	GC DZ	12.0m/z	0.353686
326	GC DZ	12.0m/z	0.317291
327	GC LZ	12.0m/z	0.244711
328	GC DZ	12.0m/z	0.209835
329	GC DZ	12.0m/z	0.226705
330	GC LZ	12.0m/z	0.21882
331	GC DZ	12.0m/z	0.23059
332	GC DZ	12.0m/z	0.319725
333	GC LZ	12.0m/z	0.208957
334	GC LZ	12.0m/z	0.148914
335	GC DZ	12.0m/z	0.175617
336	GC LZ	12.0m/z	0.2425
337	GC DZ	12.0m/z	0.266191
338	GC DZ	12.0m/z	0.289115
339	GC DZ	12.0m/z	0.327015
340	GC DZ	12.0m/z	0.279887
341	GC LZ	12.0m/z	0.256523
342	GC LZ	12.0m/z	0.165515
343	GC LZ	12.0m/z	0.202101
344	GC DZ	12.0m/z	0.248764
345	GC DZ	12.0m/z	0.271886
346	GC LZ	12.0m/z	0.166834
347	GC LZ	12.0m/z	0.188252
348	GC DZ	12.0m/z	0.319489
349	GC LZ	12.0m/z	0.167461
350	GC LZ	12.0m/z	0.14364
351	GC LZ	12.0m/z	0.209899
352	GC DZ	12.0m/z	0.278028
353	GC DZ	12.0m/z	0.343615
354	GC DZ	12.0m/z	0.302461
355	GC DZ	12.0m/z	0.368303
356	GC DZ	12.0m/z	0.36246
357	GC LZ	12.0m/z	0.314743
358	GC DZ	12.0m/z	0.167083
359	GC LZ	12.0m/z	0.202854
360	GC LZ	12.0m/z	0.315376
361	GC LZ	12.0m/z	0.14252
362	GC LZ	12.0m/z	0.231339
363	GC DZ	12.0m/z	0.309846
364	GC LZ	12.0m/z	0.366276
365	GC DZ	12.0m/z	0.340045
366	GC DZ	12.0m/z	0.34825
367	GC DZ	12.0m/z	0.331298
368	GC DZ	12.0m/z	0.323801
369	GC LZ	12.0m/z	0.253775
370	GC LZ	12.0m/z	0.250588
371	GC LZ	12.0m/z	0.143936
372	GC LZ	12.0m/z	0.211972
373	GC DZ	12.0m/z	0.289895
374	GC DZ	12.0m/z	0.405797
375	GC DZ	12.0m/z	0.207507
376	GC LZ	12.0m/z	0.170993
377	GC DZ	12.0m/z	0.216836
378	GC DZ	12.0m/z	0.245035
379	GC LZ	12.0m/z	0.0810418
380	GC LZ	12.0m/z	0.180136
381	GC LZ	12.0m/z	0.202999
382	GC LZ	12.0m/z	0.236228
383	GC LZ	12.0m/z	0.223146
384	GC DZ	12.0m/z	0.261905
385	GC DZ	12.0m/z	0.351686
386	GC DZ	12.0m/z	0.31389
387	GC LZ	12.0m/z	0.20176
388	GC LZ	12.0m/z	0.175265
389	GC LZ	12.0m/z	0.190487
390	GC LZ	12.0m/z	0.22482
391	GC DZ	12.0m/z	0.319632
392	GC DZ	12.0m/z	0.282955
393	GC DZ	12.0m/z	0.347408
394	GC DZ	12.0m/z	0.316029
395	GC DZ	12.0m/z	0.283421
396	GC LZ	12.0m/z	0.188995
397	GC LZ	12.0m/z	0.219839
398	GC LZ	12.0m/z	0.308965
399	GC LZ	12.0m/z	0.200655
400	GC DZ	12.0m/z	0.205429
401	GC DZ	12.0m/z	0.276625
402	GC DZ	12.0m/z	0.33347
403	GC DZ	12.0m/z	0.273976
404	GC LZ	12.0m/z	0.21417
405	GC LZ	12.0m/z	0.189435
406	GC DZ	12.0m/z	0.268798
407	GC LZ	12.0m/z	0.304613
408	GC LZ	12.0m/z	0.147881
409	GC DZ	12.0m/z	0.26146
410	GC DZ	12.0m/z	0.346749
411	GC DZ	12.0m/z	0.392579
412	GC DZ	12.0m/z	0.384383
413	GC LZ	12.0m/z	0.318563
414	GC LZ	12.0m/z	0.153523
415	GC LZ	12.0m/z	0.194669
416	GC DZ	12.0m/z	0.242799
417	GC DZ	12.0m/z	0.466072
418	GC LZ	12.0m/z	0.271473
419	GC LZ	12.0m/z	0.150666
420	GC LZ	12.0m/z	0.191816
421	GC LZ	12.0m/z	0.197722
422	GC LZ	12.0m/z	0.225076
423	GC DZ	12.0m/z	0.283185
424	GC DZ	12.0m/z	0.39075
425	GC LZ	12.0m/z	0.222217
426	GC DZ	12.0m/z	0.136474
427	GC LZ	12.0m/z	0.221904
428	GC DZ	12.0m/z	0.296965
429	GC DZ	12.0m/z	0.240384
430	GC DZ	12.0m/z	0.318131
431	GC LZ	12.0m/z	0.300673
432	GC DZ	12.0m/z	0.331309
433	GC DZ	12.0m/z	0.259433
434	GC LZ	12.0m/z	0.20658
435	GC LZ	12.0m/z	0.176574
436	GC DZ	12.0m/z	0.163495
437	GC LZ	12.0m/z	0.289711
438	GC DZ	12.0m/z	0.232433
439	GC DZ	12.0m/z	0.280653
440	GC DZ	12.0m/z	0.347894
441	GC DZ	12.0m/z	0.289434
442	GC DZ	12.0m/z	0.296736
443	GC LZ	12.0m/z	0.183382
444	GC DZ	12.0m/z	0.19948
445	GC DZ	12.0m/z	0.302899
446	GC DZ	12.0m/z	0.297571
447	GC DZ	12.0m/z	0.330895
448	GC DZ	12.0m/z	0.30496
449	GC LZ	12.0m/z	0.168636
450	GC LZ	12.0m/z	0.178321
451	GC LZ	12.0m/z	0.196288
452	GC LZ	12.0m/z	0.283759
453	GC LZ	12.0m/z	0.175752
454	GC LZ	12.0m/z	0.245374
455	GC LZ	12.0m/z	0.173985
456	GC LZ	12.0m/z	0.193026
457	GC LZ	12.0m/z	0.147042
458	GC LZ	12.0m/z	0.181611
459	GC DZ	12.0m/z	0.163112
460	GC DZ	12.0m/z	0.288721
461	GC DZ	12.0m/z	0.283132
462	GC DZ	12.0m/z	0.287367
463	GC LZ	12.0m/z	0.171392
464	GC DZ	12.0m/z	0.315167
465	GC DZ	12.0m/z	0.312006
466	GC DZ	12.0m/z	0.34933
467	GC DZ	12.0m/z	0.326469
468	GC DZ	12.0m/z	0.406019
469	GC LZ	12.0m/z	0.182427
470	GC LZ	12.0m/z	0.237764
471	GC LZ	12.0m/z	0.166259
472	GC DZ	12.0m/z	0.315202
473	GC LZ	12.0m/z	0.32016
474	GC LZ	12.0m/z	0.291791
475	GC LZ	12.0m/z	0.250942
476	GC LZ	12.0m/z	0.294514
477	GC DZ	12.0m/z	0.374597
478	GC LZ	12.0m/z	0.159903
479	GC LZ	12.0m/z	0.159468
480	GC LZ	12.0m/z	0.202691
481	GC LZ	12.0m/z	0.229763
482	GC DZ	12.0m/z	0.255619
483	GC DZ	12.0m/z	0.248451
484	GC DZ	12.0m/z	0.377256
485	GC DZ	12.0m/z	0.295327
486	GC LZ	12.0m/z	0.277111
487	GC LZ	12.0m/z	0.220444
488	GC LZ	12.0m/z	0.206285
489	GC LZ	12.0m/z	0.214109
490	GC DZ	12.0m/z	0.249729
491	GC DZ	12.0m/z	0.343074
492	GC LZ	12.0m/z	0.186202
493	GC LZ	12.0m/z	0.258486
494	GC DZ	12.0m/z	0.319956
495	GC DZ	12.0m/z	0.360703
496	GC LZ	12.0m/z	0.208265
497	GC LZ	12.0m/z	0.165107
498	GC DZ	12.0m/z	0.23393
499	GC DZ	12.0m/z	0.269568
500	GC LZ	12.0m/z	0.166693
501	GC DZ	12.0m/z	0.326051
502	GC LZ	12.0m/z	0.272832
503	GC DZ	12.0m/z	0.25335
504	GC LZ	12.0m/z	0.207902
505	GC LZ	12.0m/z	0.189341
506	GC DZ	12.0m/z	0.213069
507	GC DZ	12.0m/z	0.175013
508	GC DZ	12.0m/z	0.253757
509	GC DZ	12.0m/z	0.322747
510	GC LZ	12.0m/z	0.214345
511	GC LZ	12.0m/z	0.161717
512	GC LZ	12.0m/z	0.210224
513	GC LZ	12.0m/z	0.237638
514	GC DZ	12.0m/z	0.289136
515	GC DZ	12.0m/z	0.439843
516	GC LZ	12.0m/z	0.336298
517	GC LZ	12.0m/z	0.280952
518	GC DZ	12.0m/z	0.171629
519	GC LZ	12.0m/z	0.165856
520	GC LZ	12.0m/z	0.233686
521	GC LZ	12.0m/z	0.222251
522	GC DZ	12.0m/z	0.193534
523	GC DZ	12.0m/z	0.296292
524	GC DZ	12.0m/z	0.356288
525	GC LZ	12.0m/z	0.178059
526	GC DZ	12.0m/z	0.173811
527	GC LZ	12.0m/z	0.200919
528	GC LZ	12.0m/z	0.188575
529	GC DZ	12.0m/z	0.250866
530	GC LZ	12.0m/z	0.260039
531	GC DZ	12.0m/z	0.322087
532	GC LZ	12.0m/z	0.206403
533	GC LZ	12.0m/z	0.212374
534	GC DZ	12.0m/z	0.239809
535	GC DZ	12.0m/z	0.308198
536	GC LZ	12.0m/z	0.292291
537	GC LZ	12.0m/z	0.235861
538	GC LZ	12.0m/z	0.232254
539	GC DZ	12.0m/z	0.210713
540	GC DZ	12.0m/z	0.377341
541	GC LZ	12.0m/z	0.16413
542	GC LZ	12.0m/z	0.174709
543	GC LZ	12.0m/z	0.221413
544	GC DZ	12.0m/z	0.236635
545	GC DZ	12.0m/z	0.263484
546	GC LZ	12.0m/z	0.197454
547	GC LZ	12.0m/z	0.115312
548	GC LZ	12.0m/z	0.193782
549	GC DZ	12.0m/z	0.227957
550	GC DZ	12.0m/z	0.193453
551	GC DZ	12.0m/z	0.262377
552	GC LZ	12.0m/z	0.150891
553	GC LZ	12.0m/z	0.313567
554	GC DZ	12.0m/z	0.377492
555	GC DZ	12.0m/z	0.279565
556	GC DZ	12.0m/z	0.38604
557	GC LZ	12.0m/z	0.327657
558	GC LZ	12.0m/z	0.140816
559	GC LZ	12.0m/z	0.219909
560	GC DZ	12.0m/z	0.112978
561	GC LZ	12.0m/z	0.165299
562	GC LZ	12.0m/z	0.173793
563	GC LZ	12.0m/z	0.15059
564	GC DZ	12.0m/z	0.210248
565	GC DZ	12.0m/z	0.323861
566	GC DZ	12.0m/z	0.238762
567	GC DZ	12.0m/z	0.341418
568	GC DZ	12.0m/z	0.326091
569	GC LZ	12.0m/z	0.137675
570	GC DZ	12.0m/z	0.181266
571	GC LZ	12.0m/z	0.212405
572	GC DZ	12.0m/z	0.283142
573	GC LZ	12.0m/z	0.162555
574	GC LZ	12.0m/z	0.157523
575	GC LZ	12.0m/z	0.145876
576	GC LZ	12.0m/z	0.136559
577	GC DZ	12.0m/z	0.273486
578	GC LZ	12.0m/z	0.187527
579	GC LZ	12.0m/z	0.242833
580	GC LZ	12.0m/z	0.196062
581	GC DZ	12.0m/z	0.302044
582	GC LZ	12.0m/z	0.183267
583	GC LZ	12.0m/z	0.18857
584	GC LZ	12.0m/z	0.252992
585	GC LZ	12.0m/z	0.256347
586	GC DZ	12.0m/z	0.289612
587	GC LZ	12.0m/z	0.150301
588	GC LZ	12.0m/z	0.164862
589	GC LZ	12.0m/z	0.216904
590	GC DZ	12.0m/z	0.177452
591	GC LZ	12.0m/z	0.242509
592	GC DZ	12.0m/z	0.306416
593	GC DZ	12.0m/z	0.406876
594	GC LZ	12.0m/z	0.165306
595	GC LZ	12.0m/z	0.294862
596	GC DZ	12.0m/z	0.310892
597	GC DZ	12.0m/z	0.156249
598	GC LZ	12.0m/z	0.272318
599	GC DZ	12.0m/z	0.340275
600	GC LZ	12.0m/z	0.146809
601	GC LZ	12.0m/z	0.216794
602	GC LZ	12.0m/z	0.188956
603	GC DZ	12.0m/z	0.297584
604	GC DZ	12.0m/z	0.368091
605	GC DZ	12.0m/z	0.307418
606	GC LZ	12.0m/z	0.204638
607	GC LZ	12.0m/z	0.188785
608	GC DZ	12.0m/z	0.258027
609	GC LZ	12.0m/z	0.17613
610	GC LZ	12.0m/z	0.206788
611	GC LZ	12.0m/z	0.259475
612	GC LZ	12.0m/z	0.174629
613	GC LZ	12.0m/z	0.175449
614	GC LZ	12.0m/z	0.134158
615	GC LZ	12.0m/z	0.158469
616	GC DZ	12.0m/z	0.241657
617	GC LZ	12.0m/z	0.240584
618	GC DZ	12.0m/z	0.297408
619	GC LZ	12.0m/z	0.184762
620	GC DZ	12.0m/z	0.277672
621	GC DZ	12.0m/z	0.303986
622	GC LZ	12.0m/z	0.182449
623	GC LZ	12.0m/z	0.160495
624	GC LZ	12.0m/z	0.204963
625	GC LZ	12.0m/z	0.177071
626	GC LZ	12.0m/z	0.205551
627	GC DZ	12.0m/z	0.238414
628	GC DZ	12.0m/z	0.26467
629	GC DZ	12.0m/z	0.312379
630	GC LZ	12.0m/z	0.179541
631	GC LZ	12.0m/z	0.185181
632	GC LZ	12.0m/z	0.139211
633	GC LZ	12.0m/z	0.150107
634	GC LZ	12.0m/z	0.178794
635	GC LZ	12.0m/z	0.32549
636	GC LZ	12.0m/z	0.243757
637	GC LZ	12.0m/z	0.238856
638	GC DZ	12.0m/z	0.25895
639	GC LZ	12.0m/z	0.143118
640	GC DZ	12.0m/z	0.271602
641	GC LZ	12.0m/z	0.214397
642	GC LZ	12.0m/z	0.248548
643	GC DZ	12.0m/z	0.329095
644	GC LZ	12.0m/z	0.182434
645	GC LZ	12.0m/z	0.202889
646	GC LZ	12.0m/z	0.213071
647	GC DZ	12.0m/z	0.287895
648	GC DZ	12.0m/z	0.287098
649	GC DZ	12.0m/z	0.288954
650	GC DZ	12.0m/z	0.379467
651	GC DZ	12.0m/z	0.326746
652	GC LZ	12.0m/z	0.203593
653	GC LZ	12.0m/z	0.175598
654	GC LZ	12.0m/z	0.188531
655	GC LZ	12.0m/z	0.195882
656	GC DZ	12.0m/z	0.205797
657	GC LZ	12.0m/z	0.218784
658	GC LZ	12.0m/z	0.184292
659	GC LZ	12.0m/z	0.160718
660	GC LZ	12.0m/z	0.184896
661	GC LZ	12.0m/z	0.193552
662	GC LZ	12.0m/z	0.227162
663	GC DZ	12.0m/z	0.241826
664	GC LZ	12.0m/z	0.17194
665	GC LZ	12.0m/z	0.336991
666	GC LZ	12.0m/z	0.164077
667	GC DZ	12.0m/z	0.327846
668	GC LZ	12.0m/z	0.158343
669	GC LZ	12.0m/z	0.146757
670	GC LZ	12.0m/z	0.173402
671	GC DZ	12.0m/z	0.234651
672	GC LZ	12.0m/z	0.218915
673	GC DZ	12.0m/z	0.257747
674	GC DZ	12.0m/z	0.168361
675	GC DZ	12.0m/z	0.317028
676	GC DZ	12.0m/z	0.318109
677	GC DZ	12.0m/z	0.306312
678	GC DZ	12.0m/z	0.333517
679	GC LZ	12.0m/z	0.193647
680	GC LZ	12.0m/z	0.163143
681	GC DZ	12.0m/z	0.294064
682	GC DZ	12.0m/z	0.309696
683	GC LZ	12.0m/z	0.206897
684	GC LZ	12.0m/z	0.206895
685	GC LZ	12.0m/z	0.177694
686	GC DZ	12.0m/z	0.301496
687	GC LZ	12.0m/z	0.198643
688	GC DZ	12.0m/z	0.308803
689	GC DZ	12.0m/z	0.377795
690	GC LZ	12.0m/z	0.189617
691	GC LZ	12.0m/z	0.133022
692	GC LZ	12.0m/z	0.165496
693	GC DZ	12.0m/z	0.190995
694	GC LZ	12.0m/z	0.191944
695	GC DZ	12.0m/z	0.26198
696	GC DZ	12.0m/z	0.315224
697	GC LZ	12.0m/z	0.17559
698	GC LZ	12.0m/z	0.208172
699	GC LZ	12.0m/z	0.160594
700	GC LZ	12.0m/z	0.194674
701	GC DZ	12.0m/z	0.265598
702	GC DZ	12.0m/z	0.300138
703	GC LZ	12.0m/z	0.147033
704	GC LZ	12.0m/z	0.184231
705	GC DZ	12.0m/z	0.194151
706	GC DZ	12.0m/z	0.226659
707	GC LZ	12.0m/z	0.21814
708	GC LZ	12.0m/z	0.185875
709	GC LZ	12.0m/z	0.281463
710	GC LZ	12.0m/z	0.22101
711	GC DZ	12.0m/z	0.302561
712	GC LZ	12.0m/z	0.186666
713	GC LZ	12.0m/z	0.146146
714	GC LZ	12.0m/z	0.261896
715	GC DZ	12.0m/z	0.327357
716	GC LZ	12.0m/z	0.15424
717	GC DZ	12.0m/z	0.331359
718	GC LZ	12.0m/z	0.170715
719	GC LZ	12.0m/z	0.217758
720	GC DZ	12.0m/z	0.331317
721	GC LZ	12.0m/z	0.188551
722	GC DZ	12.0m/z	0.283436
723	GC DZ	12.0m/z	0.288687
724	GC DZ	12.0m/z	0.324629
725	GC LZ	12.0m/z	0.145471
726	GC LZ	12.0m/z	0.184155
727	GC LZ	12.0m/z	0.138089
728	GC LZ	12.0m/z	0.125306
729	GC LZ	12.0m/z	0.162456
730	GC LZ	12.0m/z	0.189039
731	GC LZ	12.0m/z	0.232348
732	GC LZ	12.0m/z	0.195441
733	GC LZ	12.0m/z	0.150858
734	GC LZ	12.0m/z	0.154743
735	GC LZ	12.0m/z	0.146656
736	GC LZ	12.0m/z	0.152909
737	GC DZ	12.0m/z	0.307434
738	GC DZ	12.0m/z	0.315083
739	GC DZ	12.0m/z	0.346867
740	GC DZ	12.0m/z	0.310814
741	GC LZ	12.0m/z	0.151974
742	GC LZ	12.0m/z	0.179999
743	GC LZ	12.0m/z	0.148414
744	GC LZ	12.0m/z	0.235852
745	GC LZ	12.0m/z	0.246068
746	GC DZ	12.0m/z	0.229957
747	GC DZ	12.0m/z	0.303151
748	GC DZ	12.0m/z	0.18667
749	GC DZ	12.0m/z	0.252831
750	GC LZ	12.0m/z	0.202174
751	GC LZ	12.0m/z	0.182071
752	GC LZ	12.0m/z	0.128103
753	GC LZ	12.0m/z	0.236112
754	GC LZ	12.0m/z	0.151893
755	GC LZ	12.0m/z	0.220465
756	GC DZ	12.0m/z	0.231708
757	GC DZ	12.0m/z	0.246323
758	GC DZ	12.0m/z	0.239189
759	GC DZ	12.0m/z	0.315803
760	GC DZ	12.0m/z	0.344088
761	GC LZ	12.0m/z	0.168405
762	GC LZ	12.0m/z	0.184429
763	GC LZ	12.0m/z	0.202554
764	GC LZ	12.0m/z	0.220757
765	GC DZ	12.0m/z	0.193111
766	GC DZ	12.0m/z	0.386991
767	GC DZ	12.0m/z	0.373442
768	GC DZ	12.0m/z	0.305667
769	GC LZ	12.0m/z	0.198325
770	GC LZ	12.0m/z	0.223554
771	GC DZ	12.0m/z	0.240205
772	GC DZ	12.0m/z	0.268775
773	GC LZ	12.0m/z	0.192403
774	GC LZ	12.0m/z	0.207106
775	GC DZ	12.0m/z	0.300895
776	GC LZ	12.0m/z	0.162367
777	GC LZ	12.0m/z	0.198531
778	GC LZ	12.0m/z	0.217784
779	GC DZ	12.0m/z	0.290938
780	GC LZ	12.0m/z	0.178242
781	GC LZ	12.0m/z	0.165434
782	GC DZ	12.0m/z	0.302781
783	GC DZ	12.0m/z	0.353692
784	GC LZ	12.0m/z	0.188031
785	GC LZ	12.0m/z	0.193579
786	GC LZ	12.0m/z	0.183961
787	GC DZ	12.0m/z	0.279903
788	GC DZ	12.0m/z	0.266812
789	GC DZ	12.0m/z	0.236418
790	GC DZ	12.0m/z	0.362367
791	GC LZ	12.0m/z	0.154201
792	GC LZ	12.0m/z	0.20446
793	GC LZ	12.0m/z	0.206041
794	GC LZ	12.0m/z	0.179328
795	GC LZ	12.0m/z	0.182236
796	GC LZ	12.0m/z	0.239258
797	GC DZ	12.0m/z	0.250762
798	GC LZ	12.0m/z	0.162143
799	GC LZ	12.0m/z	0.137911
800	GC LZ	12.0m/z	0.252955
801	GC DZ	12.0m/z	0.242187
802	GC LZ	12.0m/z	0.171893
803	GC DZ	12.0m/z	0.211042
804	GC DZ	12.0m/z	0.295974
805	GC LZ	12.0m/z	0.131309
806	GC LZ	12.0m/z	0.206329
807	GC LZ	12.0m/z	0.149297
808	GC LZ	12.0m/z	0.207745
809	GC DZ	12.0m/z	0.317322
810	GC LZ	12.0m/z	0.159439
811	GC LZ	12.0m/z	0.182728
812	GC DZ	12.0m/z	0.214727
813	GC LZ	12.0m/z	0.207791
814	GC LZ	12.0m/z	0.216863
815	GC LZ	12.0m/z	0.142583
816	GC LZ	12.0m/z	0.169325
817	GC LZ	12.0m/z	0.175834
818	GC DZ	12.0m/z	0.217064
819	GC DZ	12.0m/z	0.289301
820	GC LZ	12.0m/z	0.153849
821	GC LZ	12.0m/z	0.270916
822	GC DZ	12.0m/z	0.278331
823	GC DZ	12.0m/z	0.41968
824	GC DZ	12.0m/z	0.321046
825	GC LZ	12.0m/z	0.169938
826	GC LZ	12.0m/z	0.132892
827	GC LZ	12.0m/z	0.207261
828	GC DZ	12.0m/z	0.341214
829	GC DZ	12.0m/z	0.290155
830	GC DZ	12.0m/z	0.335895
831	GC DZ	12.0m/z	0.317573
832	GC DZ	12.0m/z	0.327302
833	GC LZ	12.0m/z	0.197509
834	GC DZ	12.0m/z	0.2331
835	GC LZ	12.0m/z	0.216063
836	GC LZ	12.0m/z	0.232631
837	GC DZ	12.0m/z	0.350687
838	GC LZ	12.0m/z	0.11696
839	GC LZ	12.0m/z	0.16278
840	GC LZ	12.0m/z	0.174411
841	GC DZ	12.0m/z	0.156854
842	GC LZ	12.0m/z	0.180502
843	GC LZ	12.0m/z	0.210281
844	GC LZ	12.0m/z	0.211824
845	GC DZ	12.0m/z	0.277081
846	GC DZ	12.0m/z	0.278037
847	GC LZ	12.0m/z	0.19444
848	GC DZ	12.0m/z	0.25842
849	GC LZ	12.0m/z	0.0991847
850	GC LZ	12.0m/z	0.186583
851	GC LZ	12.0m/z	0.228204
852	GC LZ	12.0m/z	0.26319
853	GC LZ	12.0m/z	0.236042
854	GC DZ	12.0m/z	0.0999159
855	GC LZ	12.0m/z	0.164737
856	GC LZ	12.0m/z	0.140601
857	GC LZ	12.0m/z	0.193171
858	GC DZ	12.0m/z	0.266317
859	GC DZ	12.0m/z	0.286389
860	GC DZ	12.0m/z	0.316524
861	GC LZ	12.0m/z	0.189161
862	GC LZ	12.0m/z	0.197949
863	GC LZ	12.0m/z	0.208477
864	GC DZ	12.0m/z	0.246775
865	GC DZ	12.0m/z	0.297191
866	GC LZ	12.0m/z	0.157697
867	GC LZ	12.0m/z	0.201007
868	GC LZ	12.0m/z	0.193562
869	GC LZ	12.0m/z	0.209358
870	GC LZ	12.0m/z	0.303458
871	GC DZ	12.0m/z	0.231619
872	GC DZ	12.0m/z	0.254768
873	GC DZ	12.0m/z	0.278997
874	GC LZ	12.0m/z	0.261268
875	GC LZ	12.0m/z	0.181184
876	GC LZ	12.0m/z	0.29199
877	GC DZ	12.0m/z	0.269268
878	GC LZ	12.0m/z	0.243512
879	GC LZ	12.0m/z	0.157788
880	GC LZ	12.0m/z	0.22479
881	GC LZ	12.0m/z	0.185452
882	GC DZ	12.0m/z	0.324967
883	GC DZ	12.0m/z	0.407215
884	GC LZ	12.0m/z	0.15135
885	GC LZ	12.0m/z	0.224642
886	GC LZ	12.0m/z	0.221115
887	GC DZ	12.0m/z	0.300241
888	GC LZ	12.0m/z	0.17603
889	GC DZ	12.0m/z	0.210776
890	GC LZ	12.0m/z	0.200715
891	GC LZ	12.0m/z	0.250582
892	GC DZ	12.0m/z	0.26797
893	GC DZ	12.0m/z	0.241228
894	GC LZ	12.0m/z	0.110476
895	GC LZ	12.0m/z	0.157459
896	GC LZ	12.0m/z	0.141493
897	GC DZ	12.0m/z	0.242337
898	GC DZ	12.0m/z	0.25079
899	GC DZ	12.0m/z	0.305356
900	GC LZ	12.0m/z	0.229365
901	GC LZ	12.0m/z	0.133274
902	GC LZ	12.0m/z	0.180511
903	GC LZ	12.0m/z	0.166087
904	GC LZ	12.0m/z	0.180814
905	GC DZ	12.0m/z	0.19894
906	GC DZ	12.0m/z	0.272316
907	GC DZ	12.0m/z	0.293612
908	GC LZ	12.0m/z	0.294916
909	GC LZ	12.0m/z	0.240121
910	GC DZ	12.0m/z	0.298145
911	GC DZ	12.0m/z	0.258519
912	GC DZ	12.0m/z	0.330984
913	GC LZ	12.0m/z	0.216133
914	GC LZ	12.0m/z	0.153693
915	GC LZ	12.0m/z	0.18218
916	GC LZ	12.0m/z	0.223349
917	GC LZ	12.0m/z	0.245175
918	GC DZ	12.0m/z	0.745599
919	GC LZ	12.0m/z	0.152081
920	GC DZ	12.0m/z	0.329631
921	GC DZ	12.0m/z	0.292477
922	GC DZ	12.0m/z	0.237638
923	GC DZ	12.0m/z	0.331154
924	GC LZ	12.0m/z	0.210962
925	GC LZ	12.0m/z	0.143187
926	GC DZ	12.0m/z	0.238487
927	GC DZ	12.0m/z	0.293626
928	GC LZ	12.0m/z	0.158552
929	GC LZ	12.0m/z	0.116223
930	GC LZ	12.0m/z	0.19912
931	GC LZ	12.0m/z	0.299467
932	GC LZ	12.0m/z	0.231011
933	GC LZ	12.0m/z	0.166648
934	GC LZ	12.0m/z	0.163787
935	GC LZ	12.0m/z	0.337565
936	GC DZ	12.0m/z	0.296697
937	GC LZ	12.0m/z	0.186365
938	GC LZ	12.0m/z	0.224233
939	GC LZ	12.0m/z	0.369131
940	GC DZ	12.0m/z	0.277392
941	GC DZ	12.0m/z	0.376584
942	GC LZ	12.0m/z	0.209896
943	GC LZ	12.0m/z	0.208445
944	GC LZ	12.0m/z	0.151085
945	GC LZ	12.0m/z	0.174215
946	GC LZ	12.0m/z	0.18707
947	GC LZ	12.0m/z	0.269142
948	GC DZ	12.0m/z	0.273029
949	GC LZ	12.0m/z	0.238722
950	GC LZ	12.0m/z	0.21571
951	GC LZ	12.0m/z	0.175837
952	GC LZ	12.0m/z	0.222989
953	GC LZ	12.0m/z	0.282877
954	GC LZ	12.0m/z	0.13127
955	GC LZ	12.0m/z	0.121267
956	GC LZ	12.0m/z	0.169038
957	GC LZ	12.0m/z	0.155145
958	GC LZ	12.0m/z	0.216541
959	GC DZ	12.0m/z	0.286849
960	GC DZ	12.0m/z	0.364687
961	GC DZ	12.0m/z	0.344629
962	GC LZ	12.0m/z	0.145529
963	GC LZ	12.0m/z	0.164454
964	GC DZ	12.0m/z	0.317605
965	GC DZ	12.0m/z	0.347876
966	GC LZ	12.0m/z	0.176174
967	GC LZ	12.0m/z	0.236292
968	GC LZ	12.0m/z	0.247342
969	GC DZ	12.0m/z	0.289169
970	GC DZ	12.0m/z	0.315949
971	GC LZ	12.0m/z	0.176839
972	GC DZ	12.0m/z	0.334356
973	GC LZ	12.0m/z	0.191459
974	GC LZ	12.0m/z	0.303981
975	GC DZ	12.0m/z	0.272397
976	GC DZ	12.0m/z	0.309049
977	GC DZ	12.0m/z	0.318636
978	GC LZ	12.0m/z	0.201614
979	GC LZ	12.0m/z	0.130831
980	GC LZ	12.0m/z	0.257899
981	GC LZ	12.0m/z	0.18442
982	GC LZ	12.0m/z	0.284826
983	GC LZ	12.0m/z	0.240793
984	GC LZ	12.0m/z	0.259182
985	GC DZ	12.0m/z	0.288424
986	GC DZ	12.0m/z	0.299841
987	GC DZ	12.0m/z	0.303605
988	GC LZ	12.0m/z	0.165473
989	GC LZ	12.0m/z	0.179483
990	GC LZ	12.0m/z	0.168753
991	GC DZ	12.0m/z	0.285153
992	GC LZ	12.0m/z	0.16418
993	GC LZ	12.0m/z	0.162026
994	GC LZ	12.0m/z	0.125218
995	GC LZ	12.0m/z	0.252638
996	GC LZ	12.0m/z	0.302859
997	GC DZ	12.0m/z	0.358048
998	GC LZ	12.0m/z	0.179166
999	GC DZ	12.0m/z	0.280406
1000	GC DZ	12.0m/z	0.266099
1001	GC LZ	12.0m/z	0.170165
1002	GC DZ	12.0m/z	0.140434
1003	GC LZ	12.0m/z	0.152064
1004	GC LZ	12.0m/z	0.253477
1005	GC LZ	12.0m/z	0.281993
1006	GC DZ	12.0m/z	0.248445
1007	GC DZ	12.0m/z	0.271293
1008	GC LZ	12.0m/z	0.202292
1009	GC DZ	12.0m/z	0.284749
1010	GC DZ	12.0m/z	0.259637
1011	GC LZ	12.0m/z	0.161369
1012	GC LZ	12.0m/z	0.179638
1013	GC LZ	12.0m/z	0.226726
1014	GC LZ	12.0m/z	0.247448
1015	GC DZ	12.0m/z	0.245706
1016	GC LZ	12.0m/z	0.173283
1017	GC LZ	12.0m/z	0.211163
1018	GC LZ	12.0m/z	0.154302
1019	GC LZ	12.0m/z	0.278878
1020	GC LZ	12.0m/z	0.254368
1021	GC LZ	12.0m/z	0.297273
1022	GC LZ	12.0m/z	0.382141
1023	GC LZ	12.0m/z	0.170421
1024	GC LZ	12.0m/z	0.259626
1025	GC DZ	12.0m/z	0.311827
1026	GC DZ	12.0m/z	0.278632
1027	GC LZ	12.0m/z	0.0985188
1028	GC LZ	12.0m/z	0.278898
1029	GC DZ	12.0m/z	0.309955
1030	GC DZ	12.0m/z	0.284618
1031	GC LZ	12.0m/z	0.147596
1032	GC LZ	12.0m/z	0.209665
1033	GC LZ	12.0m/z	0.156252
1034	GC LZ	12.0m/z	0.253818
1035	GC LZ	12.0m/z	0.158747
1036	GC DZ	12.0m/z	0.270958
1037	GC LZ	12.0m/z	0.151742
1038	GC DZ	12.0m/z	0.190258
1039	GC LZ	12.0m/z	0.242192
1040	GC LZ	12.0m/z	0.150723
1041	GC LZ	12.0m/z	0.207282
1042	GC DZ	12.0m/z	0.299506
1043	GC DZ	12.0m/z	0.353698
1044	GC LZ	12.0m/z	0.247948
1045	GC DZ	12.0m/z	0.289641
1046	GC LZ	12.0m/z	0.169434
1047	GC LZ	12.0m/z	0.174209
1048	GC LZ	12.0m/z	0.245382
1049	GC LZ	12.0m/z	0.296755
1050	GC LZ	12.0m/z	0.306331
1051	GC DZ	12.0m/z	0.350737
1052	GC LZ	12.0m/z	0.148044
1053	GC LZ	12.0m/z	0.174454
1054	GC LZ	12.0m/z	0.165174
1055	GC LZ	12.0m/z	0.202012
1056	GC DZ	12.0m/z	0.269252
1057	GC DZ	12.0m/z	0.298131
1058	GC DZ	12.0m/z	0.243981
1059	GC DZ	12.0m/z	0.357357
1060	GC LZ	12.0m/z	0.182879
1061	GC LZ	12.0m/z	0.341855
1062	GC LZ	12.0m/z	0.194199
1063	GC LZ	12.0m/z	0.303986
1064	GC DZ	12.0m/z	0.299478
1065	GC DZ	12.0m/z	0.384875
1066	GC DZ	12.0m/z	0.112895
1067	GC LZ	12.0m/z	0.304712
1068	GC LZ	12.0m/z	0.271312
1069	GC LZ	12.0m/z	0.291049
1070	GC LZ	12.0m/z	0.304568
1071	GC LZ	12.0m/z	0.159016
1072	GC LZ	12.0m/z	0.222187
1073	GC LZ	12.0m/z	0.187599
1074	GC DZ	12.0m/z	0.334371
1075	GC DZ	12.0m/z	0.364834
1076	GC DZ	12.0m/z	0.223476
1077	GC DZ	12.0m/z	0.295802
1078	GC LZ	12.0m/z	0.14406
1079	GC LZ	12.0m/z	0.165365
1080	GC LZ	12.0m/z	0.20897
1081	GC LZ	12.0m/z	0.242744
1082	GC LZ	12.0m/z	0.225622
1083	GC DZ	12.0m/z	0.427617
1084	GC LZ	12.0m/z	0.219134
1085	GC DZ	12.0m/z	0.30532
1086	GC LZ	12.0m/z	0.183988
1087	GC LZ	12.0m/z	0.164996
1088	GC DZ	12.0m/z	0.256057
1089	GC DZ	12.0m/z	0.313692
1090	GC DZ	12.0m/z	0.328316
1091	GC LZ	12.0m/z	0.200709
1092	GC LZ	12.0m/z	0.139301
1093	GC LZ	12.0m/z	0.192497
1094	GC DZ	12.0m/z	0.27693
1095	GC DZ	12.0m/z	0.294255
1096	GC LZ	12.0m/z	0.174142
1097	GC LZ	12.0m/z	0.151082
1098	GC LZ	12.0m/z	0.209697
1099	GC LZ	12.0m/z	0.17109
1100	GC LZ	12.0m/z	0.244295
1101	GC DZ	12.0m/z	0.229091
1102	GC DZ	12.0m/z	0.258828
1103	GC LZ	12.0m/z	0.209542
1104	GC LZ	12.0m/z	0.247233
1105	GC DZ	12.0m/z	0.28533
1106	GC LZ	12.0m/z	0.165801
1107	GC LZ	12.0m/z	0.252956
1108	GC DZ	12.0m/z	0.369889
1109	GC DZ	12.0m/z	0.303495
1110	GC LZ	12.0m/z	0.207978
1111	GC LZ	12.0m/z	0.150468
1112	GC LZ	12.0m/z	0.230971
1113	GC DZ	12.0m/z	0.230599
1114	GC LZ	12.0m/z	0.279809
1115	GC DZ	12.0m/z	0.266815
1116	GC LZ	12.0m/z	0.19398
1117	GC LZ	12.0m/z	0.157003
1118	GC LZ	12.0m/z	0.197557
1119	GC LZ	12.0m/z	0.205184
1120	GC DZ	12.0m/z	0.31231
1121	GC LZ	12.0m/z	0.176416
1122	GC LZ	12.0m/z	0.135791
1123	GC LZ	12.0m/z	0.191158
1124	GC LZ	12.0m/z	0.204159
1125	GC LZ	12.0m/z	0.23584
1126	GC DZ	12.0m/z	0.262006
1127	GC DZ	12.0m/z	0.287246
1128	GC LZ	12.0m/z	0.15142
1129	GC DZ	12.0m/z	0.326035
1130	GC LZ	12.0m/z	0.185813
1131	GC DZ	12.0m/z	0.291435
1132	GC DZ	12.0m/z	0.294164
1133	GC LZ	12.0m/z	0.168903
1134	GC LZ	12.0m/z	0.149419
1135	GC LZ	12.0m/z	0.13184
1136	GC LZ	12.0m/z	0.203356
1137	GC LZ	12.0m/z	0.233626
1138	GC DZ	12.0m/z	0.272436
1139	GC DZ	12.0m/z	0.271361
1140	GC LZ	12.0m/z	0.147942
1141	GC LZ	12.0m/z	0.218207
1142	GC DZ	12.0m/z	0.244489
1143	GC LZ	12.0m/z	0.170769
1144	GC LZ	12.0m/z	0.146555
1145	GC LZ	12.0m/z	0.150594
1146	GC LZ	12.0m/z	0.187928
1147	GC LZ	12.0m/z	0.196543
1148	GC LZ	12.0m/z	0.197069
1149	GC DZ	12.0m/z	0.339039
1150	GC LZ	12.0m/z	0.133363
1151	GC LZ	12.0m/z	0.179836
1152	GC LZ	12.0m/z	0.174817
1153	GC DZ	12.0m/z	0.297891
1154	GC DZ	12.0m/z	0.295601
1155	GC DZ	12.0m/z	0.297735
1156	GC LZ	12.0m/z	0.0642834
1157	GC DZ	12.0m/z	0.298854
1158	GC DZ	12.0m/z	0.320041
1159	GC LZ	12.0m/z	0.177999
1160	GC LZ	12.0m/z	0.190512
1161	GC LZ	12.0m/z	0.234775
1162	GC DZ	12.0m/z	0.283242
1163	GC LZ	12.0m/z	0.254714
1164	GC DZ	12.0m/z	0.252392
1165	GC LZ	12.0m/z	0.138323
1166	GC LZ	12.0m/z	0.116179
1167	GC LZ	12.0m/z	0.161317
1168	GC LZ	12.0m/z	0.125999
1169	GC LZ	12.0m/z	0.153537
1170	GC LZ	12.0m/z	0.195271
1171	GC LZ	12.0m/z	0.218011
1172	GC DZ	12.0m/z	0.277566
1173	GC DZ	12.0m/z	0.317421
1174	GC LZ	12.0m/z	0.1711
1175	GC LZ	12.0m/z	0.254075
1176	GC DZ	12.0m/z	0.277344
1177	GC DZ	12.0m/z	0.286232
1178	GC DZ	12.0m/z	0.299238
1179	GC LZ	12.0m/z	0.150468
1180	GC LZ	12.0m/z	0.122165
1181	GC DZ	12.0m/z	0.258802
1182	GC DZ	12.0m/z	0.308781
1183	GC LZ	12.0m/z	0.151808
1184	GC LZ	12.0m/z	0.129732
1185	GC LZ	12.0m/z	0.211385
1186	GC LZ	12.0m/z	0.15231
1187	GC LZ	12.0m/z	0.168692
1188	GC LZ	12.0m/z	0.106782
1189	GC LZ	12.0m/z	0.220993
1190	GC DZ	12.0m/z	0.251418
1191	GC DZ	12.0m/z	0.256924
1192	GC LZ	12.0m/z	0.206645
1193	GC DZ	12.0m/z	0.255106
1194	GC LZ	12.0m/z	0.168505
1195	GC LZ	12.0m/z	0.225108
1196	GC LZ	12.0m/z	0.260183
1197	GC DZ	12.0m/z	0.280091
1198	GC LZ	12.0m/z	0.168316
1199	GC LZ	12.0m/z	0.16122
1200	GC LZ	12.0m/z	0.154127
1201	GC LZ	12.0m/z	0.322107
1202	GC DZ	12.0m/z	0.338416
1203	GC LZ	12.0m/z	0.129414
1204	GC LZ	12.0m/z	0.176844
1205	GC LZ	12.0m/z	0.169866
1206	GC LZ	12.0m/z	0.190019
1207	GC DZ	12.0m/z	0.226711
1208	GC DZ	12.0m/z	0.323077
1209	GC DZ	12.0m/z	0.303502
1210	GC LZ	12.0m/z	0.21525
1211	GC DZ	12.0m/z	0.290192
1212	GC LZ	12.0m/z	0.17701
1213	GC LZ	12.0m/z	0.165799
1214	GC LZ	12.0m/z	0.119252
1215	GC LZ	12.0m/z	0.176162
1216	GC LZ	12.0m/z	0.145332
1217	GC LZ	12.0m/z	0.292665
1218	GC LZ	12.0m/z	0.180707
1219	GC LZ	12.0m/z	0.246147
1220	GC DZ	12.0m/z	0.31744
1221	GC LZ	12.0m/z	0.198556
1222	GC LZ	12.0m/z	0.214808
1223	GC LZ	12.0m/z	0.16913
1224	GC LZ	12.0m/z	0.208625
1225	GC LZ	12.0m/z	0.209185
1226	GC DZ	12.0m/z	0.271211
1227	GC DZ	12.0m/z	0.290196
1228	GC DZ	12.0m/z	0.296927
1229	GC DZ	12.0m/z	0.294586
1230	GC LZ	12.0m/z	0.13996
1231	GC LZ	12.0m/z	0.243627
1232	GC LZ	12.0m/z	0.23293
1233	GC LZ	12.0m/z	0.192934
1234	GC LZ	12.0m/z	0.156823
1235	GC LZ	12.0m/z	0.0978043
1236	GC LZ	12.0m/z	0.169499
1237	GC LZ	12.0m/z	0.281187
1238	GC DZ	12.0m/z	0.276998
1239	GC DZ	12.0m/z	0.245553
1240	GC LZ	12.0m/z	0.210986
1241	GC DZ	12.0m/z	0.251839
1242	GC DZ	12.0m/z	0.306793
1243	GC DZ	12.0m/z	0.134725
1244	GC LZ	12.0m/z	0.124081
1245	GC LZ	12.0m/z	0.173513
1246	GC LZ	12.0m/z	0.231122
1247	GC DZ	12.0m/z	0.311581
1248	GC LZ	12.0m/z	0.154598
1249	GC LZ	12.0m/z	0.152117
1250	GC LZ	12.0m/z	0.172831
1251	GC LZ	12.0m/z	0.150183
1252	GC LZ	12.0m/z	0.212749
1253	GC LZ	12.0m/z	0.260802
1254	GC DZ	12.0m/z	0.251877
1255	GC DZ	12.0m/z	0.311655
1256	GC LZ	12.0m/z	0.155512
1257	GC LZ	12.0m/z	0.181457
1258	GC LZ	12.0m/z	0.152209
1259	GC LZ	12.0m/z	0.270357
1260	GC DZ	12.0m/z	0.225645
1261	GC DZ	12.0m/z	0.299309
1262	GC LZ	12.0m/z	0.260434
1263	GC DZ	12.0m/z	0.348161
1264	GC DZ	12.0m/z	0.355287
1265	GC LZ	12.0m/z	0.160974
1266	GC LZ	12.0m/z	0.177198
1267	GC LZ	12.0m/z	0.218504
1268	GC LZ	12.0m/z	0.209948
1269	GC LZ	12.0m/z	0.248924
1270	GC DZ	12.0m/z	0.336698
1271	GC LZ	12.0m/z	0.167928
1272	GC LZ	12.0m/z	0.154337
1273	GC LZ	12.0m/z	0.299069
1274	GC DZ	12.0m/z	0.27127
1275	GC LZ	12.0m/z	0.177164
1276	GC DZ	12.0m/z	0.242599
1277	GC LZ	12.0m/z	0.168996
1278	GC LZ	12.0m/z	0.153681
1279	GC LZ	12.0m/z	0.188271
1280	GC LZ	12.0m/z	0.17379
1281	GC DZ	12.0m/z	0.318965
1282	GC LZ	12.0m/z	0.202534
1283	GC LZ	12.0m/z	0.175718
1284	GC LZ	12.0m/z	0.189326
1285	GC LZ	12.0m/z	0.211343
1286	GC DZ	12.0m/z	0.290888
1287	GC DZ	12.0m/z	0.333741
1288	GC LZ	12.0m/z	0.164937
1289	GC LZ	12.0m/z	0.193461
1290	GC LZ	12.0m/z	0.167924
1291	GC DZ	12.0m/z	0.250595
1292	GC DZ	12.0m/z	0.272347
1293	GC LZ	12.0m/z	0.167381
1294	GC LZ	12.0m/z	0.17419
1295	GC DZ	12.0m/z	0.149791
1296	GC LZ	12.0m/z	0.240705
1297	GC DZ	12.0m/z	0.257394
1298	GC LZ	12.0m/z	0.133102
1299	GC LZ	12.0m/z	0.218777
1300	GC LZ	12.0m/z	0.290652
1301	GC DZ	12.0m/z	0.304396
1302	GC DZ	12.0m/z	0.353538
1303	GC DZ	12.0m/z	0.274701
1304	GC LZ	12.0m/z	0.161844
1305	GC LZ	12.0m/z	0.170473
1306	GC LZ	12.0m/z	0.237928
1307	GC LZ	12.0m/z	0.237627
1308	GC LZ	12.0m/z	0.211695
1309	GC LZ	12.0m/z	0.20008
1310	GC LZ	12.0m/z	0.156086
1311	GC LZ	12.0m/z	0.206502
1312	GC LZ	12.0m/z	0.112946
1313	GC DZ	12.0m/z	0.311295
1314	GC LZ	12.0m/z	0.20532
1315	GC LZ	12.0m/z	0.170902
1316	GC LZ	12.0m/z	0.154152
1317	GC LZ	12.0m/z	0.167302
1318	GC LZ	12.0m/z	0.285217
1319	GC LZ	12.0m/z	0.287435
1320	GC LZ	12.0m/z	0.28009
1321	GC DZ	12.0m/z	0.305876
1322	GC LZ	12.0m/z	0.190616
1323	GC LZ	12.0m/z	0.0825672
1324	GC LZ	12.0m/z	0.207796
1325	GC DZ	12.0m/z	0.314734
1326	GC DZ	12.0m/z	0.275281
1327	GC DZ	12.0m/z	0.336721
1328	GC LZ	12.0m/z	0.140119
1329	GC LZ	12.0m/z	0.277946
1330	GC LZ	12.0m/z	0.262018
1331	GC LZ	12.0m/z	0.143033
1332	GC LZ	12.0m/z	0.163783
1333	GC LZ	12.0m/z	0.210872
1334	GC LZ	12.0m/z	0.263555
1335	GC DZ	12.0m/z	0.367755
1336	GC LZ	12.0m/z	0.150868
1337	GC LZ	12.0m/z	0.159106
1338	GC LZ	12.0m/z	0.163477
1339	GC LZ	12.0m/z	0.227483
1340	GC DZ	12.0m/z	0.240179
1341	GC LZ	12.0m/z	0.210595
1342	GC LZ	12.0m/z	0.19167
1343	GC LZ	12.0m/z	0.162505
1344	GC LZ	12.0m/z	0.177698
1345	GC DZ	12.0m/z	0.325025
1346	GC LZ	12.0m/z	0.273879
1347	GC LZ	12.0m/z	0.297967
1348	GC DZ	12.0m/z	0.300967
1349	GC LZ	12.0m/z	0.139389
1350	GC LZ	12.0m/z	0.308839
1351	GC LZ	12.0m/z	0.222362
1352	GC DZ	12.0m/z	0.291344
1353	GC LZ	12.0m/z	0.164149
1354	GC LZ	12.0m/z	0.178867
1355	GC LZ	12.0m/z	0.195389
1356	GC LZ	12.0m/z	0.201775
1357	GC LZ	12.0m/z	0.32489
1358	GC DZ	12.0m/z	0.288294
1359	GC DZ	12.0m/z	0.335081
1360	GC LZ	12.0m/z	0.149413
1361	GC LZ	12.0m/z	0.307375
1362	GC LZ	12.0m/z	0.228979
1363	GC LZ	12.0m/z	0.233238
1364	GC LZ	12.0m/z	0.238012
1365	GC LZ	12.0m/z	0.192426
1366	GC LZ	12.0m/z	0.24172
1367	GC DZ	12.0m/z	0.265259
1368	GC DZ	12.0m/z	0.242236
1369	GC DZ	12.0m/z	0.272672
1370	GC LZ	12.0m/z	0.188079
1371	GC LZ	12.0m/z	0.172746
1372	GC LZ	12.0m/z	0.177998
1373	GC LZ	12.0m/z	0.266671
1374	GC DZ	12.0m/z	0.256587
1375	GC LZ	12.0m/z	0.169614
1376	GC LZ	12.0m/z	0.155383
1377	GC LZ	12.0m/z	0.178234
1378	GC LZ	12.0m/z	0.28062
1379	GC DZ	12.0m/z	0.305588
1380	GC LZ	12.0m/z	0.207342
1381	GC LZ	12.0m/z	0.226734
1382	GC LZ	12.0m/z	0.126943
1383	GC DZ	12.0m/z	0.319091
1384	GC LZ	12.0m/z	0.154998
1385	GC LZ	12.0m/z	0.216699
1386	GC LZ	12.0m/z	0.219308
1387	GC LZ	12.0m/z	0.309069
1388	GC DZ	12.0m/z	0.313777
[truncated: 511,461+ more rows]

## Sheet: Fig 10d
	Region	mz	Normalized ion count
[truncated: 10,078 more rows]

[truncated: 9 more sheets: Supp Fig 19, Supp Fig 30a, Supp Fig 30b, Supp Fig 30c, Supp Fig 39b, Supp Fig 39c, Supp Fig 40b, Supp Fig 45, Supp Fig 50e]
